# Supplementary material for: RNA methyltransferase BCDIN3D is crucial for female fertility and miRNA and mRNA profiles in Drosophila ovaries
Source: PLoS One. 2019 May 30;14(5):e0217603. doi: 10.1371/journal.pone.0217603 (PMC6542536; doi:10.1371/journal.pone.0217603)
Supplement: S1 Table — (XLSX) [file pone.0217603.s001.xlsx]

## Sheet: Sheet1
miRNA	shRNA-mcherry_rep1	shRNA-mcherry_rep2	shRNA-mcherry_rep3	shRNA-white_rep1	shRNA-white_rep2	shRNA-white_rep3	shRNA-BCDIN3D-no1_rep1	shRNA-BCDIN3D-no1_rep2	shRNA-BCDIN3D-no1_rep3	shRNA-BCDIN3D-no2_rep1	shRNA-BCDIN3D-no2_rep2	shRNA-BCDIN3D-no2_rep3	shRNA-BCDIN3D-no3_rep1	shRNA-BCDIN3D-no3_rep2	shRNA-BCDIN3D-no3_rep3	shRNA-BCDIN3D-no4_rep1	shRNA-BCDIN3D-no4_rep2	shRNA-BCDIN3D-no4_rep3	shRNA-mcherry_mean	shRNA-white_mean	shRNA-BCDIN3D-no1_mean	shRNA-BCDIN3D-no2_mean	shRNA-BCDIN3D-no3_mean	shRNA-BCDIN3D-no4_mean
bantam.5p	46.0997	60.3621	60.0125	61.585	39.8485	64.9053	39.8528	27.8342	31.3679	24.6424	36.35	31.4954	41.8042	53.4739	58.0617	51.8168	61.9273	59.2073	55.4914	55.4463	33.0183	30.8293	51.1133	57.6505
let-7.3p	0.37358	0.958129	1.38597	1.06303	1.16772	1.7998	1.33798	1.54634	1.22339	1.08021	1.89779	2.04085	3.68389	4.0941	3.38624	2.7721	3.384	3.89252	0.905893	1.34352	1.36924	1.67295	3.72141	3.34954
let-7.5p	528.69	1191.55	640.18	585.163	551.019	683.474	656.088	625.98	534.135	757.23	1182.77	892.407	975.835	1464.93	1314.27	1247.65	1571.87	1424.6	786.807	606.552	605.401	944.134	1251.68	1414.71
miR-1.3p	1648.31	1701.04	1229.36	1130.14	1374.19	1765.21	1012.81	1462.6	937.999	1917.65	1771.95	2394.97	2259.51	2388.61	2068.25	1568.01	2158.52	1716.81	1526.24	1423.18	1137.8	2028.19	2238.79	1814.45
miR-10.3p	42.0651	19.1626	9.286	38.4818	15.0344	21.2039	12.2808	16.7199	17.8616	15.1905	35.0362	48.8702	23.0644	11.7809	19.7393	11.8702	17.5292	8.60451	23.5046	24.9067	15.6207	33.0323	18.1949	12.668
miR-10.5p	18.0065	21.7974	9.6325	24.875	13.5748	33.3526	14.4789	22.6153	23.2445	37.1999	47.7368	76.7252	25.6271	10.277	27.8332	13.0075	21.4546	9.97032	16.4788	23.9341	20.1129	53.8873	21.2458	14.8108
miR-100.3p	0.672444	0.119766	0.831583	0.921291	0.875791	0.674926	1.33798	0.918141	1.07659	1.75535	1.02189	1.3238	2.88305	1.4204	2.47774	2.34562	2.16576	2.39015	0.541264	0.824003	1.1109	1.36701	2.2604	2.30051
miR-100.5p	122.833	167.792	163.752	132.028	145.236	176.999	172.361	151.01	159.824	166.961	234.158	150.968	287.023	303.131	341.597	313.46	321.481	304.505	151.459	151.421	161.065	184.029	310.584	313.148
miR-1003.3p	1.04602	4.91041	4.43511	1.20477	5.4737	4.94945	5.73422	4.05916	6.11698	4.45589	6.56928	6.50867	8.24871	6.68424	6.85508	6.68145	6.56497	5.87292	3.46385	3.87597	5.30345	5.84461	7.26267	6.37311
miR-1003.5p	0.37358	0.598831	1.24737	0.708688	0.510878	0.899901	0.573422	0.531556	0.489358	1.14773	0.36496	0.882535	0.480507	1.50395	0.743321	0.710794	0.947524	0.751188	0.739927	0.706489	0.531445	0.798407	0.90926	0.803169
miR-1006.3p	7.84518	10.1801	5.54388	7.72469	8.68493	6.58052	8.02793	4.9773	7.34038	8.50671	10.9488	12.0245	11.0517	11.3632	12.3061	8.2452	8.86613	10.0386	7.85639	7.66338	6.78187	10.4933	11.5737	9.04998
miR-1006.5p	0.821876	1.19766	0.277194	1.06303	0.437896	0.787413	0.238926	0.531556	0.391486	0.607621	0.583936	0.441266	0.800846	0.83553	0.825913	0.284317	0.473761	1.02435	0.765577	0.762781	0.387323	0.544274	0.820763	0.594143
miR-1007.3p	0.224148	0.119766	0.277194	0.0708688	0.437896	0.562438	0.573422	0.28994	0.440422	0.270054	0.656928	0.661899	0.480507	0.83553	0.991093	0.355396	0.609121	0.887771	0.207036	0.357067	0.434595	0.529627	0.769043	0.617429
miR-1008.5p	0.672444	0.718597	1.87106	0.637819	1.31369	1.40609	1.05127	0.821492	1.07659	0.607621	0.948897	1.54443	0.961013	1.33685	2.64292	1.49267	0.744481	0.819478	1.08737	1.1192	0.983118	1.03365	1.64693	1.01888
miR-1009.3p	0.37358	0.598831	0.554388	0.212607	0.218948	0.281219	0.573422	0.338262	0.489358	0.810162	1.16788	1.3238	0.880933	0.501318	0.412956	0.497555	0.947524	0.819478	0.508933	0.237591	0.467014	1.10061	0.598402	0.754852
miR-1009.loop	0.597728	0.718597	0.415791	0.496081	0.656843	0.731169	0.238926	0.483232	0.489358	0.40508	0.437952	0.33095	0.320339	0.751977	0.825913	0.497555	0.609121	1.09263	0.577372	0.628031	0.403839	0.391327	0.632743	0.733103
miR-1010.3p	314.778	327.201	276.848	296.232	258.14	250.397	136.905	116.701	155.469	77.8433	105.839	81.8551	101.227	79.1247	103.156	98.5868	97.2561	113.566	306.276	268.256	136.358	88.5123	94.5028	103.136
miR-1010.5p	0.74716	3.95228	2.91054	1.62998	2.26246	4.72448	1.48134	2.41616	2.00637	3.37567	2.48172	3.36466	1.84195	1.50395	1.8996	1.06619	2.09808	2.25357	2.53666	2.87231	1.96796	3.07402	1.7485	1.80595
miR-1012.3p	141.138	132.222	116.422	127.564	117.794	97.5826	92.9421	83.9857	89.8951	199.84	267.443	308.5	165.775	230.189	198.963	161.066	161.823	169.905	129.927	114.314	88.941	258.594	198.309	164.265
miR-1012.5p	58.7267	104.676	90.0881	73.2783	76.9237	84.1969	72.1556	109.935	76.7311	451.327	296.786	310.321	216.709	255.923	244.305	181.252	206.898	163.349	84.4969	78.133	86.274	352.811	238.979	183.833
miR-1013.3p	6.12671	7.18597	6.92985	3.82691	6.7144	7.08671	8.88805	8.89145	9.64035	6.21124	9.56195	9.81814	10.4911	13.1178	11.8106	12.2257	8.93377	9.90202	6.74751	5.87601	9.13995	8.53044	11.8065	10.3538
miR-1015.3p	0.523012	2.27556	2.63334	1.98432	3.06527	1.96854	1.43356	0.434909	2.15317	1.0127	0.72992	1.04801	3.76397	1.50395	3.38624	1.84806	2.43648	2.0487	1.81064	2.33937	1.34055	0.93021	2.88472	2.11108
miR-11.3p	2468.99	4343.92	4331.16	2698.89	4106.44	3949.16	3707.41	3433.03	3865.69	3493.75	3874.71	2574.84	4724.51	4256.1	4274.18	4615.4	4948.71	5052.84	3714.69	3584.83	3668.71	3314.43	4418.26	4872.31
miR-11.5p	23.9091	54.4936	53.4985	33.3792	38.3888	61.9807	45.5871	50.9327	50.1103	70.619	52.0433	37.0112	75.1994	60.2417	83.3346	53.5938	63.3486	63.0998	43.9671	44.5829	48.8767	53.2245	72.9252	60.0141
miR-12.3p	0.74716	1.19766	1.80176	1.20477	1.60562	1.74356	2.43704	1.98125	3.2787	1.21524	2.7007	3.86108	3.28347	4.59542	6.19435	3.34073	5.14369	4.09739	1.24886	1.51798	2.56566	2.59234	4.69108	4.19393
miR-12.5p	283.472	292.589	269.779	204.669	286.968	298.486	411.526	252.731	301.983	269.446	466.857	385.281	501.33	596.485	596.97	472.464	577.988	631.477	281.947	263.374	322.08	373.861	564.928	560.643
miR-125.3p	1.94262	2.51509	2.70264	0.708688	2.77334	3.09341	5.01744	3.14101	3.81699	4.25335	6.27731	6.17772	7.92837	7.43621	8.17654	9.59575	9.40751	8.67281	2.38678	2.19181	3.99181	5.56946	7.84704	9.22536
miR-125.5p	64.704	148.27	140.884	83.8377	129.471	164.963	128.208	173.432	176.022	226.98	225.035	158.47	249.384	309.48	286.013	246.717	252.921	314.27	117.953	126.091	159.221	203.495	281.626	271.303
miR-137.3p	1.04602	1.55696	0.97018	1.20477	1.31369	0.956148	1.09906	0.628202	0.685103	1.08021	1.09488	2.15117	2.00211	2.50659	1.8996	1.49267	2.09808	1.57067	1.19105	1.1582	0.804121	1.44209	2.1361	1.72047
miR-13b-2.5p	4.25881	2.27556	3.88072	2.97649	3.3572	3.54336	2.53261	3.91418	3.62125	16.7433	3.06566	3.41981	3.28347	6.18292	3.96438	3.12749	4.19617	4.64371	3.4717	3.29235	3.35602	7.74293	4.47692	3.98912
miR-14.3p	631.798	6463.54	5318.25	990.888	6212.57	4909.46	3940.89	2412.49	3063.73	2279.52	2986.54	2510.31	3579.46	4203.88	4146.91	6188.95	4394	5129.94	4137.86	4037.64	3139.03	2592.12	3976.75	5237.63
miR-14.5p	72.2503	109.586	175.048	122.178	70.2093	152.984	72.8723	112.013	83.3868	310.629	88.5394	91.397	119.407	122.823	148.416	134.695	128.999	116.707	118.961	115.123	89.424	163.522	130.215	126.8
miR-184.3p	4410.03	5864.23	5528.29	4105.28	4950.41	5923.71	3970.71	5913.17	3769.67	8766.36	5555.13	7120.98	6398.6	7182.05	6236.13	5723.73	7336.73	5817.75	5267.52	4993.13	4551.18	7147.49	6605.59	6292.74
miR-184.5p	0.597728	2.39532	4.36581	1.1339	2.91931	4.16204	2.96268	2.31952	2.0553	1.75535	2.7007	2.75791	3.52372	3.92699	5.28584	8.45847	5.34673	4.37055	2.45295	2.73842	2.44583	2.40466	4.24552	6.05858
miR-190.3p	2.46563	4.55111	3.18773	2.97649	2.48141	2.24975	3.67946	2.31952	2.64253	1.75535	4.23354	5.18488	4.56483	6.26647	6.6073	4.76231	6.02353	5.25832	3.40149	2.56922	2.8805	3.72459	5.81287	5.34805
miR-190.5p	299.462	302.889	236.031	225.221	235.442	256.303	228.126	171.934	188.55	201.123	266.932	243.634	270.205	365.712	320.62	288.511	354.17	320.962	279.461	238.989	196.203	237.229	318.845	321.214
miR-193.3p	0.074716	0.119766	0.207896	0.141737	0.0729826	0.281219	0.334496	0.14497	0.146808	0.337567	0.291968	0.165475	0.240254	0.083553	0.165182	0.142159	0.13536	0.0682899	0.134126	0.165313	0.208758	0.265003	0.162996	0.115269
miR-193.5p	0.597728	0.958129	1.31667	0.425212	1.02176	1.12488	1.00349	0.966466	1.51701	1.21524	1.31386	1.26864	1.28135	1.08619	0.66073	0.497555	1.28592	0.751188	0.957509	0.857281	1.16232	1.26591	1.00942	0.844889
miR-2279.5p	2.01733	5.62901	3.25703	2.12607	4.74387	3.31838	3.10604	2.36784	3.47444	2.97059	4.30653	5.95709	4.72499	4.92963	4.79029	3.83828	4.26384	4.57542	3.63446	3.39611	2.98277	4.4114	4.81497	4.22585
miR-2489.5p	0.298864	0.119766	0.346493	0.425212	0.0729826	0.393706	0.143356	0.14497	0.195743	0.135026	0.072992	0.220633	0.0800846	0.083553	0.165182	0.0710794	0.0676801	0.0682899	0.255041	0.2973	0.161356	0.142884	0.109607	0.0690164
miR-2498.5p	0.523012	0.838363	0.48509	0.708688	0.948776	0.731169	1.38577	0.821492	1.41914	1.0127	0.656928	1.21348	1.84195	1.25329	1.56924	0.781873	1.69201	2.11699	0.615488	0.796211	1.2088	0.961036	1.55482	1.53029
miR-252.5p	2.31619	5.14994	4.5737	3.96865	4.96282	3.99331	1.38577	1.4497	2.29999	0.877675	3.21165	3.19918	5.2055	2.17237	9.16766	1.84806	4.94064	2.39015	4.01328	4.30826	1.71182	2.4295	5.51518	3.05962
miR-2535b.3p	0.74716	0.479065	0.277194	0.425212	0.802809	0.449951	0.621207	0.28994	0.636167	0.337567	0.510944	1.3238	0.400423	0.668424	0.66073	1.42159	0.609121	0.614609	0.50114	0.559324	0.515771	0.724102	0.576526	0.881772
miR-263a.3p	0.896592	1.0779	1.94036	1.34651	1.09474	1.63107	2.86711	3.43095	3.47444	3.30816	5.10944	5.24004	8.88935	7.68687	10.0762	4.1226	9.20451	5.53148	1.30495	1.35744	3.2575	4.55254	8.88413	6.28619
miR-263a.5p	3115.13	2799.65	2747.27	1911.19	2232.4	3167.37	3261.29	5081.28	3469.79	19903.5	5557.61	5676.94	7809.93	7238.78	7458.65	6406.59	7093.08	6221.21	2887.35	2436.99	3937.46	10379.4	7502.45	6573.62
miR-274.5p	1.19546	3.47322	3.11843	4.67734	3.13825	1.68731	0.716775	1.59467	2.29999	0.540107	1.8248	1.93054	5.76609	2.25593	6.68989	1.13727	2.36881	1.09263	2.5957	3.16763	1.53714	1.43181	4.90397	1.5329
miR-275.3p	6023.3	6724.39	6543.17	5403.74	6198.34	6666.35	3608.5	2907.23	2821.49	2490.91	2936.98	1557.34	3232.22	3660.79	4036.89	4801.9	4978	5155.82	6430.29	6089.48	3112.4	2328.41	3643.3	4978.58
miR-275.5p	3.13807	1.19766	3.46493	5.74037	1.6786	3.03716	5.11301	3.86586	3.62125	4.59091	3.43062	2.42696	4.40466	5.01318	5.6162	6.96577	6.83569	6.55582	2.60022	3.48538	4.20004	3.48283	5.01135	6.78576
miR-276a.3p	2290.87	5508.52	5428.36	3428.7	5666.81	4670.2	5967.75	5844.94	5920.55	7079.86	8052.79	6030.4	10115	9968.97	10049.1	8464.46	11095.7	9145.56	4409.25	4588.57	5911.08	7054.35	10044.4	9568.57
miR-276b.3p	0.971308	1.67673	1.66317	0.56695	1.02176	1.12488	2.10255	1.4497	1.9085	1.41778	1.60582	1.21348	2.88305	2.50659	2.22997	1.84806	2.70721	1.91211	1.43707	0.904527	1.82025	1.41236	2.53987	2.15579
miR-277.3p	170.278	214.98	174.147	150.596	175.815	161.757	212.357	167.102	169.661	230.896	327.515	365.368	342.442	594.814	448.388	434.721	508.955	465.259	186.468	162.723	183.04	307.926	461.881	469.645
miR-277.5p	0.298864	8.62316	9.4939	2.12607	4.88984	10.6301	7.88453	6.57196	7.97654	8.5742	11.4597	8.38407	14.5754	18.131	20.1523	15.282	15.9725	16.3896	6.13864	5.88199	7.47768	9.47267	17.6196	15.8814
miR-278.3p	121.339	445.53	419.741	241.591	377.685	479.928	655.231	627.429	553.66	1039.03	886.854	860.964	1219.13	1282.7	1305.85	963.121	1304.33	1128.7	328.87	366.402	612.107	928.951	1269.23	1132.05
miR-278.5p	4.55767	5.14994	6.30617	5.74037	4.52492	5.3994	7.02441	6.76525	7.19358	10.5996	11.0948	11.1971	19.6207	16.2929	18.3352	17.2723	16.3109	12.1556	5.33793	5.22157	6.99441	10.9638	18.0829	15.2462
miR-279.3p	1888.37	8893	7338.02	3017.66	6948.09	7236.16	6175.56	6077.32	7434.79	8737.09	9408.08	8383.99	12520.4	12084.8	12020.8	9902.85	11093.1	10912.7	6039.8	5733.97	6562.56	8843.06	12208.7	10636.2
miR-281-1.5p	0.448296	0.838363	0.762284	0.283475	0.948776	1.12488	0.716775	0.241616	0.538294	0.810162	1.45984	1.65475	1.12118	0.584871	0.578139	0.92403	0.744481	0.614609	0.682981	0.785709	0.498895	1.30825	0.761397	0.76104
miR-281-2.5p	80.9174	49.9425	48.0239	110.555	53.9341	75.8729	30.5825	25.0315	35.1848	19.3763	57.0797	34.0878	40.4427	23.4784	28.1636	26.0151	33.0956	22.8771	59.6279	80.1207	30.2663	36.8479	30.6949	27.3292
miR-282.3p	0.821876	0.239532	0.623687	0.425212	0.510878	0.731169	0.334496	0.193293	0.342551	0.135026	0.218976	0.275791	0.480507	0.167106	0.495548	0.426476	0.3384	0.614609	0.561698	0.555753	0.290113	0.209931	0.381054	0.459828
miR-282.5p	17.5583	138.929	155.506	36.5683	162.824	129.754	247.288	215.57	335.259	152.715	267.297	293.608	327.145	241.886	275.029	129.435	181.18	190.187	103.998	109.715	266.039	237.873	281.353	166.934
miR-283.3p	3.81051	8.5034	8.31583	7.15774	5.32773	9.84268	7.55004	7.53845	6.75316	6.75134	12.9926	10.4801	11.9326	14.1204	16.1053	15.6375	16.6493	14.136	6.87658	7.44272	7.28055	10.0747	14.0528	15.4743
miR-283.5p	551.329	413.792	449.193	351.792	393.522	416.598	588.904	496.087	436.654	677.295	578.389	546.122	680.238	757.408	764.465	796.586	865.557	693.757	471.438	387.304	507.215	600.602	734.037	785.3
miR-284.3p	6.64972	12.0964	10.5334	12.7564	12.7719	10.7426	4.25288	3.43095	5.08933	5.60361	6.05833	3.91623	3.84406	5.93226	6.11176	4.1226	5.88817	6.41925	9.75984	12.0903	4.25772	5.19273	5.29603	5.47667
miR-284.5p	71.0549	60.961	57.6564	67.5379	61.0864	63.9492	41.812	48.8065	37.9252	46.0442	55.6199	51.6833	54.938	62.4976	52.1151	49.4712	65.4467	57.6366	63.2241	64.1912	42.8479	51.1158	56.5169	57.5182
miR-286.3p	12.8511	1.67673	0.831583	0.56695	5.10878	1.23736	45.6826	51.2709	21.5807	8.30416	5.91235	10.4801	2.80296	4.59542	2.8907	5.61527	3.7224	9.62883	5.1198	2.30437	39.5114	8.23221	3.42969	6.32217
miR-2a-1.5p	18.2307	30.5404	27.165	25.371	23.4275	33.0151	12.0418	13.3372	15.5127	11.2072	15.6203	14.2308	17.3783	17.8804	20.7304	13.6472	18.1383	16.3213	25.312	27.2712	13.6306	13.6861	18.663	16.0356
miR-2a-2.5p	17.4088	92.9385	104.779	23.6702	98.2346	109.619	62.503	50.7394	62.7846	36.6598	56.7878	57.5301	58.3817	64.1687	52.1977	61.3414	61.8597	62.5535	71.7088	77.1747	58.6757	50.3259	58.2493	61.9182
miR-2b-2.5p	126.419	179.29	134.301	149.888	122.83	161.251	82.9547	87.9969	86.5673	94.451	98.6118	85.3854	91.4569	105.862	104.808	91.7635	113.229	113.703	146.67	144.656	85.8396	92.8161	100.709	106.232
miR-3.3p	0.298864	0.359298	0.554388	0.283475	2.04351	0.506194	16.3903	11.7909	8.4659	0.945187	1.89779	2.04085	0.800846	1.92172	0.991093	2.27454	1.75968	3.96081	0.404183	0.944393	12.2157	1.62795	1.23788	2.66501
miR-304.3p	0.523012	0.718597	1.31667	1.06303	0.656843	1.23736	1.24241	0.579879	2.10424	1.62032	2.33574	1.65475	2.72288	3.67633	2.8081	1.84806	2.70721	2.52672	0.85276	0.985747	1.30884	1.87027	3.0691	2.36066
miR-304.5p	29.3634	24.9114	22.6606	24.8041	24.0842	21.0914	33.0673	22.0354	28.4317	25.0475	45.182	51.6833	47.8105	54.4765	55.9969	39.5201	49.6095	51.832	25.6451	23.3266	27.8448	40.6376	52.7613	46.9872
miR-304.loop	0.149432	0.239532	0.277194	0.283475	0.145965	0.112488	0.0955703	0.0483232	0.195743	0.20254	0.145984	0.275791	0.320339	0.167106	0.66073	0.0710794	0.270721	0.0682899	0.222053	0.180642	0.113212	0.208105	0.382725	0.136697
miR-305.3p	424.984	426.008	416.623	397.148	348.711	455.406	296.889	350.537	320.97	414.533	358.975	394.933	436.782	445.922	458.794	425.908	483.303	405.846	422.538	400.422	322.799	389.48	447.166	438.352
miR-305.5p	1059.1	746.742	946.41	663.615	799.379	897.144	1198.21	713.009	942.112	631.588	996.922	851.092	1255.32	1194.48	1255.72	1370.9	1418.78	1229.56	917.417	786.713	951.111	826.534	1235.17	1339.75
miR-306.3p	48.1171	60.8412	65.4871	50.8129	35.9805	69.3486	35.4566	41.1714	38.1699	61.2347	38.7588	32.764	51.8948	50.7167	55.4188	45.9883	55.1593	52.5149	58.1485	52.0473	38.266	44.2525	52.6768	51.2208
miR-306.5p	4179.98	11549.4	11788.8	4804.83	10661.7	10810.4	8221.72	11045.6	9404.11	16312.8	8973.27	11010.9	10865.1	10578.2	10397.3	10152.3	10360.6	9249.9	9172.73	8758.98	9557.15	12099	10613.5	9920.93
miR-307a.3p	0.672444	1.31743	1.45527	1.20477	1.45965	1.68731	1.19463	0.869817	1.46808	2.83556	4.30653	3.19918	3.36355	4.76252	3.7992	2.7721	3.65473	3.89252	1.14838	1.45057	1.17751	3.44709	3.97509	3.43978
miR-308.3p	1.04602	2.75462	1.24737	1.77171	2.55439	1.74356	1.76805	0.483232	1.46808	0.20254	0.291968	0.220633	1.0411	0.668424	0.743321	0.355396	1.55664	1.57067	1.68267	2.02322	1.23979	0.23838	0.817616	1.1609
miR-308.5p	0.597728	0.479065	0.97018	0.779556	0.802809	1.23736	0.525637	0.628202	0.978715	0.472594	0.948897	1.04801	0.720762	0.919082	1.23887	0.355396	1.42128	0.751188	0.682324	0.93991	0.710851	0.823167	0.95957	0.842622
miR-310.3p	221.01	502.898	533.668	191.487	480.59	331.726	85.7744	72.2916	85.6868	38.6852	51.2404	72.4228	49.4122	39.1864	46.9118	82.0966	44.8042	60.0268	419.192	334.601	81.2509	54.1161	45.1701	62.3092
miR-310.5p	57.9049	83.2375	51.0037	55.2068	22.8436	56.525	7.07221	6.86192	8.22122	3.37567	5.18243	5.2952	3.1233	4.67897	5.12066	10.2354	5.88817	8.87771	64.0487	44.8585	7.38512	4.61777	4.30764	8.33375
miR-311.3p	6858.18	6790.86	8048.47	4930.34	6684.26	4112.27	1264.63	1330.39	1507.27	692.89	701.964	821.967	866.673	560.557	556.665	1028.37	637.885	867.141	7232.5	5242.29	1367.43	738.94	661.298	844.467
miR-311.5p	178.347	149.588	130.628	110.767	89.6957	94.4332	19.7353	25.8046	28.2849	12.22	19.1969	33.3707	24.1855	15.4573	15.6924	19.2625	14.8896	22.3308	152.854	98.2988	24.6083	21.5959	18.4451	18.8276
miR-312.3p	5157.57	5146.23	5887.81	2791.31	4217.66	3624.41	909.589	1003.33	981.455	621.528	531.09	735.37	590.063	388.02	458.629	681.153	427.671	575.205	5397.2	3544.46	964.793	629.329	478.904	561.343
miR-312.5p	409.07	370.916	421.612	226.568	282.443	367.553	64.6055	51.7059	79.5204	33.5542	48.0287	50.0837	43.6461	36.1785	43.3604	58.8537	38.0362	62.2804	400.533	292.188	65.2773	43.8889	41.0617	53.0568
miR-313.3p	15.9145	39.5228	39.2923	16.9377	35.4696	28.7968	10.6083	7.34511	9.68928	6.14372	6.78825	7.99794	4.88516	5.5145	6.68989	6.04174	4.19617	7.51188	31.5765	27.068	9.21423	6.97664	5.69652	5.9166
miR-313.5p	176.629	230.43	221.825	120.76	153.628	218.114	45.0614	41.7513	39.3933	31.4612	23.7954	29.1236	21.3025	21.7237	18.8308	42.2922	23.3496	40.0179	209.628	164.167	42.0686	28.1267	20.619	35.2199
miR-315.5p	9.56364	5.14994	4.22721	4.60647	3.13825	4.66823	7.83679	6.81355	5.8723	12.8275	12.4087	12.3003	12.7335	10.7783	13.2972	9.02711	14.7543	12.3605	6.3136	4.13765	6.84088	12.5122	12.2697	12.0473
miR-316.3p	5.37955	8.1441	5.54388	5.6695	4.88984	5.17443	3.29717	4.39741	3.57231	5.26605	5.03645	3.80592	6.00634	8.77309	8.83726	9.52466	9.40751	10.0386	6.35584	5.24459	3.75563	4.7028	7.87223	9.65693
miR-316.5p	1.12074	2.51509	2.42545	1.06303	2.84632	2.86844	3.48832	2.94772	3.08295	3.10561	3.79558	5.51583	5.04533	8.3553	4.7077	4.62016	6.15889	6.35096	2.02043	2.25926	3.173	4.13901	6.03611	5.71
miR-317.3p	6.50029	37.0077	39.3616	9.21291	43.4247	46.4011	42.0031	42.911	42.8678	78.1804	92.3345	91.3421	75.2795	109.705	89.5293	45.8462	91.9769	80.3772	27.6232	33.0129	42.594	87.2857	91.5046	72.7334
miR-317.5p	4.33353	11.9766	11.9886	6.44905	9.12286	12.0361	5.82979	3.96251	3.86593	4.86096	5.03645	2.75791	6.80719	4.92963	8.17654	7.25009	10.0166	8.39961	9.43291	9.20268	4.55274	4.21844	6.63779	8.55544
miR-318.3p	16036.4	43078.8	38552.3	16531.1	32103.3	35789.4	51751.7	56253.2	57263.9	66563.5	56019.7	66260.1	97529	68806.1	89415.2	80173	65762.6	72097.6	32555.8	28141.3	55089.6	62947.8	85250.1	72677.8
miR-318.5p	0.074716	0.479065	0.623687	0.708688	0.218948	0.843657	1.33798	1.73964	1.51701	2.09291	2.33574	4.79877	1.60169	2.17237	2.97329	4.62016	2.23345	2.11699	0.392489	0.590431	1.53155	3.07581	2.24912	2.9902
miR-31a.5p	312.91	272.468	337.484	219.693	301.783	304.447	266.498	347.685	329.485	493.253	519.63	492.674	642.359	682.461	483.655	521.296	731.08	590.502	307.621	275.308	314.556	501.852	602.825	614.293
miR-31b.5p	81.9634	50.4215	66.7345	50.5294	56.7805	62.7118	72.8723	101.286	98.0183	73.252	63.868	101.215	84.3288	46.8732	52.2803	83.6604	38.8484	64.7388	66.3731	56.6739	90.7254	79.445	61.1608	62.4158
miR-33.3p	2.09205	4.07205	3.32633	2.76388	4.08703	3.76833	2.96268	1.54634	2.44679	1.95789	2.33574	3.41981	3.76397	2.59014	2.8907	2.91425	2.77489	3.61936	3.16348	3.53975	2.3186	2.57115	3.0816	3.10284
miR-33.5p	72.4745	428.284	485.644	78.5226	456.36	480.772	464.568	376.197	458.382	647.724	604.447	552.741	604.479	625.896	655.527	508.928	624.484	695.259	328.801	338.551	433.049	601.637	628.634	609.557
miR-34.3p	6.575	3.95228	4.9895	3.75605	4.5979	3.76833	3.77503	3.47927	3.67018	3.37567	6.13132	6.94994	6.16651	8.18819	7.10285	6.39714	6.63265	5.53148	5.17226	4.04076	3.6415	5.48565	7.15252	6.18709
miR-34.5p	32.2026	91.3816	68.7442	55.0651	80.0619	80.3162	38.9449	30.7336	28.187	50.0275	79.0502	49.3115	56.6999	104.442	76.8925	79.3246	124.26	99.9766	64.1095	71.8144	32.6218	59.463	79.3446	101.187
miR-34.loop	1.64375	2.27556	1.45527	1.41737	1.02176	0.956148	0.525637	1.06311	0.782974	1.08021	1.60582	1.3238	1.52161	1.92172	2.64292	0.781873	1.0152	0.819478	1.79153	1.13176	0.790573	1.33661	2.02875	0.872183
miR-375.3p	7.91989	23.1149	13.929	7.22861	9.41476	21.935	16.8682	20.0542	17.6169	25.4526	38.0289	85.3854	49.8927	46.3719	66.2382	34.6156	50.4216	37.0131	14.9879	12.8595	18.1797	49.6223	54.1676	40.6834
miR-4.3p	8.36819	1.19766	1.59387	0.921291	6.20352	1.12488	44.918	41.6063	26.4743	4.99599	5.91235	12.4106	3.84406	5.18029	4.12956	6.82362	3.384	12.4288	3.71991	2.7499	37.6662	7.77298	4.38464	7.54546
miR-4909.3p	0.149432	0.119766	0.138597	0.212607	0.291931	0.168731	0.143356	0.193293	0.244679	0.20254	0.291968	0.165475	0.400423	1.00263	0.908504	0.92403	0.473761	0.478029	0.135932	0.224423	0.193776	0.219994	0.770521	0.625273
miR-4910.5p	0.224148	0.359298	0.692985	0.283475	0.510878	0.281219	0.477851	0.193293	0.440422	0.270054	0.802909	0.220633	0.560592	0.751977	0.991093	0.852948	0.812162	0.887771	0.425477	0.358524	0.370522	0.431198	0.767887	0.85096
miR-4917.3p	1.64375	2.51509	2.14825	2.05519	2.18948	2.13726	1.38577	2.02957	3.03402	0.877675	1.67882	1.3238	1.76186	2.67369	1.48664	1.63482	1.69201	2.18528	2.10236	2.12731	2.14979	1.29343	1.97406	1.83737
miR-4951.5p	1.49432	2.27556	2.28685	1.55912	1.60562	2.1935	1.48134	2.17455	1.51701	6.48129	3.35763	2.37181	1.76186	2.42303	2.14737	2.34562	3.18096	3.00476	2.01891	1.78608	1.7243	4.07024	2.11075	2.84378
miR-4955.3p	0.074716	0.359298	0.277194	0.425212	0.218948	0.506194	0.334496	0.14497	0.342551	0.472594	0.218976	0.275791	0.640677	0.167106	0.825913	0.284317	0.40608	0.546319	0.237069	0.383451	0.274006	0.322454	0.544565	0.412239
miR-4969.5p	0.971308	0.838363	0.762284	0.56695	0.437896	0.506194	0.716775	1.15976	0.734038	0.607621	0.875906	1.26864	0.560592	0.584871	0.578139	0.426476	0.203041	0.409739	0.857318	0.50368	0.87019	0.917388	0.574534	0.346418
miR-4984.3p	0.224148	0.359298	0.277194	0.141737	0.291931	0.224975	0.143356	0.241616	0.195743	0.472594	0.437952	0.275791	0.240254	0.250659	0.0825913	0.213238	0.3384	0.13658	0.28688	0.219548	0.193572	0.395446	0.191168	0.229406
miR-5.5p	10.2361	1.55696	1.66317	1.70085	4.30598	1.18112	27.1897	23.4367	15.8063	2.498	4.74448	7.0051	3.44363	3.42568	1.73442	4.478	2.70721	6.6924	4.48541	2.39598	22.1443	4.74919	2.86791	4.62587
miR-7.3p	0.149432	1.19766	1.10878	0.212607	0.437896	0.956148	1.76805	0.869817	0.831909	0.607621	0.948897	1.26864	1.76186	1.5875	2.22997	1.56375	1.3536	1.16092	0.818624	0.53555	1.15659	0.941718	1.85978	1.35942
miR-7.5p	2803.79	2568.5	2420.11	2081.7	2150.29	2612.69	1192.05	1609.98	1396.09	1620.87	1197.8	1522.48	1185.49	1042.66	1082.77	1058.58	1141.77	1139.75	2597.47	2281.56	1399.37	1447.05	1103.64	1113.37
miR-79.3p	28.6162	64.4342	69.0906	44.9308	93.7096	83.1284	38.8015	31.1202	43.6507	43.0735	63.2841	97.575	65.5092	75.6155	79.3702	26.3704	60.1676	63.7144	54.047	73.9229	37.8575	67.9775	73.4983	50.0841
miR-79.5p	7.99461	7.90457	11.2957	7.86644	6.27651	12.4299	9.60483	10.4862	9.73822	10.9372	10.2189	11.142	12.1728	14.7053	13.0494	10.0222	12.1824	14.4775	9.06496	8.8576	9.94307	10.766	13.3092	12.2274
miR-8.3p	1914.6	2248.49	1896.56	1415.46	1784.43	1567.85	2271.47	1665.22	1989.49	1844.8	2954.35	2426.35	3446.04	3649.09	3888.98	2964.65	3569.45	3725.56	2019.88	1589.25	1975.39	2408.5	3661.37	3419.88
miR-8.5p	351.464	321.572	328.822	396.015	338.712	281.557	292.637	387.939	424.371	476.847	562.403	479.27	865.633	952.751	631.245	701.127	759.777	746.135	333.953	338.761	368.316	506.173	816.543	735.679
miR-87.3p	1.56904	2.51509	1.24737	2.33867	1.02176	2.41848	45.4437	34.986	28.3338	42.1959	54.3061	39.9346	94.6603	314.159	179.47	158.223	272.886	220.166	1.77717	1.9263	36.2545	45.4788	196.097	217.092
miR-87.5p	0.224148	0.119766	0.346493	0.141737	0.0729826	0.168731	8.84025	8.55319	5.08933	19.5114	5.62038	4.63329	21.8631	36.262	36.0098	33.9048	37.021	28.7501	0.230136	0.127817	7.49425	9.92169	31.3783	33.2253
miR-927.5p	0.074716	0.359298	0.623687	0.141737	0.437896	0.281219	0.334496	0.386586	0.244679	0.270054	0.36496	0.386108	0.400423	0.334212	0.578139	0.355396	0.40608	0.341449	0.352567	0.286951	0.32192	0.340374	0.437591	0.367642
miR-92a.3p	488.344	1024.84	918.691	653.41	1031.68	715.14	517.848	355.852	434.452	220.431	290.581	240.545	347.086	317.669	347.131	462.655	375.557	508.213	810.625	800.078	436.051	250.519	337.295	448.808
miR-92a.5p	109.085	139.408	119.679	121.398	96.7021	127.561	49.5054	43.3459	44.2869	41.5207	46.2039	42.6925	49.8927	61.0772	50.3807	61.1993	55.0239	62.895	122.724	115.22	45.7128	43.4724	53.7835	59.7061
miR-92b.3p	326.957	462.297	642.397	296.089	548.464	578.243	313.566	228.279	231.271	121.862	136.933	79.3729	157.126	150.228	169.395	282.185	213.125	291.53	477.217	474.265	257.705	112.723	158.916	262.28
miR-92b.5p	0.224148	0.239532	0.138597	0.354344	0.0729826	0.0562438	0.191141	0.386586	0.195743	0.270054	0.145984	0.386108	0.160169	0.250659	0.247774	0.213238	0.203041	0.273159	0.200759	0.16119	0.257823	0.267382	0.219534	0.229813
miR-932.5p	0.672444	0.958129	0.623687	0.992166	0.656843	0.731169	0.716775	0.676525	0.293615	0.742647	0.583936	0.772218	0.880933	0.668424	1.32146	0.92403	0.879841	0.819478	0.75142	0.793393	0.562305	0.699601	0.95694	0.874449
miR-9370.5p	0.224148	0.598831	0.207896	0.425212	0.291931	0.449951	0.812348	0.241616	0.391486	0.945187	1.09488	0.386108	1.36144	1.33685	1.40405	0.852948	1.82736	1.22922	0.343625	0.389031	0.481817	0.808724	1.36745	1.30318
miR-9371.3p	0.149432	0.359298	0.277194	0.283475	0.145965	0.281219	0.382281	0.193293	0.489358	0.135026	0.656928	0.33095	0.160169	0.83553	0.247774	0.568635	0.270721	0.478029	0.261975	0.236886	0.354978	0.374301	0.414491	0.439128
miR-9371.5p	0.37358	1.43719	1.52457	1.06303	1.45965	1.63107	1.05127	0.676525	1.32126	0.945187	1.31386	0.937694	1.44152	2.00527	2.06478	1.49267	1.21824	1.91211	1.11178	1.38458	1.01635	1.06558	1.83719	1.54101
miR-9375.3p	0.149432	0.239532	0.415791	0.141737	0.145965	0.112488	0.238926	0.628202	0.293615	0.607621	0.218976	0.33095	0.400423	0.167106	0.247774	0.284317	0.270721	0.20487	0.268252	0.133397	0.386914	0.385849	0.271768	0.253302
miR-954.3p	0.074716	0.598831	0.623687	0.212607	0.0729826	0.393706	0.955703	0.966466	1.22339	0.810162	1.45984	1.93054	0.480507	0.751977	0.825913	0.852948	0.473761	0.956061	0.432411	0.226432	1.04852	1.40018	0.686132	0.760923
miR-954.5p	0.37358	0.838363	0.97018	0.779556	0.583861	1.46234	1.67248	1.54634	1.56595	1.21524	1.16788	0.772218	0.320339	0.668424	0.412956	1.13727	1.42128	1.02435	0.727374	0.94192	1.59492	1.05178	0.46724	1.1943
miR-955.5p	1.27017	0.119766	0.0692985	0.141737	0.0729826	0.281219	0.191141	0.241616	0.244679	0.135026	0.072992	0.165475	0.400423	0.334212	0.66073	0.213238	0.473761	0.478029	0.486411	0.165313	0.225812	0.124498	0.465122	0.388343
miR-956.3p	13.0753	17.0068	3.95002	27.001	13.8667	32.9026	10.9428	15.6567	22.7552	10.2621	48.1747	152.457	41.5639	13.452	30.3936	14.0737	20.0333	12.4288	11.344	24.5901	16.4516	70.298	28.4698	15.5119
miR-959.3p	11.7304	16.408	12.6123	9.28382	18.9025	18.9541	22.5068	28.4141	26.2785	23.0896	27.153	30.9438	54.7778	54.8108	51.7847	47.9786	43.586	48.0761	13.5836	15.7135	25.7331	27.0621	53.7911	46.5469
miR-959.5p	4.25881	4.67088	4.7123	4.7482	5.91159	5.23068	7.21556	9.76127	6.60635	10.4646	7.88312	11.3074	18.5796	19.0501	16.5182	14.9978	15.5664	12.8385	4.54733	5.29682	7.86106	9.88506	18.0493	14.4675
miR-960.3p	7.4716	6.82667	8.24653	10.9138	11.6772	10.0114	11.2773	15.0768	12.2339	20.5916	13.7225	16.4372	23.5449	26.1521	26.3466	30.9906	21.3869	19.1211	7.51493	10.8675	12.8627	16.9171	25.3479	23.8329
miR-960.5p	7.17273	15.8091	12.0579	8.57512	14.9615	14.7921	14.9567	9.66466	11.7446	6.68383	11.0948	8.9908	24.0254	22.3086	27.09	24.7356	25.9215	29.5695	11.6799	12.7762	12.122	8.92315	24.4747	26.7422
miR-961.3p	1.94262	2.63486	2.14825	2.19693	4.37896	3.65585	4.39624	4.59071	5.334	5.94118	6.93424	5.40551	10.5711	10.7783	11.8932	7.81873	9.6106	9.90202	2.24191	3.41058	4.77365	6.09364	11.0809	9.11045
miR-961.5p	3.2875	5.14994	5.75178	4.03952	7.73616	8.49282	8.17128	9.08474	7.7808	9.65442	10.3648	10.4249	18.8199	17.9639	18.0049	15.3531	18.5444	15.5701	4.72974	6.75616	8.34561	10.148	18.2629	16.4892
miR-962.5p	13.8972	12.6952	10.9492	14.9533	13.9397	12.4299	13.0454	11.211	10.3254	10.3295	16.7882	14.3411	20.822	24.8152	23.9514	23.5983	25.7185	24.5843	12.5139	13.7743	11.5273	13.8196	23.1962	24.6337
miR-963.3p	0.597728	1.19766	0.554388	0.921291	0.656843	0.956148	1.38577	1.30473	1.37021	0.337567	0.72992	0.606741	2.64279	3.09146	2.31255	2.4167	2.09808	2.18528	0.783259	0.844761	1.35357	0.558076	2.68227	2.23335
miR-964.3p	2.46563	3.95228	4.43511	4.60647	4.52492	5.51189	5.44751	5.89544	6.26378	5.67112	7.37219	10.8662	11.7725	15.2902	10.8194	9.80893	9.13678	11.2678	3.61767	4.8811	5.86891	7.96982	12.6274	10.0712
miR-964.5p	14.8685	28.8636	23.4922	18.9928	37.0022	29.5843	29.9135	32.0383	29.6551	24.3049	32.3354	28.4616	53.7368	53.9753	61.1176	52.883	49.2034	52.3783	22.4081	28.5264	30.5356	28.3673	56.2765	51.4883
miR-965.3p	0.523012	2.63486	3.67282	0.425212	3.3572	2.98092	6.64212	6.28202	6.55741	6.88636	11.0948	12.6312	10.3309	9.44145	10.7369	5.4731	7.51249	9.49231	2.2769	2.25445	6.49385	10.2041	10.1698	7.49264
miR-965.5p	35.9384	46.2297	40.8168	40.9622	24.96	43.4202	22.3156	26.8677	25.153	24.7099	34.5252	37.1767	44.3669	46.6226	55.0884	31.6303	37.5625	34.2132	40.995	36.4475	24.7788	32.1373	48.6926	34.4687
miR-966.5p	3.43693	4.07205	6.02897	3.68517	3.13825	5.62438	3.58389	5.89544	3.81699	17.756	4.89046	4.63329	6.32668	7.77043	5.6162	6.11282	6.90337	6.6924	4.51265	4.14927	4.43211	9.09327	6.5711	6.56953
miR-970.3p	9.63836	90.3037	78.5152	18.4967	102.103	60.4621	87.8294	68.3774	72.5719	47.1919	56.7878	72.3676	75.8401	69.0148	80.0309	96.9524	65.6497	96.0157	59.4858	60.3539	76.2595	58.7824	74.9619	86.2059
miR-970.5p	1.8679	2.39532	2.49475	2.48041	0.948776	1.85605	0.764565	1.30473	0.880845	0.675134	2.33574	1.15832	2.16228	1.67106	3.13847	1.99022	1.96272	1.9804	2.25266	1.76174	0.983378	1.38973	2.32394	1.97778
miR-976.3p	0.074716	0.838363	0.48509	0.496081	0.510878	0.731169	0.573422	0.28994	0.58723	0.270054	0.583936	1.15832	0.400423	0.584871	0.743321	0.284317	0.473761	0.614609	0.466056	0.579376	0.48353	0.67077	0.576205	0.457562
miR-981.3p	0.074716	0.239532	0.207896	0.283475	0.0729826	0.112488	0.238926	0.579879	0.538294	0.742647	0.291968	0.33095	0.480507	0.584871	0.412956	0.497555	0.473761	0.409739	0.174048	0.156315	0.452366	0.455188	0.492778	0.460352
miR-982.3p	0.672444	0.359298	0.692985	0.56695	0.729826	0.618682	3.10604	1.64299	2.20211	2.22794	2.04377	3.58528	4.32457	6.51713	5.86398	3.7672	3.99313	3.55107	0.574909	0.638486	2.31704	2.619	5.56856	3.77047
miR-982.5p	4.25881	3.11392	3.18773	3.25996	2.70036	3.14965	9.65263	10.5828	7.38932	10.5996	11.2408	15.0031	19.3805	21.9745	17.8397	12.7232	14.2128	11.7458	3.52015	3.03666	9.20824	12.2811	19.7315	12.894
miR-984.5p	2.98864	5.03018	2.91054	2.83475	2.55439	3.54336	6.78547	4.30077	4.69784	3.44319	7.08022	5.6813	9.53003	15.3738	14.2883	10.8751	12.5209	13.18	3.64312	2.9775	5.26136	5.40157	13.064	12.192
miR-986.3p	2.68977	3.59298	2.70264	4.39386	1.60562	3.37463	1.00349	1.01479	0.831909	1.08021	1.24087	0.992852	1.12118	1.75461	1.8996	1.06619	1.62432	2.11699	2.99513	3.1247	0.950062	1.10464	1.5918	1.6025
miR-986.5p	91.1535	100.843	122.451	101.767	111.809	114.175	65.896	75.8191	58.6251	5.40107	3.21165	3.47497	58.1414	54.393	58.5572	55.8683	59.6262	49.6467	104.816	109.251	66.7801	4.02923	57.0305	55.0471
miR-987.5p	4.03466	2.15579	1.87106	0.637819	1.02176	0.956148	2.00698	1.78796	0.92978	1.55281	1.67882	2.92339	2.88305	1.5875	2.31255	2.70102	1.62432	2.86818	2.68717	0.871907	1.57491	2.05167	2.26104	2.39784
miR-988.3p	6.79915	47.0681	64.5862	12.0477	74.3693	72.667	35.5999	30.5403	37.8763	34.1617	31.6785	15.665	42.4449	34.758	41.7912	45.0643	43.4506	59.8902	39.4845	53.028	34.6722	27.1684	39.6647	49.4684
miR-988.5p	53.1978	97.6094	89.8802	82.4912	83.2732	115.862	63.0285	77.9938	59.4081	136.039	78.5393	98.5682	99.7853	101.6	90.4377	80.9594	92.7215	82.6991	80.2291	93.8754	66.8101	104.382	97.2745	85.46
miR-989.3p	2262.25	3322.67	3722.86	1949.31	3647.45	4589.1	6290.53	7219.71	5068.38	17650.3	8819.33	9988.71	10785.5	13041	10972.8	10301.6	13124.6	9933.3	3102.59	3395.29	6192.87	12152.8	11599.7	11119.9
miR-989.5p	0.523012	0.838363	0.415791	0.56695	0.510878	0.337463	0.812348	0.579879	0.58723	0.877675	1.24087	2.20633	1.12118	2.33948	1.48664	2.62993	1.3536	1.3658	0.592389	0.471764	0.659819	1.44162	1.6491	1.78311
miR-991.3p	4.55767	5.26971	4.29651	4.46473	6.13054	6.24306	4.25288	4.01083	3.62125	6.48129	7.44518	8.7702	6.00634	7.43621	6.27693	5.04663	7.51249	6.55582	4.70796	5.61278	3.96165	7.56556	6.57316	6.37165
miR-994.3p	2081.59	2321.91	1999.75	1609.36	1720.56	2353.02	2552.59	2515.66	2868.86	2715.8	2887.2	2627.79	4785.37	3178.86	4219.26	3349.33	3133.79	3595.94	2134.42	1894.31	2645.7	2743.6	4061.16	3359.69
miR-994.5p	20914.9	26765.7	25281.3	14694.4	20131.1	27197.4	33107	41966.5	34601.1	42552.4	35165.2	39637.4	62439.2	41956.5	52940.1	45228.8	42756.9	40880.5	24320.6	20674.3	36558.2	39118.4	52445.3	42955.4
miR-994.loop	1.34489	0.838363	0.831583	0.921291	1.09474	1.34985	1.95919	1.25641	1.66382	1.75535	2.48172	3.19918	2.80296	1.50395	3.96438	1.7059	1.28592	2.32186	1.00495	1.12196	1.62647	2.47875	2.7571	1.77123
miR-995.3p	3.13807	61.6796	69.2985	5.17342	74.6612	67.38	51.7036	33.1981	44.2869	25.3851	36.204	37.3973	40.3626	34.5909	38.7353	39.6623	42.2323	54.8368	44.7054	49.0716	43.0628	32.9954	37.8963	45.5771
miR-995.5p	31.2313	35.2112	43.3809	29.9066	32.8422	41.6204	19.353	17.203	18.4488	13.0976	15.4013	11.7487	16.6576	17.9639	18.9134	19.9022	20.101	22.604	36.6078	34.7897	18.3349	13.4159	17.845	20.8691
miR-996.3p	6.35086	21.1986	21.6904	12.0477	23.5004	21.7664	16.9637	15.2701	18.5467	17.0133	18.6129	21.8978	34.5165	31.4995	24.2818	18.5517	27.8842	31.5499	16.4133	19.1048	16.9268	19.1747	30.0992	25.9952
miR-996.5p	13.5236	24.073	22.1755	20.9772	16.5671	28.9093	21.121	18.8461	20.9934	24.6424	26.3501	19.5261	38.6007	36.4291	46.2511	36.0372	45.2103	40.4959	19.924	22.1512	20.3202	23.5062	40.427	40.5811
miR-998.3p	5.82785	106.352	123.49	7.37035	112.393	138.135	203.278	130.328	175.68	103.566	144.378	107.448	212.544	181.812	212.755	214.233	225.307	245.092	78.5566	85.9661	169.762	118.464	202.37	228.21
miR-998.5p	5.52898	5.14994	7.96933	5.38603	6.34949	7.42418	9.55703	8.64986	11.1573	7.0214	6.93424	8.60467	8.88935	11.1125	9.2502	13.505	9.40751	10.0386	6.21608	6.38657	9.78808	7.5201	9.75069	10.9837
miR-999.3p	312.014	482.178	462.984	312.035	489.348	459.456	386.773	480.961	408.32	994.537	380.507	409.164	450.556	388.605	413.204	403.873	447.975	394.784	419.059	420.28	425.351	594.736	417.455	415.544
miR-9a.5p	55.6634	44.3135	40.8861	16.725	35.9075	46.1199	57.0077	58.2779	54.857	75.2776	62.7001	65.3074	87.132	102.018	101.009	85.0822	96.5116	86.3185	46.9543	32.9175	56.7142	67.7617	96.7198	89.3041
miR-9b.3p	44.1571	174.499	158.139	50.1042	140.929	137.46	98.7722	91.8626	93.81	144.006	111.313	74.9601	118.205	109.789	119.344	112.234	138.541	129.068	125.598	109.498	94.8149	110.093	115.779	126.614
miR-9b.5p	7108.78	10737.3	9397.85	6355.72	7709.89	8182.96	6275.1	7136.14	6016.95	5848.95	6238.19	7263.68	7316.13	6548.13	6788.51	6355.63	7085.9	6452.77	9081.31	7416.19	6476.06	6450.28	6884.26	6631.44
miR-9c.3p	0.074716	0.598831	1.10878	0.141737	1.16772	0.787413	0.334496	0.241616	0.489358	0.135026	0.875906	0.827377	0.640677	0.417765	0.495548	0.497555	0.541441	0.614609	0.594109	0.698958	0.355157	0.61277	0.517997	0.551202
miR-9c.5p	634.264	916.211	1179.32	427.48	918.117	914.354	909.066	805.357	721.656	734.613	713.35	789.478	824.391	799.017	857.958	961.988	897.367	815.859	909.932	753.317	812.026	745.814	827.122	891.738
miR-9c.loop	5.82785	5.14994	3.88072	5.24429	5.18176	4.33077	2.86711	1.64299	3.47444	1.0127	2.55472	1.26864	2.16228	2.33948	3.05587	1.49267	0.744481	1.63896	4.95284	4.91894	2.66151	1.61202	2.51921	1.29204
miR-iab-4.5p	12.4776	12.815	11.9886	5.74037	11.0933	12.2049	12.6153	13.9654	13.2616	15.1905	14.5254	21.5669	29.9516	32.4185	26.7596	23.3851	27.8165	24.9258	12.4271	9.67953	13.2808	17.0943	29.7099	25.3758
esi-1.1	14.0466	28.9834	30.6993	14.5281	28.6822	29.3593	47.594	44.3607	42.8678	46.1792	59.6344	49.7528	69.8338	56.4818	68.2204	72.8563	59.2878	61.9389	24.5764	24.1898	44.9408	51.8555	64.8453	64.6943
esi-1.2	42.364	200.968	224.597	73.2783	165.452	247.416	250.585	215.86	232.103	217.596	280.946	259.74	376.798	386.683	376.616	398.897	253.327	354.902	155.976	162.049	232.849	252.761	380.032	335.709
esi-2.1	27.5702	179.05	228.616	51.3799	215.591	241.736	290.773	168.213	243.015	131.516	190.071	129.677	295.192	263.108	337.22	309.195	257.252	343.225	145.079	169.569	234	150.421	298.507	303.224
