# Supplementary material for: RNA methyltransferase BCDIN3D is crucial for female fertility and miRNA and mRNA profiles in Drosophila ovaries
Source: PLoS One. 2019 May 30;14(5):e0217603. doi: 10.1371/journal.pone.0217603 (PMC6542536; doi:10.1371/journal.pone.0217603)
Supplement: S2 Table — (XLSX) [file pone.0217603.s002.xlsx]

## Sheet: shRNAwhite_vs_shRNAmcherry
Gene Identifiers	mean normalised counts, averaged over all samples from both conditions	Log2 fold change	standard error estimate for the log2 fold change estimate	Wald statistic	p value for the statistical significance of this change	p value adjusted for multiple testing with the Benjamini-Hochberg procedure which controls false discovery rate (FDR)	Differential expression
128up	978.516	0.0725044	0.0849065	0.853932	0.393143	0.579641	nochange
14-3-3epsilon	6383.74	0.120792	0.0870333	1.38789	0.165171	0.339775	nochange
14-3-3zeta	4585.22	0.163744	0.121896	1.34331	0.179171	0.35629	nochange
140up	124.616	0.137249	0.168055	0.816694	0.414103	0.598123	nochange
18SrRNA:CR41548	0.42274	0.0482135	0.379292	0.127114	0.89885	NA	nochange
18SrRNA:CR45838	0	NA	NA	NA	NA	NA	nochange
18SrRNA:CR45841	0	NA	NA	NA	NA	NA	nochange
18w	365.008	0.497986	0.198596	2.50753	0.0121579	0.0651391	nochange
26-29-p	6741.56	0.0601292	0.0931766	0.645325	0.518716	0.685628	nochange
28SrRNA:CR45837	7.49451	-0.00159488	0.530133	-0.00300846	0.9976	NA	nochange
28SrRNA:CR45844	11.0016	-0.0563826	0.505489	-0.111541	0.911188	0.951477	nochange
2mit	0.0667133	-0.0202992	0.227622	-0.0891795	0.928939	NA	nochange
2SrRNA:CR45836	0	NA	NA	NA	NA	NA	nochange
2SrRNA:CR45840	0	NA	NA	NA	NA	NA	nochange
2SrRNA:CR45843	0	NA	NA	NA	NA	NA	nochange
2SrRNA:CR45864	0	NA	NA	NA	NA	NA	nochange
312	143.233	-0.0501109	0.158252	-0.316652	0.751507	0.855672	nochange
4E-T	1938.18	0.197155	0.103308	1.90841	0.0563377	0.171697	nochange
5-HT1A	0.432608	-0.0453382	0.379151	-0.119578	0.904817	NA	nochange
5-HT1B	0.203924	0.0189177	0.227853	0.0830257	0.933831	NA	nochange
5-HT2A	2.7906	0.220676	0.556751	0.396363	0.691837	NA	nochange
5-HT2B	0.354583	-0.133518	0.338846	-0.394039	0.693553	NA	nochange
5-HT7	1.61889	0.186611	0.523914	0.356186	0.721701	NA	nochange
5.8SrRNA:CR40454	0.129009	-0.0202992	0.227622	-0.0891795	0.928939	NA	nochange
5.8SrRNA:CR45839	0	NA	NA	NA	NA	NA	nochange
5.8SrRNA:CR45842	0	NA	NA	NA	NA	NA	nochange
5.8SrRNA:CR45852	0	NA	NA	NA	NA	NA	nochange
5PtaseI	265.004	-0.201635	0.148476	-1.35803	0.174455	0.351021	nochange
7B2	12.3324	-1.29273	0.480886	-2.68823	0.00718319	0.0455401	down
7SLRNA:CR32864	0	NA	NA	NA	NA	NA	nochange
7SLRNA:CR42652	0	NA	NA	NA	NA	NA	nochange
825-Oak	0	NA	NA	NA	NA	NA	nochange
a	256.561	-0.0312221	0.181318	-0.172195	0.863284	0.922045	nochange
a10	0.447158	-0.0202485	0.308542	-0.0656264	0.947675	NA	nochange
A16	334.76	-0.164794	0.10351	-1.59206	0.111371	0.264135	nochange
a5	0	NA	NA	NA	NA	NA	nochange
a6	206.139	-0.149421	0.170837	-0.874642	0.381769	0.567247	nochange
Aac11	1289.26	0.00499678	0.0874725	0.057124	0.954446	0.975155	nochange
AANATL2	0.650979	-0.0599806	0.448094	-0.133857	0.893516	NA	nochange
Aatf	343.476	-0.288094	0.101446	-2.83987	0.00451321	0.0330955	down
aay	742.071	-0.325505	0.0854979	-3.80717	0.000140565	0.00289157	down
ab	8.37507	0.380112	0.48936	0.776753	0.437305	NA	nochange
ABCB7	318.283	0.0611875	0.103334	0.592131	0.553763	0.712085	nochange
abd-A	43.7023	0.92821	0.363269	2.55516	0.0106139	0.0592635	nochange
Abd-B	3.42521	0.0586514	0.558988	0.104924	0.916436	NA	nochange
Abi	704.71	-0.289708	0.0964532	-3.00361	0.00266799	0.0228932	down
Abl	891.031	-0.363567	0.165703	-2.19409	0.0282287	0.111128	nochange
abo	183.401	-0.302286	0.175028	-1.72707	0.0841553	0.220383	nochange
Abp1	716.888	-0.13785	0.124601	-1.10633	0.268582	0.457321	nochange
abs	240.482	-0.0184434	0.14263	-0.12931	0.897113	0.942825	nochange
ac	0	NA	NA	NA	NA	NA	nochange
Ac13E	129.862	-0.0764181	0.193856	-0.3942	0.693433	0.815	nochange
Ac3	4.2024	0.489166	0.529325	0.924133	0.355417	NA	nochange
Ac76E	23.4275	0.375462	0.392645	0.956237	0.338952	0.526339	nochange
Ac78C	11.1336	-0.0584292	0.478918	-0.122002	0.902897	0.946919	nochange
acal	1.82591	-0.193985	0.553476	-0.350485	0.725975	NA	nochange
Acam	0	NA	NA	NA	NA	NA	nochange
ACC	1441.05	0.218574	0.214886	1.01716	0.309076	0.498827	nochange
AcCoAS	375.472	-0.181137	0.151136	-1.1985	0.230722	0.417665	nochange
Ace	27.3522	-0.340882	0.524338	-0.650119	0.515615	0.6828	nochange
Acer	1510.8	-0.273182	0.390981	-0.69871	0.484733	0.657971	nochange
Acf	1114.95	-0.382113	0.104368	-3.66122	0.000251016	0.00442932	down
achi	78.745	-0.205157	0.204241	-1.00448	0.315145	0.503369	nochange
Achl	3.04858	0.401163	0.558475	0.718319	0.472561	NA	nochange
acj6	0.620741	-0.230144	0.436781	-0.52691	0.598256	NA	nochange
Ack	434.043	-0.154835	0.138305	-1.11951	0.262922	0.451209	nochange
Ack-like	750.326	-0.313952	0.144525	-2.1723	0.0298332	0.114936	nochange
Acn	962.843	-0.230057	0.113595	-2.02524	0.042843	0.144045	nochange
Acon	2840.58	-0.0739291	0.129318	-0.571686	0.567535	0.723984	nochange
Acox57D-d	282.096	-0.172619	0.131831	-1.3094	0.190398	0.369613	nochange
Acox57D-p	486.53	-0.22596	0.116685	-1.93649	0.0528081	0.164856	nochange
Acp1	0.123386	-0.0202992	0.227622	-0.0891795	0.928939	NA	nochange
Acp24A4	0	NA	NA	NA	NA	NA	nochange
Acp26Aa	0.226349	-0.0605502	0.229818	-0.26347	0.792188	NA	nochange
Acp26Ab	0.080868	0.0212587	0.227622	0.0933947	0.92559	NA	nochange
Acp29AB	0	NA	NA	NA	NA	NA	nochange
Acp32CD	0	NA	NA	NA	NA	NA	nochange
Acp33A	0	NA	NA	NA	NA	NA	nochange
Acp36DE	0.426135	-0.134075	0.344245	-0.389475	0.696924	NA	nochange
Acp53C14a	0	NA	NA	NA	NA	NA	nochange
Acp53C14b	0.0667133	-0.0202992	0.227622	-0.0891795	0.928939	NA	nochange
Acp53C14c	0.0424033	-0.0202992	0.227622	-0.0891795	0.928939	NA	nochange
Acp53Ea	0	NA	NA	NA	NA	NA	nochange
Acp54A1	0.164063	0.0205255	0.227691	0.0901465	0.928171	NA	nochange
Acp62F	0	NA	NA	NA	NA	NA	nochange
Acp63F	0.337024	0.0612248	0.332973	0.183873	0.854113	NA	nochange
Acp65Aa	0.0497556	-0.0202992	0.227622	-0.0891795	0.928939	NA	nochange
Acp76A	0	NA	NA	NA	NA	NA	nochange
Acp95EF	0.0273081	0.0212587	0.227622	0.0933947	0.92559	NA	nochange
Acp98AB	0	NA	NA	NA	NA	NA	nochange
Acph-1	898.015	-0.0256479	0.0801314	-0.320073	0.748913	0.854215	nochange
Acsl	2512.74	-0.0549111	0.0832932	-0.659251	0.509734	0.67764	nochange
Act42A	5084.76	-0.00817417	0.0957585	-0.0853624	0.931973	0.963433	nochange
Act57B	1327.03	0.41956	0.28581	1.46797	0.142112	0.307812	nochange
Act5C	24684.8	0.0549888	0.05416	1.0153	0.309961	0.499287	nochange
Act79B	1.28699	-0.0390121	0.462456	-0.0843586	0.932771	NA	nochange
Act87E	44.5241	0.390492	0.377524	1.03435	0.300972	0.490554	nochange
Act88F	0.104761	-0.0202992	0.227622	-0.0891795	0.928939	NA	nochange
Actbeta	0.687369	0.0597326	0.413578	0.144429	0.885162	NA	nochange
Actn	863.049	-0.0160621	0.109124	-0.147191	0.882981	0.932837	nochange
Actn3	0.133427	-0.0202992	0.227622	-0.0891795	0.928939	NA	nochange
ACXA	0	NA	NA	NA	NA	NA	nochange
ACXB	0	NA	NA	NA	NA	NA	nochange
ACXC	0	NA	NA	NA	NA	NA	nochange
ACXD	11.6112	0.0714647	0.490212	0.145783	0.884093	0.933409	nochange
ACXE	0	NA	NA	NA	NA	NA	nochange
Acyp	0	NA	NA	NA	NA	NA	nochange
Acyp2	148.121	0.689433	0.218681	3.15268	0.00161778	0.016288	up
Ada	97.5975	0.107948	0.175204	0.616131	0.537808	0.700585	nochange
Ada1-1	8.65545	-0.240266	0.541332	-0.443841	0.657157	NA	nochange
Ada1-2	48.0001	0.44846	0.259047	1.73119	0.0834177	0.219407	nochange
Ada2a	85.0143	-0.133589	0.173665	-0.769231	0.441756	0.622761	nochange
Ada2b	971.885	-0.137271	0.101996	-1.34585	0.178351	0.355383	nochange
Ada3	447.697	-0.258785	0.0911902	-2.83786	0.00454164	0.0332416	down
AdamTS-A	254.358	0.849121	0.191054	4.4444	8.81382e-06	0.000368437	up
Adar	380.555	0.0295738	0.1001	0.295443	0.767655	0.864912	nochange
Adat1	62.4274	0.495201	0.275812	1.79543	0.0725847	0.20063	nochange
Adck	370.111	-0.318083	0.106155	-2.99641	0.00273183	0.0232799	down
ADD1	720.413	-0.378065	0.156543	-2.41509	0.0157314	0.0770116	nochange
ade2	1200.76	0.0338022	0.114275	0.295798	0.767384	0.864856	nochange
ade3	1053.2	0.153362	0.138984	1.10345	0.269833	0.458042	nochange
ade5	1269.82	0.204203	0.154584	1.32098	0.186508	0.365013	nochange
AdenoK	954.513	0.329185	0.150107	2.193	0.0283074	0.11132	nochange
Adf1	541.463	-0.080225	0.0857523	-0.935544	0.349508	0.536915	nochange
Adgf-A	444.945	0.315628	0.293404	1.07575	0.282041	0.472473	nochange
Adgf-A2	15.0879	-0.185486	0.533974	-0.347369	0.728314	0.839387	nochange
Adgf-B	0.2059	-0.0615749	0.227648	-0.270483	0.786789	NA	nochange
Adgf-C	1.08	-0.189479	0.536192	-0.353378	0.723805	NA	nochange
Adgf-D	2.65973	-0.12271	0.554213	-0.221414	0.82477	NA	nochange
Adgf-E	0	NA	NA	NA	NA	NA	nochange
Adh	4.63493	-0.197719	0.502285	-0.393639	0.693848	NA	nochange
Adhr	0	NA	NA	NA	NA	NA	nochange
Adi1	399.446	0.3512	0.170026	2.06557	0.0388695	0.135887	nochange
AdipoR	1780.29	0.136917	0.0897804	1.52502	0.127253	0.286916	nochange
Adk1	112.499	-0.0849197	0.208962	-0.406388	0.684457	0.808462	nochange
Adk2	1607.48	0.231372	0.12173	1.9007	0.0573411	0.173533	nochange
Adk3	406.978	0.295574	0.192579	1.53482	0.124828	0.283082	nochange
AdoR	4.5629	0.474075	0.553399	0.85666	0.391633	NA	nochange
adp	345.012	-0.069082	0.0937229	-0.737087	0.461069	0.639492	nochange
ADPS	0.312195	-0.0178589	0.245777	-0.072663	0.942074	NA	nochange
AdSL	958.261	0.0123904	0.0771456	0.160611	0.8724	0.926443	nochange
AdSS	1641.43	-0.0811834	0.103649	-0.783253	0.433479	0.614527	nochange
Aduk	247.954	-0.143416	0.125984	-1.13836	0.254968	0.443401	nochange
Ady43A	482.014	-0.434194	0.22559	-1.9247	0.0542665	0.167669	nochange
Aef1	1024.14	-0.302721	0.128701	-2.35212	0.0186667	0.0853468	nochange
aft	548.268	0.0563546	0.0943863	0.597063	0.550465	0.710533	nochange
Afti	497.616	-0.319609	0.150436	-2.12455	0.0336239	0.123863	nochange
Ag5r	0.403823	-0.0165212	0.264227	-0.0625266	0.950143	NA	nochange
Ag5r2	0.149267	-0.020017	0.227648	-0.0879298	0.929932	NA	nochange
AGBE	1394.62	-0.330175	0.164928	-2.00193	0.045292	0.149198	nochange
ago	2831.66	-0.166169	0.0940722	-1.76639	0.0773296	0.20902	nochange
AGO1	2039.7	-0.298687	0.117913	-2.53312	0.0113051	0.0618853	nochange
AGO2	1470.12	-0.0935396	0.114743	-0.815207	0.414954	0.598689	nochange
AGO3	1187.78	0.637518	0.144677	4.4065	1.05055e-05	0.000411513	up
agt	112.868	0.527596	0.211742	2.49169	0.0127136	0.0673771	nochange
Ahcy	2466.38	0.231744	0.115988	1.99799	0.0457174	0.150031	nochange
AhcyL1	875.808	-0.240073	0.114081	-2.10441	0.0353426	0.127845	nochange
AhcyL2	33.1179	-0.418365	0.44547	-0.939153	0.347652	0.535487	nochange
AIF	1248.89	-0.152817	0.0790092	-1.93417	0.0530924	0.16548	nochange
AIMP1	374.143	-0.0653688	0.0981869	-0.665759	0.505565	0.674856	nochange
AIMP2	841.641	0.267355	0.136267	1.96199	0.0497636	0.159296	nochange
AIMP3	298.8	0.21785	0.131438	1.65744	0.0974314	0.241401	nochange
Ak6	353.997	0.54261	0.215095	2.52266	0.0116471	0.0630699	nochange
Akap200	2965.15	-0.0957527	0.0830312	-1.15321	0.248823	0.436532	nochange
Akh	0.575245	0.115223	0.437374	0.263442	0.79221	NA	nochange
AkhR	3.12521	0.0707674	0.55944	0.126497	0.899339	NA	nochange
akirin	3028.78	-0.0690495	0.0670642	-1.0296	0.303196	0.493254	nochange
Akt1	1479.35	-0.0546952	0.0682822	-0.801018	0.423121	0.606443	nochange
al	0.159835	-0.020017	0.227648	-0.0879298	0.929932	NA	nochange
AlaRS	2729.91	-0.0136605	0.0741517	-0.184224	0.853838	0.916694	nochange
AlaRS-m	390.811	-0.101223	0.0945283	-1.07082	0.284248	0.473368	nochange
Alas	418.18	-0.285275	0.127344	-2.2402	0.0250777	0.10242	nochange
alc	547.842	-0.0141155	0.0980299	-0.143991	0.885507	0.934397	nochange
Ald	1610.41	0.126135	0.0885979	1.42368	0.15454	0.32641	nochange
Aldh	3187.49	0.237691	0.0898689	2.64486	0.00817247	0.0494611	up
Aldh-III	610.796	-0.0302858	0.10845	-0.279261	0.780044	0.874209	nochange
Alg-2	770.881	0.566183	0.191094	2.96285	0.00304803	0.0248381	up
Alg10	389.872	-0.0753152	0.0923779	-0.815294	0.414904	0.598689	nochange
Alh	1059.65	-0.41835	0.131587	-3.17927	0.00147645	0.0151796	down
alien	961.881	0.214084	0.106463	2.01088	0.0443383	0.147048	nochange
ALiX	1096.84	0.346884	0.0819358	4.2336	2.29978e-05	0.000742868	up
Alk	1.47996	0.0916019	0.531102	0.172475	0.863064	NA	nochange
AlkB	210.602	0.431483	0.138469	3.11609	0.00183265	0.0177012	up
Alp1	8.17286	-0.266606	0.554645	-0.480679	0.630745	NA	nochange
Alp2	11.941	0.385715	0.532326	0.724583	0.468708	0.646302	nochange
Alp4	615.167	0.325351	0.202305	1.60822	0.107787	0.257929	nochange
alph	1306.62	-0.0256082	0.086289	-0.296773	0.76664	0.86456	nochange
alpha-Cat	1626.55	0.236372	0.077051	3.06774	0.00215685	0.0196964	up
alpha-Catr	0.720973	0.0541705	0.400486	0.135262	0.892405	NA	nochange
alpha-Est1	386.705	0.441952	0.102956	4.29263	1.76571e-05	0.000613445	up
alpha-Est10	158.187	-0.0370947	0.203266	-0.182494	0.855195	0.91756	nochange
alpha-Est2	12.3791	0.0122793	0.459598	0.0267175	0.978685	0.988956	nochange
alpha-Est3	263.215	-0.197562	0.143872	-1.37318	0.169697	0.345358	nochange
alpha-Est4	21.8434	0.0767437	0.38412	0.199791	0.841644	0.909872	nochange
alpha-Est5	85.8583	0.402444	0.282597	1.42409	0.15442	0.326243	nochange
alpha-Est6	0.656475	0.265799	0.43864	0.605961	0.54454	NA	nochange
alpha-Est7	42.8926	0.510971	0.326517	1.56491	0.117603	0.272577	nochange
alpha-Est8	41.2614	-0.127502	0.309784	-0.411584	0.680644	0.805883	nochange
alpha-Est9	141.732	0.260717	0.2213	1.17812	0.23875	0.426293	nochange
alpha-Man-Ia	438.706	-0.193443	0.100367	-1.92734	0.0539367	0.167343	nochange
alpha-Man-Ib	931.733	-0.204453	0.119639	-1.70892	0.0874666	0.225355	nochange
alpha-Man-Ic	6.94652	-0.203922	0.526271	-0.387485	0.698397	NA	nochange
alpha-Man-IIa	395.311	-0.281185	0.136465	-2.06049	0.0393516	0.136713	nochange
alpha-Man-IIb	707.194	-0.334078	0.102581	-3.25672	0.00112707	0.0127317	down
alpha-PheRS	1097.45	0.0653242	0.116214	0.562105	0.574044	0.729287	nochange
alpha-Spec	1150.9	0.036096	0.170567	0.211623	0.832401	0.905078	nochange
alpha4GT1	442.051	-0.15445	0.0938196	-1.64624	0.0997135	0.24519	nochange
alpha4GT2	0	NA	NA	NA	NA	NA	nochange
alphaCOP	1717.38	-0.107199	0.113843	-0.941634	0.34638	0.534265	nochange
alphagamma-element:CR32865	0.263743	-0.0178862	0.227833	-0.0785059	0.937426	NA	nochange
alphaKap4	0	NA	NA	NA	NA	NA	nochange
alphaSnap	994.642	0.121767	0.0951313	1.27998	0.20055	0.381873	nochange
alphaTry	18.1037	-7.74909e-05	0.23839	-0.00032506	NA	NA	nochange
alphaTub67C	3458.1	0.0670932	0.0857713	0.782234	0.434077	0.614818	nochange
alphaTub84B	13523.9	-0.0416298	0.0698313	-0.596149	0.551076	0.710854	nochange
alphaTub84D	1470.42	0.0571821	0.0834042	0.685602	0.492964	0.664314	nochange
alphaTub85E	0.0618646	-0.0202992	0.227622	-0.0891795	0.928939	NA	nochange
Alr	222.872	-0.403281	0.126888	-3.17826	0.00148164	0.0151796	down
alrm	1.1982	0.253305	0.539181	0.469795	0.638501	NA	nochange
Als2	585.557	-0.353032	0.144223	-2.44783	0.014372	0.0723414	nochange
alt	2762.71	-0.137499	0.0609781	-2.25489	0.0241399	0.0999	nochange
aly	0.924461	0.288141	0.479172	0.601332	0.547619	NA	nochange
Ama	0	NA	NA	NA	NA	NA	nochange
amd	135.963	-0.229851	0.448684	-0.512278	0.608456	0.754729	nochange
amn	0.112583	-0.0202992	0.227622	-0.0891795	0.928939	NA	nochange
Amnionless	0	NA	NA	NA	NA	NA	nochange
amon	0.154034	-0.020017	0.227648	-0.0879298	0.929932	NA	nochange
amos	0.12575	-0.0202992	0.227622	-0.0891795	0.928939	NA	nochange
AMPdeam	1559.95	-0.490118	0.104452	-4.69226	2.70197e-06	0.000147187	down
Amph	664.58	-0.00654798	0.0912497	-0.0717589	0.942794	0.968566	nochange
AMPKalpha	960.837	-0.201125	0.0937486	-2.14536	0.0319239	0.120259	nochange
Amt	0.331462	-0.0249765	0.293684	-0.0850455	0.932225	NA	nochange
Amun	1915.45	-0.227217	0.0829335	-2.73975	0.00614856	0.0408008	down
amx	188.566	0.000810838	0.134785	0.00601579	0.9952	0.997087	nochange
Amy-d	9.40476	0.0434159	0.449976	0.096485	NA	NA	nochange
Amy-p	12.0673	-0.0449705	0.431436	-0.104234	NA	NA	nochange
Amyrel	0.437835	0.166585	0.377197	0.441639	0.65875	NA	nochange
ana	109.528	1.20558	0.324778	3.71202	0.000205611	0.00379967	up
ana1	313.178	-0.4095	0.173861	-2.35533	0.018506	0.085045	nochange
ana2	281.514	-0.397692	0.146181	-2.72054	0.0065175	0.0425981	down
ana3	739.389	-0.161392	0.179794	-0.897652	0.369371	0.556013	nochange
Ance	155.996	-0.447867	0.263277	-1.70113	0.0889194	0.227225	nochange
Ance-2	0.0497556	-0.0202992	0.227622	-0.0891795	0.928939	NA	nochange
Ance-3	0.437208	-0.0304017	0.344974	-0.0881275	0.929775	NA	nochange
Ance-4	4.4302	0.54719	0.532736	1.02713	0.304359	NA	nochange
Ance-5	4.43065	0.249144	0.544404	0.457646	0.647207	NA	nochange
Andorra	0	NA	NA	NA	NA	NA	nochange
angel	148.253	-0.254502	0.156387	-1.62738	0.103656	0.251249	nochange
Ank	2775.75	0.0240532	0.125507	0.191649	0.848017	0.913152	nochange
Ank2	4.7743	0.115036	0.545022	0.211066	0.832835	NA	nochange
Ankle2	1834.04	-0.145932	0.0937788	-1.55613	0.119677	0.275318	nochange
anne	2166.59	0.215743	0.128294	1.68162	0.0926417	0.23351	nochange
Anp	0	NA	NA	NA	NA	NA	nochange
Ant2	30.1824	0.554786	0.381154	1.45554	0.145519	0.312645	nochange
antdh	0.164384	0.022116	0.2277	0.0971281	0.922625	NA	nochange
Antp	3.90642	0.771215	0.555465	1.38841	0.165012	NA	nochange
antr	3.15419	0.384518	0.557318	0.689943	0.49023	NA	nochange
AnxB10	245.251	-0.0427078	0.131641	-0.324426	0.745616	0.851743	nochange
AnxB11	414.685	0.205168	0.158838	1.29168	0.196466	0.376416	nochange
AnxB9	1553.65	0.274027	0.141216	1.94048	0.0523214	0.164143	nochange
aop	730.322	-0.476157	0.138103	-3.44785	0.000565063	0.00807513	down
aos	51.8237	0.0664221	0.254072	0.26143	0.793761	0.881618	nochange
Aos1	1104.53	0.247563	0.105237	2.35244	0.0186506	0.0853468	nochange
AOX1	124.693	0.152173	0.202311	0.752176	0.451945	0.631543	nochange
AOX2	17.6938	0.0934804	0.431664	0.216558	0.828553	0.903571	nochange
AOX3	892.105	-0.00653912	0.120331	-0.0543427	0.956662	0.97627	nochange
AOX4	0.146682	-0.020017	0.227648	-0.0879298	0.929932	NA	nochange
ap	4.53145	-0.0339891	0.544337	-0.0624414	0.950211	NA	nochange
AP-1-2beta	1226.6	-0.196256	0.0965105	-2.03352	0.0419998	0.14225	nochange
AP-1gamma	1001.44	-0.275123	0.116111	-2.36948	0.0178132	0.0830824	nochange
AP-1mu	895.681	-0.116795	0.0861116	-1.35632	0.174999	0.351662	nochange
AP-1sigma	775.122	0.151452	0.107538	1.40836	0.159025	0.332824	nochange
AP-2alpha	1969.95	-0.346397	0.105375	-3.28728	0.00101162	0.011838	down
AP-2mu	1350.78	-0.093256	0.124735	-0.747631	0.454683	0.634349	nochange
AP-2sigma	561.587	0.248845	0.122118	2.03775	0.0415754	0.141241	nochange
Apc	833.599	-0.45911	0.197165	-2.32856	0.0198824	0.088812	nochange
APC10	175.077	0.202067	0.129492	1.56046	0.118651	0.274127	nochange
Apc2	577.786	-0.311865	0.0905764	-3.44312	0.000575054	0.00815825	down
APC4	302.142	-0.0138108	0.122178	-0.113038	0.91	0.950999	nochange
APC7	923.904	0.0469928	0.152625	0.307898	0.75816	0.859342	nochange
ApepP	1008.01	0.106201	0.0797221	1.33213	0.182816	0.360331	nochange
Apf	94.6472	0.332798	0.19745	1.68548	0.091896	0.232435	nochange
aph-1	491.073	-0.0972422	0.105821	-0.918932	0.358131	0.545395	nochange
aPKC	1075.18	0.089383	0.0880723	1.01488	0.310162	0.499287	nochange
Aplip1	1.33215	-0.24335	0.537474	-0.452767	0.650717	NA	nochange
apolpp	799.799	0.797871	0.481023	1.6587	0.097177	0.241	nochange
Apoltp	23.1646	0.724537	0.502357	1.44227	0.149225	0.318278	nochange
app	397.662	-0.218003	0.12523	-1.74082	0.081716	0.216754	nochange
APP-BP1	381.465	-0.146062	0.102191	-1.42929	0.152919	0.324111	nochange
Appl	32.6069	-1.03752	0.251781	-4.12074	3.77658e-05	0.00108137	down
Aprt	156.633	0.0804754	0.179053	0.449451	0.653106	0.786525	nochange
Aps	3400.33	0.0503781	0.101019	0.498702	0.61799	0.76208	nochange
apt	753.481	-0.337076	0.0867344	-3.8863	0.000101784	0.00229292	down
AQP	0.930463	0.0704398	0.442189	0.159298	0.873434	NA	nochange
aqrs	0	NA	NA	NA	NA	NA	nochange
ara	0.624806	-0.0320008	0.383936	-0.0833492	0.933574	NA	nochange
aralar1	1167.09	-0.197674	0.0821813	-2.40534	0.0161573	0.0782538	nochange
Arc1	656.309	-0.891854	0.228858	-3.89698	9.73992e-05	0.00222623	down
Arc2	123.337	-0.918819	0.295376	-3.11068	0.00186659	0.0178875	down
Arc42	477.779	0.0170423	0.0955033	0.178447	0.858372	0.91992	nochange
Archease	162.021	0.12851	0.162371	0.791459	0.428676	0.611042	nochange
Arf102F	1252.57	0.659152	0.168951	3.90145	9.56199e-05	0.00222458	up
Arf51F	892.088	0.0856741	0.085085	1.00692	0.313972	0.502213	nochange
Arf79F	4168.84	0.0445854	0.0812441	0.548783	0.583154	0.736314	nochange
ArfGAP1	834.371	0.0739289	0.0808605	0.914277	0.360571	0.547801	nochange
ArfGAP3	805.285	0.113956	0.0915969	1.2441	0.213462	0.397389	nochange
Arfip	318.065	-0.187414	0.100849	-1.85836	0.0631179	0.184791	nochange
Arfrp1	190.932	-0.135878	0.118472	-1.14692	0.251415	0.439471	nochange
arg	11.1681	-1.48423	0.436761	-3.39825	0.00067818	0.00907762	down
Argk	3563.41	0.00218319	0.0735766	0.0296723	0.976328	0.987828	nochange
ArgRS	1002.78	0.0158707	0.0946416	0.167693	0.866825	0.923709	nochange
ArgRS-m	158.882	-0.00410295	0.134435	-0.0305199	0.975652	0.987528	nochange
ari-1	574.557	-0.22028	0.0866984	-2.54077	0.011061	0.0607453	nochange
ari-2	541.903	-0.347075	0.132805	-2.61343	0.00896396	0.0527248	nochange
Arl1	487.073	0.211494	0.165244	1.27989	0.200585	0.381873	nochange
Arl2	241.887	0.503334	0.182112	2.76387	0.00571199	0.0388942	up
Arl4	828.508	0.566438	0.154117	3.67537	0.000237502	0.00426795	up
Arl5	494.994	-0.0574356	0.100457	-0.571745	0.567494	0.723984	nochange
Arl6	0.562665	0.0957028	0.394924	0.242332	0.808523	NA	nochange
Arl6IP1	815.085	0.144323	0.130769	1.10364	0.269748	0.458042	nochange
arm	3026.65	0.0324679	0.0572842	0.566787	0.570859	0.726421	nochange
armi	1440.32	-0.151304	0.127885	-1.18313	0.236757	0.424484	nochange
Arp1	958.906	0.121309	0.101618	1.19377	0.232567	0.419758	nochange
Arp10	338.344	0.244796	0.150721	1.62417	0.104339	0.25267	nochange
Arp2	1147.17	-0.224654	0.108326	-2.07386	0.0380924	0.13435	nochange
Arp3	1390.8	0.166284	0.109835	1.51395	0.130039	0.291015	nochange
Arp5	221.716	-0.00968241	0.116826	-0.0828788	0.933948	0.963785	nochange
Arp53D	0.0623576	-0.0202992	0.227622	-0.0891795	0.928939	NA	nochange
Arp6	320.026	-0.0725152	0.0987183	-0.734567	0.462603	0.641278	nochange
Arp8	496.799	-0.0954555	0.145133	-0.657711	0.510724	0.678338	nochange
Arpc1	698.633	-0.160778	0.0892877	-1.80067	0.0717547	0.199797	nochange
Arpc2	3143.59	0.236624	0.0669456	3.53457	0.000408438	0.00636008	up
Arpc3A	449.605	0.0990234	0.108389	0.913596	0.360929	0.547801	nochange
Arpc3B	27.0143	-0.268309	0.420708	-0.637756	0.523633	0.689431	nochange
Arpc4	421.296	0.261673	0.140011	1.86894	0.0616315	0.181801	nochange
Arpc5	382.075	-0.0838441	0.094438	-0.887821	0.374637	0.561345	nochange
arr	162.58	-0.0755108	0.183361	-0.411814	0.680476	0.805883	nochange
Arr1	0.248868	-0.0192669	0.235646	-0.0817619	0.934836	NA	nochange
Arr2	0.0623576	-0.0202992	0.227622	-0.0891795	0.928939	NA	nochange
Ars2	1620.44	-0.381422	0.102199	-3.73215	0.000189854	0.00358476	down
Art1	1876.5	-0.0782453	0.0679471	-1.15156	0.249501	0.437103	nochange
Art2	0.827484	0.125243	0.462134	0.27101	0.786383	NA	nochange
Art3	580.421	0.219616	0.124292	1.76694	0.0772388	0.208855	nochange
Art4	1174.03	-0.148863	0.127402	-1.16845	0.242624	0.430359	nochange
Art6	0.182165	-0.0615749	0.227648	-0.270483	0.786789	NA	nochange
Art7	237.903	-0.114959	0.102454	-1.12205	0.26184	0.450541	nochange
Art8	259.192	0.395469	0.160712	2.46073	0.0138654	0.0707479	nochange
Art9	0	NA	NA	NA	NA	NA	nochange
aru	214.968	0.350806	0.144863	2.42164	0.0154506	0.0761938	nochange
Arv1	154.277	0.175171	0.152831	1.14617	0.251725	0.43974	nochange
arx	176.187	0.246541	0.12985	1.89867	0.0576084	0.174005	nochange
ARY	0	NA	NA	NA	NA	NA	nochange
Asap	683.336	-0.194406	0.126991	-1.53086	0.125803	0.284715	nochange
Asator	247.759	-0.322814	0.159836	-2.01965	0.0434196	0.145296	nochange
Asciz	139.227	-0.292121	0.154528	-1.89041	0.0587028	0.176218	nochange
ase	0.063454	-0.0202992	0.227622	-0.0891795	0.928939	NA	nochange
asf1	1287.5	0.208137	0.165001	1.26143	0.207153	0.390009	nochange
ash1	844.804	-0.552814	0.185975	-2.97252	0.00295364	0.0243112	down
ash2	350.208	0.0119885	0.112559	0.106508	0.915179	0.954243	nochange
Ask1	852.015	-0.202353	0.116451	-1.73767	0.0822698	0.217558	nochange
asl	401.046	-0.374645	0.162057	-2.31181	0.0207884	0.0913451	nochange
AsnRS	1870.18	-0.127757	0.0715014	-1.78678	0.0739731	0.203114	nochange
AsnRS-m	102.969	0.318882	0.197208	1.61698	0.105882	0.254985	nochange
AsnS	1298.92	0.205644	0.112487	1.82815	0.0675269	0.19293	nochange
asp	1525.11	-0.382146	0.178328	-2.14294	0.032118	0.12051	nochange
Asph	69.9597	0.282221	0.25459	1.10853	0.267633	0.456489	nochange
ASPP	80.4717	0.0608894	0.230844	0.263769	0.791958	0.881401	nochange
AspRS	1757.86	0.058412	0.0751075	0.777711	0.436739	0.617533	nochange
AspRS-m	1206.23	-0.406556	0.118458	-3.43206	0.000599005	0.00839144	down
asrij	299.296	0.28141	0.158273	1.778	0.0754039	0.205664	nochange
ast	411.073	-0.17077	0.13886	-1.2298	0.218773	0.4032	nochange
AstA	0.591578	-0.040165	0.416059	-0.0965369	0.923094	NA	nochange
AstA-R1	4.94338	-0.227071	0.558169	-0.406814	0.684145	NA	nochange
AstA-R2	3.6311	0.167368	0.558237	0.299816	0.764317	NA	nochange
AstC	0.0995113	-0.0202992	0.227622	-0.0891795	0.928939	NA	nochange
AstC-R1	2.2379	0.00121559	0.549906	0.00221054	0.998236	NA	nochange
AstC-R2	0.287234	0.0201469	0.242872	0.0829531	0.933889	NA	nochange
AstCC	0.0507187	-0.0202992	0.227622	-0.0891795	0.928939	NA	nochange
ASTR	4.70904	0.231783	0.516549	0.448715	0.653637	NA	nochange
asun	236.713	-0.143697	0.115794	-1.24096	0.214619	0.398782	nochange
Asx	446.544	-0.359875	0.175049	-2.05586	0.0397964	0.137528	nochange
Atac1	106.974	0.0432624	0.160121	0.270186	0.787018	0.878737	nochange
Atac2	246.797	-0.460162	0.142198	-3.23607	0.0012119	0.0133241	down
Atac3	216.066	-0.133574	0.120702	-1.10664	0.26845	0.457321	nochange
ATbp	107.545	-0.289481	0.171968	-1.68334	0.092309	0.232993	nochange
Ate1	523.545	-0.141422	0.095691	-1.4779	0.139434	0.304345	nochange
Atet	1002.71	0.534469	0.219695	2.43278	0.0149834	0.0746023	nochange
Atf-2	170.196	-0.253971	0.146075	-1.73864	0.0820987	0.217327	nochange
Atf3	122.803	0.431287	0.204008	2.11407	0.0345089	0.126054	nochange
Atf6	811.419	0.755233	0.173631	4.34965	1.36353e-05	0.000509985	up
Atg1	794.403	-0.232052	0.0871027	-2.66412	0.00771895	0.0478122	down
Atg10	29.4524	0.235121	0.274897	0.855305	0.392382	0.579164	nochange
Atg101	167.057	-0.0818949	0.160045	-0.511699	0.608862	0.754753	nochange
Atg12	204.018	0.447245	0.184379	2.42569	0.0152794	0.0756904	nochange
Atg13	581.112	-0.266896	0.0904437	-2.95096	0.00316784	0.0256346	down
Atg14	235.431	-0.147589	0.12576	-1.17357	0.240567	0.42846	nochange
Atg16	448.067	0.0120274	0.115592	0.10405	0.917129	0.955766	nochange
Atg17	1080.63	-0.361841	0.154595	-2.34057	0.0192543	0.0870005	nochange
Atg18a	543.76	-0.149039	0.0986335	-1.51104	0.130779	0.291835	nochange
Atg18b	167.772	0.174398	0.155193	1.12375	0.261118	0.449891	nochange
Atg2	757.736	-0.274633	0.161203	-1.70365	0.0884463	0.226469	nochange
Atg3	305.986	-0.0706092	0.0965258	-0.731506	0.46447	0.642679	nochange
Atg4a	368.06	0.0401309	0.113128	0.354738	0.722786	0.835976	nochange
Atg4b	460.188	-0.143459	0.102659	-1.39744	0.162282	0.336393	nochange
Atg5	204.987	0.0989608	0.139517	0.709311	0.478131	0.65262	nochange
Atg6	214.284	0.104272	0.11503	0.906481	0.364681	0.551609	nochange
Atg7	322.543	0.146473	0.110923	1.32049	0.18667	0.365013	nochange
Atg8a	2477.77	0.320305	0.127099	2.52013	0.0117312	0.063287	nochange
Atg8b	0	NA	NA	NA	NA	NA	nochange
Atg9	443.063	-0.0350164	0.138379	-0.253047	0.800232	0.88566	nochange
atilla	207.142	0.293751	0.190319	1.54346	0.122718	0.280493	nochange
atk	2.2104	-0.116108	0.539194	-0.215337	0.829504	NA	nochange
atl	1105.7	-0.103452	0.0738577	-1.4007	0.161305	0.335172	nochange
atms	663.658	-0.0115178	0.0737873	-0.156094	0.875959	0.928084	nochange
ato	0	NA	NA	NA	NA	NA	nochange
Atox1	574.125	0.222709	0.157743	1.41184	0.157996	0.331381	nochange
ATP7	634.128	-0.185548	0.111353	-1.66631	0.0956524	0.238277	nochange
ATP8B	66.0231	0.128951	0.362474	0.355754	0.722025	0.83554	nochange
Atpalpha	4548.89	0.0491803	0.1083	0.454112	0.649748	0.783567	nochange
ATPCL	2749.45	-0.056785	0.140694	-0.403607	0.686502	0.810387	nochange
ATPsynB	1828.23	0.0388318	0.0884793	0.43888	0.660749	0.791582	nochange
ATPsynbeta	11450.7	0.345167	0.087383	3.95005	7.81355e-05	0.00191586	up
ATPsynbetaL	0.417536	-0.023446	0.311207	-0.0753389	0.939945	NA	nochange
ATPsynC	12928.8	-0.068205	0.0814533	-0.837351	0.402395	0.587839	nochange
ATPsynCF6	1071.93	0.0194683	0.0876502	0.222113	0.824226	0.900863	nochange
ATPsynCF6L	0	NA	NA	NA	NA	NA	nochange
ATPsynD	1253.36	-0.0728223	0.0741511	-0.982081	0.32606	0.514184	nochange
ATPsyndelta	1500.23	0.1998	0.107847	1.85264	0.0639346	0.186345	nochange
ATPsynE	957.711	0.0613331	0.0793963	0.772493	0.439822	0.620818	nochange
ATPsynepsilonL	3.75622	0.238175	0.557362	0.427325	0.669142	NA	nochange
ATPsynF	1734.25	0.310337	0.185113	1.67647	0.0936464	0.235305	nochange
ATPsynG	929.455	0.0571137	0.143221	0.39878	0.690055	0.812577	nochange
ATPsyngamma	2344.48	-0.0869801	0.0837995	-1.03795	0.299291	0.488534	nochange
ATPsynGL	0	NA	NA	NA	NA	NA	nochange
ATPsynO	1876.93	0.247208	0.140141	1.76399	0.0777335	0.209894	nochange
att-ORFB	0	NA	NA	NA	NA	NA	nochange
AttA	10.4867	-0.777323	0.501212	-1.55089	0.120928	0.277376	nochange
AttB	20.1543	-0.45431	0.514583	-0.882871	0.377306	0.5634	nochange
AttC	0.542472	0.0606365	0.314668	0.1927	0.847194	NA	nochange
AttD	0.0622957	-0.0202992	0.227622	-0.0891795	0.928939	NA	nochange
Atu	621.361	-0.287142	0.0830627	-3.45693	0.000546377	0.00786561	down
Atx-1	3.47158	-0.616706	0.540635	-1.14071	0.253992	NA	nochange
Atx2	1513.89	-0.737417	0.12878	-5.72617	1.02724e-08	1.29515e-06	down
Atxn7	237.551	-0.152397	0.150192	-1.01468	0.310258	0.499339	nochange
aub	1012.89	0.144689	0.106729	1.35566	0.175206	0.351836	nochange
aurA	478.724	0.0285646	0.0951833	0.300101	0.7641	0.863021	nochange
aurB	233.019	-0.0252089	0.142561	-0.176829	0.859643	0.920524	nochange
aust	0.104268	-0.0202992	0.227622	-0.0891795	0.928939	NA	nochange
aux	920.678	-0.33377	0.131285	-2.54234	0.0110114	0.0605395	nochange
ave	138.438	0.38688	0.217375	1.77978	0.0751115	0.205192	nochange
Aven	116.82	-0.175944	0.15302	-1.14981	0.250224	0.437918	nochange
awd	9544.73	0.119179	0.128698	0.926037	0.354427	0.541124	nochange
Awh	0.0733008	-0.0202992	0.227622	-0.0891795	0.928939	NA	nochange
axed	6.76437	0.286008	0.519788	0.550239	0.582155	NA	nochange
Axn	931.676	-0.342638	0.104756	-3.27081	0.0010724	0.0124008	down
axo	3.01207	0.448822	0.553789	0.810458	0.417677	NA	nochange
Axs	165.977	-0.235811	0.146647	-1.60802	0.107831	0.257929	nochange
Axud1	347.104	-0.168642	0.158031	-1.06714	0.285907	0.475113	nochange
az2	272.304	-0.159532	0.116548	-1.36881	0.171059	0.346957	nochange
azot	0.0618646	-0.0202992	0.227622	-0.0891795	0.928939	NA	nochange
b	2.82352	-0.28817	0.556005	-0.518287	0.604258	NA	nochange
B-H1	0	NA	NA	NA	NA	NA	nochange
B-H2	0	NA	NA	NA	NA	NA	nochange
B4	1347.75	-0.229897	0.137356	-1.67373	0.0941839	0.236049	nochange
B52	3120.4	-0.10238	0.0954967	-1.07208	0.283686	0.47303	nochange
b6	0.0622957	-0.0202992	0.227622	-0.0891795	0.928939	NA	nochange
B9d1	0.417368	-0.0100216	0.22837	-0.0438829	0.964998	NA	nochange
B9d2	0	NA	NA	NA	NA	NA	nochange
bab1	4.40662	-0.53978	0.559303	-0.965094	0.334498	NA	nochange
bab2	6.75759	0.109444	0.496759	0.220317	0.825624	NA	nochange
babo	932.681	-0.358134	0.13085	-2.73697	0.00620071	0.04093	down
babos	474.057	0.642367	0.163298	3.9337	8.36492e-05	0.00201196	up
Bacc	1400.08	0.385295	0.135936	2.8344	0.00459124	0.0334792	up
Bace	12.7374	-0.000109883	0.238222	-0.000461262	NA	NA	nochange
baf	595.813	0.118597	0.134962	0.878743	0.379541	0.565441	nochange
bai	1217.96	0.282342	0.147998	1.90774	0.0564243	0.171823	nochange
Baldspot	842.054	0.12085	0.104034	1.16164	0.24538	0.432499	nochange
ball	742.713	-0.372691	0.0854475	-4.36163	1.29095e-05	0.000487507	down
bam	245.141	-0.903456	0.182819	-4.94179	7.74069e-07	5.30781e-05	down
ban	0	NA	NA	NA	NA	NA	nochange
bap	0	NA	NA	NA	NA	NA	nochange
Bap111	775.859	-0.251628	0.115315	-2.1821	0.0291024	0.11335	nochange
Bap170	1262.65	-0.530354	0.178452	-2.97196	0.00295902	0.0243225	down
Bap55	483.318	-0.0473506	0.108466	-0.436546	0.662441	0.792273	nochange
Bap60	1260.3	-0.00206798	0.0610765	-0.0338588	0.97299	0.986237	nochange
barc	583.871	-0.0586471	0.0996827	-0.588338	0.556305	0.714414	nochange
bark	286.526	0.495027	0.256914	1.92682	0.0540015	0.167343	nochange
barr	566.038	-0.397361	0.124254	-3.19798	0.00138393	0.0147186	down
baz	486.901	-0.180975	0.128376	-1.40973	0.158619	0.332064	nochange
bb8	0	NA	NA	NA	NA	NA	nochange
bbc	1342.77	-0.0507349	0.0852765	-0.594945	0.55188	0.71152	nochange
bbg	382.295	-0.152212	0.13081	-1.16361	0.24458	0.432213	nochange
BBS1	0.227324	-0.0182338	0.229835	-0.0793345	0.936767	NA	nochange
BBS4	3.29725	-0.152096	0.552012	-0.27553	0.782909	NA	nochange
BBS8	0.318917	-0.133689	0.291006	-0.459405	0.645944	NA	nochange
bbx	3.29185	0.0367191	0.557878	0.0658194	0.947522	NA	nochange
bc10	409.491	-0.147203	0.130976	-1.12389	0.261059	0.449889	nochange
BCAS2	338.985	-0.0186031	0.109715	-0.169559	0.865357	0.922977	nochange
bcd	564.414	-0.271108	0.14857	-1.82479	0.0680333	0.19374	nochange
bchs	128.909	-0.208911	0.226287	-0.923211	0.355897	0.542733	nochange
BCL7-like	374.352	-0.0210845	0.112951	-0.186669	0.85192	0.915767	nochange
bcn92	342.278	-0.326856	0.136531	-2.394	0.0166658	0.0796312	nochange
Bdbt	345.972	0.313176	0.181543	1.72508	0.0845131	0.220802	nochange
bdg	372.99	-0.265916	0.153311	-1.73449	0.0828306	0.218377	nochange
bdl	22.948	0.93366	0.381928	2.4446	0.0145014	0.0728519	nochange
Bdp1	323.802	-0.367807	0.144982	-2.53692	0.0111833	0.0613045	nochange
be	260.219	0.154589	0.144728	1.06813	0.285461	0.474604	nochange
BEAF-32	524.715	-0.107921	0.0934281	-1.15513	0.248038	0.435515	nochange
beag	299.197	-0.175657	0.107112	-1.63993	0.10102	0.247314	nochange
beat-Ia	0	NA	NA	NA	NA	NA	nochange
beat-Ib	21.5254	-0.0516227	0.385479	-0.133918	0.893467	0.939751	nochange
beat-Ic	1.7637	-0.136094	0.539573	-0.252226	0.800867	NA	nochange
beat-IIa	0.65037	-0.0118362	0.325234	-0.0363928	0.970969	NA	nochange
beat-IIb	0.936294	0.140768	0.497193	0.283126	0.77708	NA	nochange
beat-IIIa	0	NA	NA	NA	NA	NA	nochange
beat-IIIb	0.0424033	-0.0202992	0.227622	-0.0891795	0.928939	NA	nochange
beat-IIIc	49.212	0.778102	0.40619	1.91561	0.0554147	0.16994	nochange
beat-IV	0.200231	-0.0178862	0.227833	-0.078506	0.937426	NA	nochange
beat-Va	0	NA	NA	NA	NA	NA	nochange
beat-Vb	0.140014	-0.0202992	0.227622	-0.0891795	0.928939	NA	nochange
beat-Vc	0	NA	NA	NA	NA	NA	nochange
beat-VI	0.631421	-0.0253833	0.375016	-0.0676859	0.946036	NA	nochange
beat-VII	0.309477	-0.0189623	0.247506	-0.0766136	0.938931	NA	nochange
beg	316.018	0.166522	0.134101	1.24177	0.214322	0.398586	nochange
bel	2903.18	-0.0377671	0.108857	-0.346942	0.728635	0.839387	nochange
Bem46	380.021	-0.1252	0.100173	-1.24984	0.211358	0.394711	nochange
ben	1332.23	0.0498074	0.0821411	0.606364	0.544273	0.705338	nochange
Best1	531.912	-0.0122034	0.107946	-0.113051	0.90999	0.950999	nochange
Best2	579.853	0.376802	0.117875	3.19663	0.00139043	0.0147676	up
Best3	2.49385	-0.228733	0.549383	-0.416346	0.677157	NA	nochange
Best4	0.114084	0.0212587	0.227622	0.0933947	0.92559	NA	nochange
Bet1	226.781	0.19897	0.120081	1.65697	0.0975256	0.241558	nochange
Bet3	313.635	0.188902	0.135219	1.39701	0.162411	0.336393	nochange
Bet5	135.591	0.0790956	0.151447	0.522267	0.601484	0.750303	nochange
beta-Man	530.632	0.0908618	0.117064	0.77617	0.437649	0.618532	nochange
beta-PheRS	898.636	-0.0266839	0.104295	-0.255851	0.798066	0.884515	nochange
beta-Spec	882.218	0.289566	0.181459	1.59577	0.110541	0.26279	nochange
beta'COP	1609.04	0.153308	0.0816412	1.87783	0.0604045	0.179605	nochange
beta3GalTII	167.791	0.0307705	0.133132	0.231128	0.817215	0.896586	nochange
beta4GalNAcTA	260.817	-0.136691	0.0992964	-1.37659	0.168638	0.344369	nochange
beta4GalNAcTB	349.056	-0.0625366	0.106183	-0.588952	0.555893	0.714002	nochange
beta4GalT7	318.734	0.144012	0.103505	1.39135	0.16412	0.338324	nochange
betaCOP	1408.22	-0.0798613	0.105829	-0.754622	0.450476	0.63073	nochange
betaggt-I	442.094	-0.101855	0.121748	-0.836608	0.402813	0.588192	nochange
betaggt-II	228.627	0.287389	0.200824	1.43104	0.152418	0.323236	nochange
betaGlu	156.93	-0.050574	0.154598	-0.327133	0.743567	0.8499	nochange
betaNACtes1	0.093122	-0.0202992	0.227622	-0.0891795	0.928939	NA	nochange
betaNACtes2	0.115917	-0.0202992	0.227622	-0.0891795	0.928939	NA	nochange
betaNACtes3	0.650143	-0.149553	0.394171	-0.37941	0.704384	NA	nochange
betaNACtes4	0.368342	-0.0240746	0.300743	-0.0800505	0.936197	NA	nochange
betaNACtes6	0.341087	-0.0126575	0.228213	-0.0554636	0.955769	NA	nochange
betaTry	11.6428	-0.00012006	0.238169	-0.000504094	NA	NA	nochange
betaTub56D	11351.4	-0.0369806	0.078063	-0.473727	0.635695	0.77436	nochange
betaTub60D	1411.17	0.361406	0.170478	2.11996	0.0340092	0.12452	nochange
betaTub85D	3.6064	-0.599984	0.557954	-1.07533	0.282228	NA	nochange
betaTub97EF	206.445	0.597867	0.214659	2.7852	0.00534955	0.0372704	up
bft	0	NA	NA	NA	NA	NA	nochange
BG642163	0	NA	NA	NA	NA	NA	nochange
BG642167	0.0535598	-0.0202992	0.227622	-0.0891795	0.928939	NA	nochange
BG642312	1.58605	0.0649974	0.55153	0.117849	0.906187	NA	nochange
Bgb	268.628	0.0688807	0.136325	0.50527	0.613369	0.758656	nochange
bgcn	6.70089	-0.608189	0.50839	-1.1963	0.231578	NA	nochange
bgm	1459.49	-0.0963871	0.117559	-0.819905	0.41227	0.596383	nochange
BHD	63.1849	-0.0334513	0.200488	-0.166849	0.867489	0.923875	nochange
bi	0.632937	-0.280946	0.390412	-0.719614	0.471762	NA	nochange
BI-1	1216.8	0.3825	0.127887	2.99092	0.00278143	0.0235559	up
bib	40.6169	-0.467753	0.372836	-1.25458	0.209631	0.392876	nochange
bic	7936.05	0.235131	0.134988	1.74187	0.0815313	0.216558	nochange
BicC	3.18596	0.115018	0.558711	0.205864	0.836897	NA	nochange
BicD	1512.22	-0.203915	0.0986873	-2.06628	0.0388021	0.135839	nochange
bif	2368.38	-0.0451193	0.135469	-0.33306	0.739089	0.846887	nochange
BigH1	1727.01	0.39048	0.147468	2.64789	0.00809961	0.0493582	up
bigmax	132.852	-0.245849	0.169056	-1.45425	0.145876	0.313101	nochange
Bili	1.41332	-0.0540677	0.545654	-0.0990879	0.921068	NA	nochange
bin	0.777511	0.289126	0.450158	0.642277	0.520693	NA	nochange
Bin1	387.787	0.0833358	0.135059	0.617033	0.537213	0.700334	nochange
bin3	2088.9	-0.0996033	0.0911276	-1.09301	0.27439	0.463116	nochange
bip1	392.042	-0.250736	0.116951	-2.14394	0.0320374	0.120402	nochange
bip2	1419.61	0.180621	0.168092	1.07454	0.282583	0.472747	nochange
Bka	314.727	0.328077	0.126344	2.5967	0.00941246	0.0548265	nochange
blanks	31.8988	-0.574081	0.484307	-1.18537	0.235873	0.423477	nochange
Blimp-1	6.42463	0.0468387	0.531214	0.0881729	0.929739	NA	nochange
Blm	553.57	-0.287832	0.189231	-1.52106	0.128244	0.288879	nochange
Blos1	76.1629	0.141517	0.214639	0.659327	0.509686	0.67764	nochange
Blos2	99.4595	0.139022	0.189528	0.733518	0.463243	0.641709	nochange
Blos3	137.017	0.577	0.216408	2.66626	0.00767007	0.047618	up
Blos4	124.617	0.447316	0.197742	2.26212	0.0236901	0.0990299	nochange
blot	1598.46	-0.816485	0.128175	-6.3701	1.88907e-10	4.4748e-08	down
blow	140.352	0.507521	0.217893	2.32923	0.0198471	0.0887048	nochange
blp	275.541	0.346723	0.142346	2.43578	0.0148595	0.0743041	nochange
blw	8350.09	0.00738403	0.126888	0.0581934	0.953595	0.974616	nochange
bma	1.58933	-0.49308	0.526752	-0.936077	0.349234	NA	nochange
Bmcp	531.746	-0.0651074	0.098053	-0.664003	0.506689	0.675441	nochange
bmm	910.8	-0.547757	0.0871848	-6.28271	3.32716e-10	7.26302e-08	down
bnb	28.1348	-0.644118	0.338448	-1.90315	0.0570208	0.172697	nochange
bnk	0.785398	0.172278	0.405427	0.424929	0.670888	NA	nochange
bnl	10.5882	-0.0398843	0.507852	-0.0785353	0.937402	0.965438	nochange
BobA	0.166564	-0.020017	0.227648	-0.0879298	0.929932	NA	nochange
boca	425.952	0.282044	0.171412	1.64541	0.0998845	0.245456	nochange
bocks	379.13	-0.197892	0.100292	-1.97316	0.048477	0.15633	nochange
BOD1	432.099	-0.506265	0.152415	-3.32163	0.000894944	0.0108799	down
boi	487.848	-0.172458	0.107782	-1.60006	0.109585	0.261247	nochange
boil	0.0623576	-0.0202992	0.227622	-0.0891795	0.928939	NA	nochange
bol	48.6115	0.566607	0.26348	2.15047	0.0315178	0.119079	nochange
boly	0	NA	NA	NA	NA	NA	nochange
bon	1122.77	-0.283549	0.118885	-2.38507	0.0170757	0.0808973	nochange
bond	1121.43	1.39342	0.233897	5.95741	2.56259e-09	4.17328e-07	up
bonsai	467.928	-0.0394038	0.0947907	-0.415693	0.677635	0.803549	nochange
bor	1129.98	-0.27319	0.109148	-2.50294	0.0123167	0.0656796	nochange
bora	288.734	-0.0835978	0.134185	-0.623005	0.533281	0.6971	nochange
borr	534.938	-0.162803	0.142157	-1.14523	0.252114	0.440125	nochange
boss	0	NA	NA	NA	NA	NA	nochange
botv	224.587	-0.282931	0.154657	-1.82941	0.0673382	0.192603	nochange
bou	115.228	0.393376	0.252691	1.55675	0.11953	0.275219	nochange
bowl	92.49	0.775497	0.273238	2.83818	0.00453718	0.03324	up
BoYb	411.536	-0.695298	0.108666	-6.39849	1.5692e-10	3.9569e-08	down
br	338.488	0.729854	0.239173	3.05157	0.00227644	0.0203371	up
Br140	970.633	-0.217472	0.139229	-1.56198	0.118293	0.27366	nochange
brat	2395.61	-0.262268	0.110131	-2.38141	0.0172466	0.0813846	nochange
Brca2	415.761	-0.32417	0.165676	-1.95665	0.0503882	0.160376	nochange
Brd	2.12132	0.0657649	0.544637	0.12075	0.903889	NA	nochange
Brd8	314.74	-0.325996	0.109433	-2.97896	0.00289226	0.0240054	down
Bre1	870.71	-0.378256	0.145187	-2.6053	0.00917935	0.053815	nochange
Brf	221.648	-0.102328	0.12456	-0.821518	0.411351	0.59555	nochange
brk	85.3373	0.273576	0.276522	0.989348	0.322493	0.510731	nochange
brm	999.645	-0.529154	0.150988	-3.5046	0.000457287	0.00692755	down
Brms1	353.029	-0.35926	0.101579	-3.53676	0.000405069	0.00633335	down
brn	156.617	-0.215193	0.183444	-1.17307	0.240768	0.428624	nochange
Bro	0.312054	0.0801235	0.245775	0.326004	0.744421	NA	nochange
brp	1.84786	0.630753	0.555415	1.13564	0.256107	NA	nochange
bru1	5881.23	-0.0977822	0.0431452	-2.26635	0.0234297	0.0985618	nochange
bru2	154.593	0.236744	0.166554	1.42142	0.155195	0.327462	nochange
bru3	27.0342	0.65132	0.399505	1.63032	0.103035	0.250286	nochange
Bruce	2474.16	-0.262288	0.223971	-1.17108	0.241568	0.429406	nochange
brun	1047.82	-0.217135	0.101043	-2.14895	0.0316384	0.119362	nochange
brv1	0.679751	-0.661658	0.447184	-1.47961	0.138977	NA	nochange
brv2	0.135165	-0.0202992	0.227622	-0.0891795	0.928939	NA	nochange
brv3	3.9703	-0.276048	0.553274	-0.498936	0.617825	NA	nochange
BRWD3	1241.34	-0.378576	0.197177	-1.91998	0.0548601	0.168835	nochange
bs	329.254	-0.666168	0.110316	-6.03872	1.55344e-09	2.63984e-07	down
bsf	1488.88	0.127048	0.169532	0.749402	0.453615	0.633311	nochange
Bsg	2314.35	0.0824171	0.119889	0.687445	0.491802	0.663746	nochange
Bsg25A	0.114789	0.0212587	0.227622	0.0933947	0.92559	NA	nochange
Bsg25D	670.311	-0.299278	0.140659	-2.12769	0.0333627	0.123659	nochange
bsh	0.10712	-0.0202992	0.227622	-0.0891795	0.928939	NA	nochange
bsk	200.852	0.454013	0.193326	2.34843	0.0188527	0.0858646	nochange
bt	308.893	0.606105	0.205446	2.95019	0.00317575	0.025672	up
BTBD9	556.05	-0.441541	0.145718	-3.0301	0.00244475	0.021521	down
BtbVII	1325.84	-0.2134	0.12213	-1.74732	0.0805823	0.214987	nochange
btd	0	NA	NA	NA	NA	NA	nochange
BthD	315.092	0.0764963	0.110686	0.691111	0.489496	0.661776	nochange
Btk29A	1115.9	-0.208558	0.0897132	-2.32472	0.020087	0.0895723	nochange
btl	5.47961	0.374119	0.519287	0.720447	0.47125	NA	nochange
btn	0	NA	NA	NA	NA	NA	nochange
Btnd	2.26461	0.244249	0.540303	0.452059	0.651226	NA	nochange
btsz	467.981	0.296499	0.217686	1.36205	0.173182	0.349177	nochange
btv	0.26823	-0.0178862	0.227833	-0.0785059	0.937426	NA	nochange
btz	844.788	-0.216987	0.105073	-2.0651	0.0389132	0.135979	nochange
Bub1	536.371	-0.385972	0.129177	-2.98792	0.0028088	0.0236349	down
Bub3	847.633	-0.0882356	0.0667277	-1.32232	0.18606	0.364519	nochange
BubR1	986.306	-0.47646	0.115851	-4.11271	3.91034e-05	0.00111153	down
Buffy	88.8235	0.141181	0.260159	0.542672	0.587356	0.739432	nochange
bug	236.284	-0.0559679	0.166463	-0.336219	0.736706	0.845352	nochange
Bug22	411.527	0.152487	0.157393	0.968835	0.332628	0.520134	nochange
BuGZ	883.572	-0.0844526	0.0843927	-1.00071	0.316967	0.504787	nochange
bun	2155.32	-0.136751	0.0957099	-1.42881	0.153059	0.324245	nochange
bur	1988.14	-0.265191	0.078116	-3.39483	0.000686708	0.00912955	down
Burs	0.0497556	-0.0202992	0.227622	-0.0891795	0.928939	NA	nochange
bves	531.217	-0.274775	0.117011	-2.34828	0.0188601	0.0858646	nochange
bw	2.9927	-0.758669	0.546212	-1.38897	0.164843	NA	nochange
bwa	612.551	-0.0370883	0.200588	-0.184898	0.853309	0.916529	nochange
Bx	133.126	-0.224117	0.135141	-1.6584	0.0972375	0.241074	nochange
Bx42	1209	-0.47306	0.100863	-4.69014	2.73023e-06	0.000147187	down
bxd	0	NA	NA	NA	NA	NA	nochange
by	188.204	0.300017	0.160441	1.86995	0.0614906	0.181523	nochange
byn	0.229065	-0.0184605	0.231127	-0.0798714	0.93634	NA	nochange
bys	784.431	-0.19115	0.102	-1.87402	0.0609276	0.180712	nochange
c-cup	0.178213	-0.020017	0.227648	-0.0879298	0.929932	NA	nochange
c(2)M	130.859	0.23131	0.148494	1.5577	0.119304	0.275011	nochange
c(3)G	159.935	0.156998	0.191943	0.817943	0.41339	0.597425	nochange
c11.1	804.064	-0.192954	0.137619	-1.40209	0.160888	0.33516	nochange
c12.1	400.375	0.245684	0.140226	1.75206	0.0797639	0.213532	nochange
c12.2	263.201	-0.350606	0.128059	-2.73784	0.00618443	0.04093	down
C15	0	NA	NA	NA	NA	NA	nochange
C1GalTA	618.424	-0.093299	0.159921	-0.583407	0.559619	0.716776	nochange
C3G	532.293	-0.130754	0.168586	-0.775591	0.437991	0.6187	nochange
C901	0.125812	-0.0202992	0.227622	-0.0891795	0.928939	NA	nochange
ca	735.426	-0.362393	0.149674	-2.42121	0.0154688	0.0761938	nochange
Ca-alpha1D	9.6384	0.288332	0.493147	0.584678	0.558764	0.716512	nochange
Ca-alpha1T	12.7397	0.32391	0.496734	0.652079	0.51435	0.68147	nochange
Ca-beta	25.525	0.281468	0.373265	0.754069	0.450808	0.630845	nochange
CaBP1	1781.7	0.0980227	0.102924	0.952379	0.340905	0.528209	nochange
cac	72.0893	-0.228615	0.21214	-1.07766	0.281185	0.471548	nochange
cact	1642.63	-0.340556	0.106316	-3.20324	0.00135891	0.0145516	down
cactin	234.129	-0.116717	0.147278	-0.792493	0.428073	0.610917	nochange
cad	1298.56	-0.55685	0.133989	-4.15593	3.23962e-05	0.000974005	down
Cad74A	615.237	-0.198821	0.429944	-0.462435	0.643769	0.778866	nochange
Cad86C	89.0923	0.836026	0.312722	2.67339	0.00750899	0.0469958	up
Cad87A	898.188	-0.317242	0.188364	-1.68419	0.0921442	0.232803	nochange
Cad88C	75.3034	-0.00807385	0.340087	-0.0237405	0.98106	0.990572	nochange
Cad89D	0.182409	-0.020017	0.227648	-0.0879298	0.929932	NA	nochange
Cad96Ca	2.40003	-0.494209	0.557102	-0.887106	0.375022	NA	nochange
Cad96Cb	1.82029	-0.254992	0.55924	-0.45596	0.648418	NA	nochange
Cad99C	686.117	0.683721	0.185869	3.67851	0.000234604	0.00424514	up
CadN	83.0222	1.01006	0.324718	3.11057	0.00186724	0.0178875	up
CadN2	0.378194	-0.0260434	0.298904	-0.0871296	0.930568	NA	nochange
Cadps	198.989	1.61404	0.24118	6.69224	2.19773e-11	6.87186e-09	up
Caf1-105	790.791	-0.471097	0.124605	-3.78072	0.000156373	0.00311035	down
Caf1-180	1145.3	-0.387566	0.172078	-2.25227	0.024305	0.10026	nochange
Caf1-55	1761	-0.211851	0.0763365	-2.77522	0.0055164	0.0380036	down
cag	138.772	0.236136	0.174055	1.35668	0.174884	0.351584	nochange
CAH1	21.0744	-0.0102903	0.458836	-0.022427	0.982107	0.990854	nochange
CAH2	475.312	-0.233967	0.113119	-2.06833	0.038609	0.1354	nochange
CAHbeta	77.6957	-0.093088	0.199487	-0.466637	0.64076	0.777171	nochange
caix	39.7145	0.289342	0.361744	0.799852	0.423796	0.607076	nochange
cal1	965.374	-0.471947	0.104239	-4.52757	5.9667e-06	0.000279291	down
CalpA	304.971	0.038249	0.14311	0.267271	0.789261	0.880389	nochange
CalpB	555.341	-1.00379	0.102446	-9.79825	1.14553e-22	1.27923e-19	down
CalpC	178.898	0.0141684	0.132176	0.107194	0.914635	0.95393	nochange
Calr	4637.99	-0.127038	0.0679223	-1.87034	0.0614371	0.181523	nochange
Cals	1178.24	0.750311	0.141042	5.31978	1.03895e-07	1.00266e-05	up
Calx	625.574	-0.2565	0.123136	-2.08306	0.0372455	0.132425	nochange
calypso	237.878	-0.162101	0.111513	-1.45366	0.146042	0.313284	nochange
Cam	3531.4	-0.000787743	0.0838579	-0.00939379	0.992505	0.996152	nochange
CaMKI	1267.68	0.486854	0.155536	3.13017	0.00174705	0.0170282	up
CaMKII	1205.17	0.525449	0.112601	4.66648	3.06408e-06	0.000161838	up
Camta	356.492	-0.428873	0.151856	-2.82422	0.00473966	0.0342104	down
can	0.15153	0.0205255	0.227691	0.0901465	0.928171	NA	nochange
cana	1061.83	-0.219522	0.109777	-1.9997	0.0455323	0.14977	nochange
CanA-14F	756.979	-0.0190991	0.121654	-0.156996	0.875248	0.927578	nochange
CanA1	0.790324	-0.160143	0.426982	-0.375059	0.707617	NA	nochange
CanB	1.22709	0.0516373	0.511281	0.100996	0.919554	NA	nochange
CanB2	1359.94	0.441646	0.125994	3.5053	0.000456086	0.00692276	up
Cand1	1353.1	-0.186377	0.106982	-1.74212	0.0814868	0.216558	nochange
CAP	206.997	0.311636	0.180139	1.72997	0.0836358	0.219877	nochange
Cap-D2	453.864	-0.14258	0.175299	-0.81335	0.416018	0.59967	nochange
Cap-D3	230.756	-0.503755	0.166297	-3.02925	0.00245163	0.021533	down
Cap-G	975.272	-0.369726	0.115752	-3.19412	0.00140258	0.0148362	down
Cap-H2	259.541	-0.0333011	0.194196	-0.171482	0.863845	0.922119	nochange
Capa	0	NA	NA	NA	NA	NA	nochange
CapaR	0.522412	0.0620931	0.318193	0.195143	0.845281	NA	nochange
Caper	801.497	-0.0158882	0.0772485	-0.205676	0.837044	0.907142	nochange
Capr	3070.37	-0.0736612	0.111003	-0.663597	0.506948	0.675442	nochange
caps	246.451	0.439012	0.147747	2.97137	0.00296472	0.0243303	up
capt	2104.11	-0.0617468	0.0658045	-0.938337	0.348071	0.535921	nochange
capu	277.291	-0.220174	0.174597	-1.26104	0.207294	0.39018	nochange
car	401.25	0.0799294	0.134686	0.593451	0.552879	0.711621	nochange
CarT	4.99926	-1.02962	0.545657	-1.88693	0.0591696	NA	nochange
cas	34.6185	0.474781	0.407344	1.16555	0.243796	0.431572	nochange
CASK	560.193	-0.241689	0.128801	-1.87645	0.0605934	0.180098	nochange
casp	1127.03	-0.199517	0.120821	-1.65134	0.098669	0.243464	nochange
Cat	1061.81	0.117867	0.117972	0.999113	0.31774	0.50557	nochange
cathD	3421.56	0.0372231	0.0843575	0.441254	0.659029	0.79037	nochange
cato	0	NA	NA	NA	NA	NA	nochange
Catsup	543.461	0.201741	0.123522	1.63324	0.102419	0.249488	nochange
caup	0.0497556	-0.0202992	0.227622	-0.0891795	0.928939	NA	nochange
cav	333.61	0.152498	0.121584	1.25427	0.209745	0.392996	nochange
caz	657.851	-0.0795278	0.163359	-0.48683	0.626379	0.767702	nochange
cbc	240.34	0.129204	0.178998	0.721819	0.470406	0.647349	nochange
Cbl	1112.81	-0.236041	0.0906229	-2.60466	0.00919668	0.0538505	nochange
CBP	1471.95	0.25853	0.092909	2.78262	0.00539218	0.0374673	up
Cbp20	322.192	0.21687	0.122312	1.77309	0.0762144	0.207224	nochange
Cbp53E	0.445313	-0.0422412	0.382916	-0.110315	0.91216	NA	nochange
Cbp80	1143.38	-0.251488	0.128503	-1.95706	0.0503405	0.16029	nochange
cbs	309.026	-0.34047	0.124159	-2.7422	0.00610295	0.040567	down
Cbs	1177.38	0.324741	0.129966	2.49867	0.0124661	0.0662457	nochange
cbt	744.102	-0.187577	0.132203	-1.41886	0.15594	0.328124	nochange
Cby	0.46578	-0.0320023	0.349898	-0.091462	0.927126	NA	nochange
Cc2d2a	16.1809	0.131958	0.476607	0.27687	0.78188	0.875719	nochange
CCAP	0.112583	-0.0202992	0.227622	-0.0891795	0.928939	NA	nochange
CCAP-R	12.7274	0.450031	0.529566	0.849812	0.39543	0.581103	nochange
CCDC151	0	NA	NA	NA	NA	NA	nochange
CCDC53	56.5508	0.738696	0.209766	3.52153	0.000429067	0.00662849	up
Ccdc56	0	NA	NA	NA	NA	NA	nochange
CCHa1	0.115947	-0.0202992	0.227622	-0.0891795	0.928939	NA	nochange
CCHa1-R	4.45793	0.0678969	0.556129	0.122088	0.902829	NA	nochange
CCHa2	32.5109	0.604166	0.484232	1.24768	0.212149	0.395603	nochange
CCHa2-R	0.106484	0.0212587	0.227622	0.0933947	0.92559	NA	nochange
Cchl	862.191	0.0886673	0.125472	0.706668	0.479773	0.653916	nochange
CCKLR-17D1	0.0622957	-0.0202992	0.227622	-0.0891795	0.928939	NA	nochange
CCKLR-17D3	1.25682	-0.172749	0.541249	-0.319167	0.7496	NA	nochange
Ccm3	1067.56	-0.0503877	0.199647	-0.252385	0.800744	0.885975	nochange
Ccn	0.337838	-0.0180623	0.257574	-0.0701246	0.944095	NA	nochange
Ccp84Aa	0.0424033	-0.0202992	0.227622	-0.0891795	0.928939	NA	nochange
Ccp84Ab	0	NA	NA	NA	NA	NA	nochange
Ccp84Ac	0	NA	NA	NA	NA	NA	nochange
Ccp84Ad	0	NA	NA	NA	NA	NA	nochange
Ccp84Ae	0	NA	NA	NA	NA	NA	nochange
Ccp84Af	0	NA	NA	NA	NA	NA	nochange
Ccp84Ag	0.432232	-0.0242879	0.306034	-0.0793634	0.936744	NA	nochange
Ccs	197.805	0.0534822	0.12902	0.414527	0.678488	0.804206	nochange
CCT1	3551.41	0.155791	0.089528	1.74013	0.0818354	0.216923	nochange
CCT2	5732.93	0.247997	0.11054	2.24352	0.0248634	0.10178	nochange
CCT3	2780.3	0.131257	0.0911745	1.43962	0.149975	0.319355	nochange
CCT4	4681.12	0.251	0.0970944	2.58511	0.00973477	0.0561185	nochange
CCT5	4115.45	0.095768	0.0901506	1.06231	0.288094	0.477936	nochange
CCT6	3121.48	0.0605858	0.067989	0.891113	0.372869	0.559371	nochange
CCT7	3141.18	0.0683652	0.0782734	0.873416	0.382437	0.568023	nochange
CCT8	3705.82	0.146788	0.0700322	2.09601	0.0360814	0.129439	nochange
CCY	0	NA	NA	NA	NA	NA	nochange
Ccz1	211.621	0.243733	0.168965	1.44251	0.149158	0.318278	nochange
cd	1.86982	0.717184	0.556828	1.28798	0.197753	NA	nochange
CD98hc	2257.25	-0.09216	0.0921435	-1.00018	0.317224	0.504936	nochange
Cda4	11.1381	0.615479	0.514923	1.19528	0.231976	0.419467	nochange
Cda5	138.361	0.0466829	0.342005	0.136498	0.891428	0.938617	nochange
Cda9	0	NA	NA	NA	NA	NA	nochange
CDase	8.16029	0.817141	0.508053	1.60838	0.107753	NA	nochange
cdc14	403.003	-0.317002	0.103612	-3.05949	0.00221712	0.0200826	down
Cdc16	513.321	-0.0756317	0.127236	-0.59442	0.552231	0.71152	nochange
Cdc23	216.887	-0.165232	0.131354	-1.25791	0.208423	0.391456	nochange
Cdc27	819.332	-0.237026	0.123968	-1.91199	0.0558778	0.170897	nochange
Cdc2rk	139.448	-0.204584	0.140164	-1.45961	0.144397	0.310822	nochange
Cdc37	1023.65	-0.658815	0.0948008	-6.94947	3.66674e-12	1.24621e-09	down
Cdc42	1668.71	-0.146372	0.109484	-1.33693	0.181246	0.358321	nochange
CDC45L	875.461	-0.145887	0.119596	-1.21983	0.222531	0.40786	nochange
Cdc5	578.77	-0.330936	0.12001	-2.75757	0.00582334	0.039378	down
Cdc6	502.512	-0.242322	0.107466	-2.25487	0.0241412	0.0999	nochange
Cdc7	938.139	-0.329733	0.130623	-2.52431	0.0115924	0.0629018	nochange
Cdep	212.091	0.617666	0.210513	2.9341	0.00334518	0.0265475	up
CdGAPr	457.821	-0.482583	0.180762	-2.66971	0.00759167	0.0474337	down
cdi	882.639	-0.186274	0.144977	-1.28485	0.198843	0.379946	nochange
cDIP	4.84121	0.438011	0.543546	0.805839	0.420336	NA	nochange
Cdk1	1139.38	0.18205	0.11854	1.53577	0.124595	0.282798	nochange
Cdk12	972.892	-0.166321	0.114461	-1.45308	0.146201	0.313454	nochange
Cdk2	685.762	-0.192627	0.135541	-1.42117	0.155266	0.3275	nochange
CDK2AP1	337.786	-0.270735	0.108665	-2.49146	0.0127221	0.0673771	nochange
Cdk4	290.061	0.289832	0.137629	2.1059	0.0352134	0.127614	nochange
Cdk5	245.54	0.0746641	0.142027	0.525704	0.599094	0.748805	nochange
Cdk5alpha	2.47656	-0.0165976	0.555255	-0.0298919	0.976153	NA	nochange
Cdk7	468.89	0.0130465	0.0943121	0.138333	0.889977	0.937395	nochange
Cdk8	146.349	0.0112637	0.134703	0.0836187	0.93336	0.963785	nochange
Cdk9	221.762	-0.050606	0.154184	-0.328217	0.742748	0.84946	nochange
Cdlc2	0	NA	NA	NA	NA	NA	nochange
cdm	818.743	-0.069196	0.0729972	-0.947927	0.343167	0.530355	nochange
CdsA	583.546	-0.379959	0.11283	-3.36753	0.000758439	0.0097033	down
CecA1	19.5527	-0.0335233	0.481483	-0.069625	0.944492	0.969801	nochange
CecA2	0.342678	-0.0685287	0.252341	-0.271571	0.785952	NA	nochange
CecB	0.351616	-0.0173983	0.25359	-0.0686079	0.945302	NA	nochange
CecC	0.209417	0.0189177	0.227853	0.0830257	0.933831	NA	nochange
Ced-12	443.785	-0.328244	0.116702	-2.81267	0.00491326	0.0353005	down
ced-6	3017.81	0.0187824	0.071034	0.264415	0.79146	0.881401	nochange
Cen	1397.85	-0.115805	0.0937389	-1.2354	0.216681	0.400783	nochange
CenB1A	1097.78	-0.240465	0.121506	-1.97903	0.047813	0.154892	nochange
CenG1A	306.234	-0.285121	0.139337	-2.04628	0.0407292	0.139518	nochange
Cenp-C	718.131	-0.429847	0.163389	-2.63083	0.0085177	0.0508294	nochange
Cep135	221.881	-0.0292713	0.145681	-0.200927	0.840756	0.909646	nochange
cep290	7.36549	-0.81722	0.489888	-1.66818	0.0952809	NA	nochange
Cep89	1.12115	-0.249091	0.504769	-0.493476	0.621676	NA	nochange
Cep97	324.962	-0.194846	0.138772	-1.40407	0.160297	0.334606	nochange
cer	370.797	0.772134	0.229221	3.36851	0.000755757	0.00970111	up
Cerk	871.766	-0.0664452	0.127259	-0.522125	0.601583	0.750303	nochange
cert	449.901	-0.170759	0.0902693	-1.89167	0.0585354	0.175854	nochange
cerv	170.046	0.537024	0.19639	2.73448	0.00624796	0.041146	up
Cf2	349.966	-0.442384	0.138809	-3.18699	0.00143759	0.0150841	down
Cfp1	372.152	-0.0644871	0.102777	-0.627444	0.530368	0.69457	nochange
cg	1711.35	-0.263233	0.10927	-2.40901	0.015996	0.0777135	nochange
CG10000	0.0497556	-0.0202992	0.227622	-0.0891795	0.928939	NA	nochange
CG10005	4.52012	0.424921	0.514953	0.825164	0.409278	NA	nochange
CG10011	157.235	-0.547725	0.196395	-2.7889	0.00528868	0.0369922	down
CG10013	53.2322	-1.01436	0.300177	-3.3792	0.000726971	0.00948703	down
CG10014	0	NA	NA	NA	NA	NA	nochange
CG10019	8.38925	-0.44159	0.512095	-0.862321	0.388511	NA	nochange
CG10026	7.24904	0.163	0.516646	0.315496	0.752385	NA	nochange
CG10029	0	NA	NA	NA	NA	NA	nochange
CG10031	1.65451	0.42064	0.546431	0.769795	0.441421	NA	nochange
CG10035	0.114789	0.0212587	0.227622	0.0933947	0.92559	NA	nochange
CG10038	340.643	0.143274	0.126625	1.13149	0.25785	0.446659	nochange
CG10041	2.55036	-0.540384	0.555058	-0.973563	0.330273	NA	nochange
CG10050	178.415	0.254521	0.141036	1.80465	0.0711296	0.199005	nochange
CG10051	0	NA	NA	NA	NA	NA	nochange
CG10053	62.2304	-0.102471	0.186522	-0.549378	0.582746	0.736155	nochange
CG10055	664.235	-0.114354	0.0745991	-1.53292	0.125296	0.283828	nochange
CG10062	27.8497	1.26032	0.435866	2.89152	0.00383379	0.0295258	up
CG10063	8.32692	0.3753	0.502496	0.74687	0.455142	NA	nochange
CG10064	0.623262	-0.23233	0.445518	-0.521484	0.60203	NA	nochange
CG10068	220.236	0.143528	0.122881	1.16802	0.242797	0.430569	nochange
CG10073	1.74866	-0.307974	0.533282	-0.577507	0.563597	NA	nochange
CG10075	257.694	0.234114	0.148171	1.58003	0.1141	0.267632	nochange
CG10077	2496.68	-0.0843713	0.0880076	-0.958682	0.337719	0.525421	nochange
CG10081	0	NA	NA	NA	NA	NA	nochange
CG10082	450.782	-0.389167	0.15103	-2.57675	0.0099733	0.0570727	nochange
CG10086	2.61723	0.729736	0.55189	1.32225	0.186085	NA	nochange
CG10089	35.6589	0.767585	0.379133	2.02458	0.0429106	0.144045	nochange
CG10096	0	NA	NA	NA	NA	NA	nochange
CG10097	0	NA	NA	NA	NA	NA	nochange
CG10098	522.309	0.0745997	0.134791	0.553447	0.579957	0.733818	nochange
CG10103	628.48	-0.528833	0.107219	-4.93229	8.12714e-07	5.52434e-05	down
CG10104	0	NA	NA	NA	NA	NA	nochange
CG10116	0.0667133	-0.0202992	0.227622	-0.0891795	0.928939	NA	nochange
CG10126	80.453	0.62389	0.351195	1.77648	0.0756542	0.206092	nochange
CG10131	1.26065	-0.275377	0.532281	-0.517353	0.60491	NA	nochange
CG10132	4.83999	0.21051	0.5342	0.394065	0.693533	NA	nochange
CG10133	324.114	0.0790793	0.157186	0.503094	0.614898	0.75966	nochange
CG10137	27.6268	0.315233	0.371841	0.847763	0.39657	0.582048	nochange
CG10139	175.341	-0.141382	0.127946	-1.10502	0.269152	0.457663	nochange
CG10140	0.189408	-0.020017	0.227648	-0.0879298	0.929932	NA	nochange
CG10147	70.3103	0.0092752	0.185821	0.0499148	0.96019	0.978083	nochange
CG10151	50.5939	0.711538	0.333644	2.13263	0.0329553	0.12249	nochange
CG10154	0.132383	-0.0202992	0.227622	-0.0891795	0.928939	NA	nochange
CG10163	401.504	0.185268	0.447218	0.414266	0.678679	0.804206	nochange
CG10164	0	NA	NA	NA	NA	NA	nochange
CG10165	146.794	0.518084	0.17604	2.94299	0.00325056	0.0260235	up
CG10166	430.49	-0.0191085	0.121582	-0.157165	0.875115	0.927562	nochange
CG10168	0.123386	-0.0202992	0.227622	-0.0891795	0.928939	NA	nochange
CG10170	1.49708	0.389769	0.52223	0.746355	0.455453	NA	nochange
CG10171	393.401	-0.315963	0.134577	-2.34783	0.0188833	0.0858682	nochange
CG10175	196.116	-0.115097	0.324448	-0.354746	0.72278	0.835976	nochange
CG10177	0	NA	NA	NA	NA	NA	nochange
CG10178	531.009	0.636458	0.165932	3.83565	0.000125231	0.00262447	up
CG10182	2.05835	-0.081127	0.524061	-0.154804	0.876975	NA	nochange
CG10183	0	NA	NA	NA	NA	NA	nochange
CG10184	126.361	0.51284	0.195148	2.62795	0.00859004	0.0511022	nochange
CG10185	0.489036	-3.93385e-05	0.347931	-0.000113064	0.99991	NA	nochange
CG10188	543.774	-0.424957	0.152137	-2.79326	0.00521791	0.0366473	down
CG10189	151.844	0.365839	0.170635	2.14398	0.0320342	0.120402	nochange
CG10194	198.559	-0.242515	0.123141	-1.96941	0.048906	0.15726	nochange
CG10195	163.778	0.444353	0.193402	2.29756	0.0215867	0.0937463	nochange
CG10202	0	NA	NA	NA	NA	NA	nochange
CG10205	0	NA	NA	NA	NA	NA	nochange
CG10208	40.4144	0.172074	0.272088	0.632422	0.527111	0.692071	nochange
CG10209	266.176	-0.143098	0.129319	-1.10656	0.268486	0.457321	nochange
CG10211	6.07397	-0.271842	0.516091	-0.526733	0.598379	NA	nochange
CG10214	352.64	-0.0348761	0.11768	-0.296364	0.766952	0.86456	nochange
CG10217	855.283	-0.126032	0.0952706	-1.32289	0.185872	0.364242	nochange
CG10222	253.862	0.20235	0.134342	1.50623	0.132009	0.29349	nochange
CG10226	21.1827	1.27952	0.458329	2.79171	0.00524306	0.0367249	up
CG10232	0.398715	-0.10151	0.305882	-0.331861	0.739994	NA	nochange
CG10237	1268.33	-0.312534	0.193516	-1.61503	0.106304	0.255765	nochange
CG1024	262.205	-0.165207	0.105929	-1.5596	0.118854	0.27439	nochange
CG10252	0.0622957	-0.0202992	0.227622	-0.0891795	0.928939	NA	nochange
CG10254	4679.39	-0.304311	0.141002	-2.1582	0.0309124	0.117359	nochange
CG10257	0.181616	-0.020017	0.227648	-0.0879298	0.929932	NA	nochange
CG10264	0.522722	-0.213151	0.419131	-0.508555	0.611064	NA	nochange
CG10265	288.345	-0.456138	0.128864	-3.53969	0.000400593	0.00630067	down
CG10268	92.7037	-0.111313	0.156893	-0.709485	0.478023	0.652586	nochange
CG10274	210.472	-0.203485	0.130026	-1.56496	0.117591	0.272577	nochange
CG10280	1.29185	-0.14039	0.516207	-0.271965	0.785649	NA	nochange
CG10283	202.211	0.340209	0.173922	1.9561	0.0504531	0.160518	nochange
CG10286	813.782	0.102819	0.134108	0.766692	0.443265	0.623875	nochange
CG10289	1067.93	-0.179798	0.121929	-1.47461	0.140316	0.3057	nochange
CG10298	0.124715	-0.0202992	0.227622	-0.0891795	0.928939	NA	nochange
CG10300	0.298907	0.139925	0.289114	0.483977	0.628402	NA	nochange
CG10301	0.0535598	-0.0202992	0.227622	-0.0891795	0.928939	NA	nochange
CG10307	1.22281	-0.151256	0.538304	-0.280986	0.778721	NA	nochange
CG10311	28.1487	0.334407	0.364285	0.917982	0.358628	0.546045	nochange
CG10317	0	NA	NA	NA	NA	NA	nochange
CG10321	466.558	-0.348996	0.10968	-3.18195	0.00146289	0.0151709	down
CG10324	136.787	-0.146263	0.143309	-1.02061	0.307439	0.497259	nochange
CG10332	0	NA	NA	NA	NA	NA	nochange
CG10333	460.798	-0.189449	0.120982	-1.56593	0.117365	0.272558	nochange
CG10336	282.539	-0.0353447	0.114106	-0.309754	0.756748	0.858953	nochange
CG10337	72.5328	0.46926	0.271887	1.72593	0.0843593	0.220547	nochange
CG10338	345.006	-0.044803	0.113362	-0.39522	0.69268	0.814361	nochange
CG10339	0.0698262	-0.0202992	0.227622	-0.0891795	0.928939	NA	nochange
CG10340	416.234	0.295821	0.117914	2.50879	0.0121145	0.0650633	nochange
CG10341	508.777	0.0789699	0.143016	0.552176	0.580828	0.734325	nochange
CG10343	296.102	0.250508	0.105707	2.36983	0.017796	0.0830518	nochange
CG10344	140.442	1.01886	0.168166	6.05865	1.37272e-09	2.43876e-07	up
CG10345	0.135596	-0.0202992	0.227622	-0.0891795	0.928939	NA	nochange
CG10347	509.938	0.0626197	0.135408	0.462452	0.643757	0.778866	nochange
CG10348	0	NA	NA	NA	NA	NA	nochange
CG10352	0.68479	0.122238	0.456687	0.267663	0.788959	NA	nochange
CG10353	307.028	-0.160802	0.109506	-1.46843	0.141988	0.307727	nochange
CG10357	0	NA	NA	NA	NA	NA	nochange
CG10359	3.6333	0.115373	0.55801	0.206759	0.836198	NA	nochange
CG10361	3.21386	-0.107958	0.559571	-0.19293	0.847014	NA	nochange
CG10362	0.333937	-0.0138111	0.228137	-0.0605387	0.951727	NA	nochange
CG10365	554.226	0.422876	0.182439	2.31791	0.0204544	0.0903917	nochange
CG10366	238.402	-0.292499	0.143517	-2.03808	0.0415419	0.141241	nochange
CG10375	380.07	0.381803	0.16774	2.27616	0.0228364	0.097123	nochange
CG10376	402.772	-0.225434	0.127586	-1.76692	0.077242	0.208855	nochange
CG10383	279.024	-0.36573	0.144644	-2.52848	0.0114559	0.0624048	nochange
CG10384	0.124591	-0.0202992	0.227622	-0.0891795	0.928939	NA	nochange
CG10395	382.175	0.296992	0.123362	2.40748	0.016063	0.0778452	nochange
CG10399	113.074	0.455147	0.160951	2.82787	0.00468591	0.0339478	up
CG10405	3.235	-0.410604	0.540121	-0.760208	0.44713	NA	nochange
CG10407	1284.84	0.0662961	0.400852	0.165388	0.868639	0.924459	nochange
CG10413	1815.03	-0.292931	0.11031	-2.65552	0.00791861	0.0486634	down
CG10417	1923.75	0.113964	0.102279	1.11424	0.265176	0.453584	nochange
CG10418	199.652	0.383494	0.190276	2.01546	0.0438567	0.14615	nochange
CG10420	290.4	-0.151004	0.117843	-1.2814	0.200052	0.38123	nochange
CG10424	316.764	0.00197028	0.102483	0.0192255	0.984661	0.991766	nochange
CG10425	259.785	0.0334493	0.113759	0.294036	0.76873	0.865625	nochange
CG10428	450.578	0.0964387	0.121002	0.797001	0.425451	0.608777	nochange
CG10431	84.5218	-0.294437	0.181455	-1.62265	0.104664	0.252909	nochange
CG10433	81.2114	0.320453	0.269899	1.18731	0.235105	0.422584	nochange
CG10435	410.238	-0.0608953	0.0819962	-0.74266	0.457687	0.636423	nochange
CG10444	1043.55	-0.112105	0.106257	-1.05504	0.291406	0.481794	nochange
CG10445	294.652	-0.216717	0.159753	-1.35658	0.174915	0.351584	nochange
CG10459	0.186887	-0.020017	0.227648	-0.0879298	0.929932	NA	nochange
CG10462	488.952	-0.230769	0.174285	-1.32409	0.185473	0.363911	nochange
CG10463	250.704	-0.0952715	0.152336	-0.625404	0.531706	0.695856	nochange
CG10465	914.281	0.350495	0.144657	2.42295	0.0153951	0.0761186	nochange
CG10466	129.653	0.307324	0.189525	1.62155	0.1049	0.253323	nochange
CG10467	146.863	0.11491	0.153496	0.748619	0.454087	0.633856	nochange
CG10469	17.1355	0.375815	0.396116	0.948749	0.342748	0.530022	nochange
CG10470	516.939	0.195776	0.137041	1.42859	0.153122	0.32429	nochange
CG10472	1.07471	0.0316072	0.523008	0.0604335	0.95181	NA	nochange
CG10474	0	NA	NA	NA	NA	NA	nochange
CG10476	0	NA	NA	NA	NA	NA	nochange
CG10477	0.646823	-0.0039402	0.229488	-0.0171695	0.986301	NA	nochange
CG10479	30.3767	0.197873	0.414256	0.477658	0.632893	0.772537	nochange
CG10481	0	NA	NA	NA	NA	NA	nochange
CG10483	3.17294	0.098698	0.557765	0.176953	0.859545	NA	nochange
CG10486	0	NA	NA	NA	NA	NA	nochange
CG10492	1306.06	-0.663121	0.137191	-4.83356	1.34115e-06	8.38702e-05	down
CG10494	143.214	-0.276521	0.132752	-2.08299	0.0372524	0.132425	nochange
CG10495	191.31	0.269455	0.144086	1.87009	0.0614715	0.181523	nochange
CG10505	7.88129	0.470948	0.541891	0.869082	0.384802	NA	nochange
CG10508	1.02735	0.130601	0.522136	0.250129	0.802488	NA	nochange
CG10510	0	NA	NA	NA	NA	NA	nochange
CG10512	61.6609	0.603055	0.296657	2.03284	0.0420689	0.142343	nochange
CG10513	26.6048	0.955746	0.546684	1.74826	0.0804191	0.214845	nochange
CG10514	38.516	0.936784	0.549874	1.70363	0.0884496	0.226469	nochange
CG10516	157.647	0.167427	0.13674	1.22443	0.220791	0.405528	nochange
CG10527	905.887	0.23642	0.122285	1.93335	0.0531927	0.165594	nochange
CG10543	642.747	-0.352138	0.146214	-2.40837	0.0160238	0.0777999	nochange
CG10550	8.40915	0.0106829	0.530023	0.0201556	0.983919	NA	nochange
CG10553	7.75068	0.723111	0.558209	1.29541	0.195178	NA	nochange
CG10555	618.615	-0.271442	0.115932	-2.34139	0.019212	0.0868786	nochange
CG10559	5.28524	-0.197713	0.55718	-0.354847	0.722704	NA	nochange
CG10560	5.61184	0.998188	0.556548	1.79353	0.0728875	NA	nochange
CG10561	133.536	-0.138206	0.128575	-1.0749	0.282418	0.472747	nochange
CG10562	1.41778	0.798126	0.525303	1.51936	0.128671	NA	nochange
CG10565	1702.16	-0.0711525	0.0973147	-0.731158	0.464682	0.642679	nochange
CG10570	0	NA	NA	NA	NA	NA	nochange
CG10576	6043.44	0.0768111	0.108833	0.705772	0.48033	0.654316	nochange
CG10581	3.43006	0.494852	0.552546	0.895587	0.370473	NA	nochange
CG10584	174.795	-0.596871	0.190192	-3.13826	0.00169956	0.0167534	down
CG10585	254.441	-0.326839	0.11965	-2.73163	0.00630219	0.0414333	down
CG10587	0	NA	NA	NA	NA	NA	nochange
CG10588	0.0535598	-0.0202992	0.227622	-0.0891795	0.928939	NA	nochange
CG10589	0.365645	-0.0177743	0.25586	-0.069469	0.944616	NA	nochange
CG10591	0.630246	-0.347392	0.431292	-0.805467	0.42055	NA	nochange
CG10592	1.93223	0.190821	0.534845	0.356778	0.721258	NA	nochange
CG10597	0	NA	NA	NA	NA	NA	nochange
CG10598	0.0535598	-0.0202992	0.227622	-0.0891795	0.928939	NA	nochange
CG10600	791.014	-0.515956	0.139563	-3.69693	0.00021822	0.00399491	down
CG10602	1639.84	0.0477076	0.0905512	0.526858	0.598292	0.748536	nochange
CG10616	425.669	-0.149596	0.0960442	-1.55757	0.119334	0.275011	nochange
CG10621	66.4884	0.258759	0.26076	0.992325	0.321039	0.509349	nochange
CG10623	921.359	0.231751	0.129383	1.79121	0.0732602	0.201931	nochange
CG10628	152.594	-0.06692	0.129297	-0.517569	0.604759	0.752544	nochange
CG10631	479.678	-0.398354	0.206942	-1.92496	0.0542346	0.167669	nochange
CG10638	568.711	0.0717859	0.112912	0.635768	0.524927	0.690452	nochange
CG10646	145.801	0.0620585	0.149541	0.414994	0.678146	0.803923	nochange
CG10650	18.4068	0.203542	0.488131	0.416982	0.676692	0.803295	nochange
CG10651	0.261131	-0.0993771	0.278127	-0.357308	0.720861	NA	nochange
CG10654	47.535	-0.273083	0.232995	-1.17205	0.241176	0.429056	nochange
CG10657	0.872199	0.572898	0.484437	1.18261	0.236965	NA	nochange
CG10659	0	NA	NA	NA	NA	NA	nochange
CG10660	56.2528	0.112927	0.326298	0.346084	0.729279	0.839461	nochange
CG10663	5.205	0.0117438	0.516838	0.0227224	0.981872	NA	nochange
CG10669	117.091	-0.110982	0.141564	-0.783973	0.433056	0.61415	nochange
CG10672	270.77	0.29482	0.109422	2.69433	0.00705297	0.0448846	up
CG10674	243.394	0.128332	0.135324	0.948331	0.342961	0.530142	nochange
CG10680	17.4321	0.542623	0.418996	1.29505	0.195301	0.375998	nochange
CG10681	78.6858	0.15695	0.191965	0.817597	0.413587	0.597599	nochange
CG10694	0.177812	-0.020017	0.227648	-0.0879298	0.929932	NA	nochange
CG10700	0	NA	NA	NA	NA	NA	nochange
CG10702	204.123	-0.199471	0.160016	-1.24657	0.212555	0.396076	nochange
CG10710	3.56681	-0.521592	0.55863	-0.933698	0.35046	NA	nochange
CG10713	0	NA	NA	NA	NA	NA	nochange
CG10721	129.381	-0.042167	0.164923	-0.255677	0.7982	0.884516	nochange
CG10725	0	NA	NA	NA	NA	NA	nochange
CG10730	0.987814	-0.265205	0.50772	-0.522345	0.60143	NA	nochange
CG10731	133.917	0.400501	0.179127	2.23585	0.0253616	0.103202	nochange
CG10734	0.579419	0.105448	0.356792	0.295544	0.767578	NA	nochange
CG10737	336.632	-0.0571431	0.120335	-0.474867	0.634882	0.773756	nochange
CG10738	75.6131	0.144604	0.209001	0.691884	0.48901	0.661358	nochange
CG1074	442.454	-1.14534	0.0967263	-11.841	2.39525e-32	4.68092e-29	down
CG10747	109.533	0.225644	0.15818	1.4265	0.153723	0.32531	nochange
CG10748	0	NA	NA	NA	NA	NA	nochange
CG10749	0.063454	-0.0202992	0.227622	-0.0891795	0.928939	NA	nochange
CG10750	0.0661914	-0.0202992	0.227622	-0.0891795	0.928939	NA	nochange
CG10752	0.389321	-0.0185393	0.260578	-0.0711467	0.943281	NA	nochange
CG10761	0.635464	0.217562	0.433166	0.50226	0.615485	NA	nochange
CG10764	4.94474	-0.42158	0.545088	-0.773417	0.439276	NA	nochange
CG1077	484.822	-0.349247	0.469902	-0.743234	0.45734	0.636352	nochange
CG10778	470.999	0.027445	0.127664	0.214979	0.829784	0.904203	nochange
CG10793	1.06283	0.0676594	0.494406	0.13685	0.891149	NA	nochange
CG10795	184.797	-0.326991	0.155009	-2.10949	0.0349019	0.127074	nochange
CG10799	2.58081	0.122298	0.559079	0.21875	0.826845	NA	nochange
CG10801	0.87725	0.0737707	0.47337	0.155842	0.876158	NA	nochange
CG10802	295.223	0.0934851	0.122219	0.764898	0.444332	0.624815	nochange
CG10803	549.725	-0.138744	0.10114	-1.37181	0.170122	0.345868	nochange
CG10804	0.304692	-0.0274578	0.289681	-0.0947866	0.924484	NA	nochange
CG10809	223.879	-0.340101	0.114108	-2.98053	0.00287751	0.0240054	down
CG10814	0.899522	-0.0539622	0.453536	-0.118981	0.90529	NA	nochange
CG10822	0	NA	NA	NA	NA	NA	nochange
CG10827	0.387649	0.0537435	0.302446	0.177696	0.858961	NA	nochange
CG10834	0.179158	-0.020017	0.227648	-0.0879298	0.929932	NA	nochange
CG10839	0	NA	NA	NA	NA	NA	nochange
CG10841	0.313623	0.0372768	0.328797	0.113373	0.909735	NA	nochange
CG10845	0	NA	NA	NA	NA	NA	nochange
CG10853	0.0507187	-0.0202992	0.227622	-0.0891795	0.928939	NA	nochange
CG10859	0.194054	-0.0615749	0.227648	-0.270483	0.786789	NA	nochange
CG10862	0.997684	-0.0366837	0.447114	-0.0820456	0.93461	NA	nochange
CG10863	882.28	0.1599	0.0846974	1.8879	0.0590397	0.176893	nochange
CG10864	3.53442	0.650628	0.553236	1.17604	0.239579	NA	nochange
CG10866	299.129	0.242851	0.115752	2.09802	0.0359035	0.129038	nochange
CG10869	0.423008	0.121219	0.306005	0.396135	0.692006	NA	nochange
CG10874	377.057	-0.103023	0.0972303	-1.05957	0.289338	0.47949	nochange
CG10877	256.432	-0.794487	0.177792	-4.46863	7.87226e-06	0.000338118	down
CG10880	417.41	0.08609	0.0941731	0.914169	0.360628	0.547801	nochange
CG10887	1.21402	-0.286733	0.513869	-0.557989	0.576852	NA	nochange
CG10889	162.658	-0.187287	0.146114	-1.28178	0.199919	0.381164	nochange
CG10898	156.589	-0.111877	0.148398	-0.753897	0.450911	0.630845	nochange
CG10899	0.063454	-0.0202992	0.227622	-0.0891795	0.928939	NA	nochange
CG1090	1.53717	0.0853463	0.555589	0.153614	0.877914	NA	nochange
CG10903	337.5	0.166736	0.130102	1.28158	0.19999	0.381206	nochange
CG10904	159.817	0.0713424	0.136532	0.522531	0.601301	0.750303	nochange
CG10907	219.803	0.0783001	0.135043	0.579815	0.56204	0.718591	nochange
CG10909	0	NA	NA	NA	NA	NA	nochange
CG10910	0.248778	-0.0157343	0.228001	-0.06901	0.944982	NA	nochange
CG10911	3.72913	-0.00848243	0.236926	-0.0358019	NA	NA	nochange
CG10912	1.24389	-0.00099989	0.233342	-0.00428508	0.996581	NA	nochange
CG10914	264.346	-0.169122	0.133683	-1.2651	0.205836	0.389027	nochange
CG10915	907.813	-0.706594	0.115725	-6.10582	1.02274e-09	1.90351e-07	down
CG10916	114.25	0.766423	0.214807	3.56796	0.000359774	0.00578674	up
CG10918	0.233901	-0.0178862	0.227833	-0.078506	0.937426	NA	nochange
CG10919	0	NA	NA	NA	NA	NA	nochange
CG1092	4.51575	-0.635121	0.55538	-1.14358	0.252798	NA	nochange
CG10920	0.100474	-0.0202992	0.227622	-0.0891795	0.928939	NA	nochange
CG10924	47.5341	0.873407	0.394651	2.21311	0.0268897	0.107463	nochange
CG10927	115.608	-0.567137	0.176196	-3.21878	0.00128736	0.0139574	down
CG10931	0.294367	-0.0266301	0.286024	-0.0931045	0.925821	NA	nochange
CG10932	1118.15	0.307307	0.135349	2.27049	0.0231782	0.0981493	nochange
CG10934	0.0507187	-0.0202992	0.227622	-0.0891795	0.928939	NA	nochange
CG10936	160.454	0.041643	0.180972	0.230108	0.818008	0.896996	nochange
CG10939	768.978	0.334504	0.0862362	3.87893	0.000104918	0.00233544	up
CG10943	0.0497556	-0.0202992	0.227622	-0.0891795	0.928939	NA	nochange
CG10947	0.810685	0.0995345	0.465328	0.213902	0.830624	NA	nochange
CG10948	290.269	-0.375415	0.117515	-3.19461	0.00140019	0.014831	down
CG10949	100.064	0.301682	0.199511	1.51211	0.130506	0.29164	nochange
CG10950	0	NA	NA	NA	NA	NA	nochange
CG10953	0	NA	NA	NA	NA	NA	nochange
CG10958	30.7431	-0.140102	0.285932	-0.489985	0.624145	0.766356	nochange
CG10959	238.086	-0.344915	0.147511	-2.33823	0.0193753	0.0872951	nochange
CG10960	1790.58	-0.00550827	0.104565	-0.0526778	0.957989	0.976771	nochange
CG10962	6.46444	0.051544	0.498461	0.103406	0.917641	NA	nochange
CG10969	0.117025	-0.0618571	0.227622	-0.271754	0.785811	NA	nochange
CG10970	0.562671	-0.0311482	0.371693	-0.0838008	0.933215	NA	nochange
CG10973	293.127	0.126243	0.125817	1.00338	0.315675	0.503924	nochange
CG10979	817.954	-0.299707	0.133142	-2.25103	0.0243834	0.10053	nochange
CG10984	365.605	-0.183673	0.111475	-1.64766	0.0994224	0.244715	nochange
CG10993	0	NA	NA	NA	NA	NA	nochange
CG10996	0.0661914	-0.0202992	0.227622	-0.0891795	0.928939	NA	nochange
CG11000	5.54263	0.334976	0.510187	0.656575	0.511454	NA	nochange
CG11007	532.161	0.141541	0.147969	0.956554	0.338792	0.526339	nochange
CG11018	0.0667133	-0.0202992	0.227622	-0.0891795	0.928939	NA	nochange
CG11023	0.462638	-0.296682	0.390501	-0.759746	0.447406	NA	nochange
CG11029	3.83685	0.0727228	0.558801	0.130141	0.896455	NA	nochange
CG1103	1310.86	-0.128618	0.136358	-0.943237	0.34556	0.533315	nochange
CG11030	593.962	0.00985519	0.101249	0.0973366	0.922459	0.957541	nochange
CG11034	71.2918	-0.794627	0.216632	-3.66809	0.000244373	0.00434354	down
CG11035	88.1072	0.323295	0.20398	1.58493	0.112981	0.266224	nochange
CG11037	0.0618646	-0.0202992	0.227622	-0.0891795	0.928939	NA	nochange
CG11041	0.189921	-0.020017	0.227648	-0.0879298	0.929932	NA	nochange
CG11044	0.166423	-0.020017	0.227648	-0.0879298	0.929932	NA	nochange
CG1105	311.684	0.107788	0.114679	0.939912	0.347263	0.535204	nochange
CG11050	700.111	-0.186568	0.0958859	-1.94573	0.0516867	0.163049	nochange
CG11052	0.441402	-0.0221125	0.309027	-0.0715552	0.942956	NA	nochange
CG11060	0.0622957	-0.0202992	0.227622	-0.0891795	0.928939	NA	nochange
CG11068	0.109117	-0.0202992	0.227622	-0.0891795	0.928939	NA	nochange
CG11069	82.9544	-0.227389	0.270043	-0.84205	0.39976	0.585082	nochange
CG11070	665.701	-0.367956	0.136146	-2.70266	0.00687869	0.0442194	down
CG11073	0.484138	-0.0317856	0.35038	-0.0907177	0.927717	NA	nochange
CG11076	1887.17	0.235377	0.0923646	2.54834	0.0108236	0.0601335	nochange
CG11077	207.924	0.286183	0.142169	2.01298	0.0441172	0.146688	nochange
CG11085	0	NA	NA	NA	NA	NA	nochange
CG11089	1075.64	0.161151	0.124669	1.29263	0.19614	0.376159	nochange
CG11095	102.225	-0.289052	0.165472	-1.74683	0.0806666	0.2151	nochange
CG11099	0.0473705	0.0212587	0.227622	0.0933947	0.92559	NA	nochange
CG11103	104.999	-0.302643	0.165607	-1.82748	0.0676276	0.19306	nochange
CG11106	0	NA	NA	NA	NA	NA	nochange
CG11109	260.72	0.259187	0.132735	1.95266	0.0508599	0.161091	nochange
CG11110	221.444	0.190067	0.123562	1.53823	0.123993	0.281677	nochange
CG11112	0	NA	NA	NA	NA	NA	nochange
CG11113	0	NA	NA	NA	NA	NA	nochange
CG11122	478.851	-0.358567	0.26873	-1.3343	0.182105	0.359189	nochange
CG11123	440.119	-0.04297	0.123773	-0.347167	0.728465	0.839387	nochange
CG11125	66.2458	0.0883764	0.196337	0.450126	0.652619	0.78618	nochange
CG11127	238.447	-0.209698	0.112308	-1.86716	0.0618788	0.182118	nochange
CG1113	7.23307	-0.601128	0.470343	-1.27806	0.201227	NA	nochange
CG11131	3.17719	0.098333	0.559134	0.175867	0.860399	NA	nochange
CG11134	286.941	0.43316	0.161642	2.67975	0.00736764	0.046371	up
CG11137	825.875	0.458863	0.174377	2.63144	0.00850229	0.0508294	nochange
CG11138	435.406	-0.393449	0.108891	-3.61324	0.000302399	0.00515	down
CG11141	292.316	-0.305367	0.134899	-2.26366	0.0235949	0.0987901	nochange
CG11145	0	NA	NA	NA	NA	NA	nochange
CG11147	156.416	-0.135078	0.324589	-0.416151	0.677299	0.803407	nochange
CG11149	0.1976	0.0242527	0.22788	0.106427	0.915243	NA	nochange
CG11151	436.11	0.0807927	0.147631	0.54726	0.5842	0.736801	nochange
CG11155	100.426	1.84602	0.250478	7.36997	1.70661e-13	8.8937e-11	up
CG11158	70.847	0.278871	0.227263	1.22708	0.219791	0.404148	nochange
CG11159	0	NA	NA	NA	NA	NA	nochange
CG1116	225.572	-0.00378561	0.118292	-0.0320023	0.97447	0.986842	nochange
CG11162	0.163326	-0.0615749	0.227648	-0.270483	0.786789	NA	nochange
CG11164	266.721	-0.257057	0.101271	-2.5383	0.0111392	0.0611052	nochange
CG11168	162.703	0.107269	0.148973	0.720057	0.47149	0.647871	nochange
CG11170	125.413	0.272732	0.183068	1.48979	0.13628	0.299043	nochange
CG11178	333.372	-0.0620579	0.112486	-0.551695	0.581157	0.734504	nochange
CG11180	661.797	-0.159792	0.148939	-1.07286	0.283332	0.47303	nochange
CG11191	0	NA	NA	NA	NA	NA	nochange
CG11192	0.0623576	-0.0202992	0.227622	-0.0891795	0.928939	NA	nochange
CG11200	499.559	0.768431	0.183085	4.19714	2.70308e-05	0.000828626	up
CG11208	1466.79	-0.011149	0.0970761	-0.114848	0.908565	0.950262	nochange
CG11210	646.308	-0.262984	0.131861	-1.99439	0.0461092	0.150873	nochange
CG11211	0.167188	-0.020017	0.227648	-0.0879298	0.929932	NA	nochange
CG11221	7.50493	-0.252769	0.556781	-0.453983	0.649841	NA	nochange
CG11226	0.152435	0.022116	0.2277	0.0971281	0.922625	NA	nochange
CG11227	0	NA	NA	NA	NA	NA	nochange
CG11236	2.17539	-0.019887	0.549117	-0.0362162	0.97111	NA	nochange
CG1124	69.8201	-0.288438	0.402468	-0.716673	0.473576	0.649363	nochange
CG11241	87.7024	0.372956	0.209634	1.77908	0.0752262	0.205394	nochange
CG11247	450.53	-0.213088	0.104279	-2.04345	0.0410077	0.140165	nochange
CG11248	279.103	-0.113412	0.117793	-0.962811	0.335642	0.523283	nochange
CG11249	0.345722	-0.025246	0.294927	-0.0856009	0.931784	NA	nochange
CG11251	0.123729	-0.0202992	0.227622	-0.0891795	0.928939	NA	nochange
CG11257	120.426	0.0671085	0.154082	0.435538	0.663172	0.793026	nochange
CG1126	0.83054	-0.0471388	0.446958	-0.105466	0.916006	NA	nochange
CG11261	276.401	0.063728	0.118342	0.538506	0.590228	0.741314	nochange
CG11262	0.0667133	-0.0202992	0.227622	-0.0891795	0.928939	NA	nochange
CG11263	160.397	0.156849	0.139765	1.12224	0.261762	0.450506	nochange
CG11267	1943.69	0.000303268	0.114785	0.00264205	0.997892	0.998658	nochange
CG11269	0.33467	-0.0411612	0.290293	-0.141792	0.887244	NA	nochange
CG11275	28.2894	1.17215	0.354209	3.3092	0.00093562	0.0112866	up
CG11279	181.113	0.625217	0.200303	3.12136	0.00180017	0.0174807	up
CG11284	1219.9	-0.1093	0.0616898	-1.77177	0.0764321	0.207455	nochange
CG11286	0	NA	NA	NA	NA	NA	nochange
CG11289	3.643	0.901557	0.553961	1.62747	0.103636	NA	nochange
CG1129	656.951	0.11156	0.159701	0.698556	0.484829	0.657971	nochange
CG11291	0	NA	NA	NA	NA	NA	nochange
CG11294	0.186456	-0.020017	0.227648	-0.0879298	0.929932	NA	nochange
CG11298	0	NA	NA	NA	NA	NA	nochange
CG11300	0	NA	NA	NA	NA	NA	nochange
CG11306	677.905	0.191725	0.105793	1.81226	0.069946	0.196892	nochange
CG11307	326.712	-0.0987396	0.155585	-0.634636	0.525666	0.691191	nochange
CG11309	315.675	0.195722	0.1397	1.40102	0.161208	0.335172	nochange
CG11313	1.21552	0.648463	0.520429	1.24602	0.212758	NA	nochange
CG11317	0.156576	-0.020017	0.227648	-0.0879298	0.929932	NA	nochange
CG11318	0.112051	-0.0202992	0.227622	-0.0891795	0.928939	NA	nochange
CG11319	4.95314	0.0985999	0.548528	0.179754	0.857346	NA	nochange
CG11322	0	NA	NA	NA	NA	NA	nochange
CG11327	2.85019	0.24212	0.55722	0.434514	0.663915	NA	nochange
CG11333	0	NA	NA	NA	NA	NA	nochange
CG11334	403.747	-0.0552665	0.0841635	-0.656656	0.511402	0.6786	nochange
CG11342	148.544	0.539869	0.16674	3.23778	0.00120463	0.0132815	up
CG11345	0	NA	NA	NA	NA	NA	nochange
CG11349	0	NA	NA	NA	NA	NA	nochange
CG11350	0.0667133	-0.0202992	0.227622	-0.0891795	0.928939	NA	nochange
CG11353	58.1368	0.127711	0.299748	0.426062	0.670062	0.79797	nochange
CG11356	0	NA	NA	NA	NA	NA	nochange
CG11357	523.882	-0.223821	0.105101	-2.12958	0.0332062	0.123137	nochange
CG1136	29.0245	0.655198	0.406432	1.61207	0.106946	0.25652	nochange
CG11360	283.169	-0.196137	0.143371	-1.36804	0.1713	0.347086	nochange
CG11362	0.459613	0.0410009	0.378451	0.108339	0.913727	NA	nochange
CG11367	312.83	-0.122047	0.127055	-0.960582	0.336762	0.524572	nochange
CG11368	0	NA	NA	NA	NA	NA	nochange
CG11369	0.104278	-0.0202992	0.227622	-0.0891795	0.928939	NA	nochange
CG1137	0	NA	NA	NA	NA	NA	nochange
CG11370	0	NA	NA	NA	NA	NA	nochange
CG11373	0	NA	NA	NA	NA	NA	nochange
CG11374	2.80771	0.288967	0.557267	0.518543	0.60408	NA	nochange
CG11377	464.724	-0.00261583	0.0921485	-0.0283871	0.977353	0.988353	nochange
CG11378	711.439	0.526521	0.229403	2.29519	0.0217225	0.0940747	nochange
CG11379	0.237096	-0.0178862	0.227833	-0.078506	0.937426	NA	nochange
CG1138	0	NA	NA	NA	NA	NA	nochange
CG11380	59.8841	0.0909867	0.416105	0.218663	0.826913	0.902818	nochange
CG11381	1809.18	-0.390558	0.477206	-0.818427	0.413114	0.597223	nochange
CG11382	254.454	1.34736	0.235759	5.71499	1.09708e-08	1.33998e-06	up
CG11384	0.0698262	-0.0202992	0.227622	-0.0891795	0.928939	NA	nochange
CG11388	116.335	0.169215	0.183181	0.92376	0.355611	0.54258	nochange
CG1139	3.82918	0.432904	0.558672	0.77488	0.438411	NA	nochange
CG11391	0.119751	-0.0202992	0.227622	-0.0891795	0.928939	NA	nochange
CG11396	457.139	0.0499313	0.107186	0.465839	0.641331	0.777494	nochange
CG11398	225.792	0.0126596	0.11518	0.109912	0.912479	0.952189	nochange
CG11399	1222.56	-0.274122	0.129692	-2.11363	0.0345465	0.126074	nochange
CG11400	23.1614	0.310366	0.393707	0.788317	0.430511	0.612097	nochange
CG11403	320.079	-0.0304667	0.119999	-0.25389	0.79958	0.88544	nochange
CG11404	0.0424033	-0.0202992	0.227622	-0.0891795	0.928939	NA	nochange
CG11406	0.647326	-0.0374747	0.404331	-0.0926833	0.926155	NA	nochange
CG11407	21.9033	-0.458948	0.397632	-1.1542	0.248416	0.436081	nochange
CG11409	17.6042	0.0868256	0.383482	0.226414	0.82088	0.898588	nochange
CG11413	0.645332	-0.16893	0.394377	-0.428347	0.668399	NA	nochange
CG11414	899.3	-0.184228	0.106508	-1.72971	0.0836827	0.219877	nochange
CG11417	718.125	-0.248335	0.103305	-2.40389	0.0162215	0.0785163	nochange
CG1142	325.003	0.301696	0.157101	1.9204	0.0548077	0.168835	nochange
CG11425	7.87575	1.08639	0.553255	1.96363	0.049573	NA	nochange
CG11426	43.8941	0.754837	0.397834	1.89736	0.0577799	0.174315	nochange
CG1143	3.89079	-0.675537	0.559537	-1.20731	0.227311	NA	nochange
CG11436	273.541	-0.538728	0.142419	-3.78269	0.000155141	0.00310163	down
CG11437	0.399682	-0.133422	0.343681	-0.388216	0.697856	NA	nochange
CG11438	8.0184	0.054483	0.492557	0.110613	0.911924	NA	nochange
CG11444	1439.77	0.42289	0.161595	2.61697	0.00887132	0.0523846	nochange
CG11447	165.963	-0.277514	0.162691	-1.70578	0.0880499	0.22641	nochange
CG11448	459.477	-0.348662	0.124423	-2.80223	0.00507508	0.0359999	down
CG11449	0	NA	NA	NA	NA	NA	nochange
CG11453	281.68	-0.618015	0.184372	-3.35201	0.000802279	0.0100444	down
CG11454	199.365	0.0582299	0.200214	0.290838	0.771175	0.867253	nochange
CG11456	216.268	0.218715	0.13997	1.56258	0.118152	0.273495	nochange
CG11458	0	NA	NA	NA	NA	NA	nochange
CG11459	0.0848066	-0.0202992	0.227622	-0.0891795	0.928939	NA	nochange
CG1146	166.151	-0.48271	0.129867	-3.71696	0.000201638	0.00373509	down
CG11470	0.433048	-0.102284	0.307577	-0.332547	0.739477	NA	nochange
CG11474	290.611	-0.121773	0.0911772	-1.33556	0.181693	0.358824	nochange
CG11475	12.2295	-0.190676	0.370853	-0.514156	0.607143	0.753932	nochange
CG11486	1881.37	-0.21555	0.104629	-2.06013	0.0393857	0.136713	nochange
CG11498	7.2968	-0.469008	0.529167	-0.886315	0.375448	NA	nochange
CG11504	311.832	-0.207021	0.118454	-1.7477	0.0805168	0.214959	nochange
CG11505	1907.72	-0.410467	0.131812	-3.11405	0.0018454	0.0177654	down
CG11523	342.885	-0.515595	0.0965068	-5.34258	9.16354e-08	9.30278e-06	down
CG11529	1.11285	0.103839	0.4868	0.21331	0.831085	NA	nochange
CG11534	246.938	0.143194	0.145274	0.985682	0.324289	0.512572	nochange
CG11537	765.028	-0.290139	0.0882319	-3.28836	0.00100772	0.011835	down
CG11539	60.0134	0.0540493	0.209185	0.25838	0.796114	0.883355	nochange
CG11550	7.71485	0.0840633	0.552691	0.152098	0.879109	NA	nochange
CG11555	359.67	0.171315	0.151363	1.13182	0.257712	0.446659	nochange
CG11560	134.028	-0.290393	0.142302	-2.04068	0.0412826	0.140858	nochange
CG11562	176.98	0.138699	0.172947	0.80197	0.42257	0.606209	nochange
CG11563	523.088	0.227521	0.144247	1.5773	0.114726	0.268668	nochange
CG11566	0	NA	NA	NA	NA	NA	nochange
CG11570	0	NA	NA	NA	NA	NA	nochange
CG11576	325.077	-0.107542	0.0987636	-1.08888	0.276206	0.465235	nochange
CG11581	0.154024	-0.020017	0.227648	-0.0879298	0.929932	NA	nochange
CG11583	851.56	0.0952842	0.120643	0.789802	0.429643	0.611567	nochange
CG11584	0.714024	-0.202047	0.432836	-0.466798	0.640644	NA	nochange
CG11585	0.0507187	-0.0202992	0.227622	-0.0891795	0.928939	NA	nochange
CG11586	192.242	0.0555491	0.145331	0.382225	0.702294	0.821543	nochange
CG11588	0	NA	NA	NA	NA	NA	nochange
CG11590	232.75	0.0339619	0.116259	0.292123	0.770192	0.866771	nochange
CG11593	696.68	-0.223181	0.124908	-1.78677	0.0739754	0.203114	nochange
CG11594	48.7068	0.664977	0.32586	2.04069	0.0412819	0.140858	nochange
CG11596	1039.96	-0.210034	0.087885	-2.38988	0.016854	0.0801871	nochange
CG11597	29.5725	0.948375	0.338972	2.7978	0.00514527	0.0363658	up
CG11598	1.2561	-0.458843	0.536302	-0.855568	0.392237	NA	nochange
CG11600	0.494364	-0.0305994	0.351247	-0.0871165	0.930579	NA	nochange
CG11601	243.283	0.181134	0.140041	1.29343	0.195862	0.376016	nochange
CG11608	0	NA	NA	NA	NA	NA	nochange
CG1161	636.369	0.054642	0.115492	0.473124	0.636125	0.774518	nochange
CG11617	1.03807	-0.259224	0.502098	-0.516283	0.605657	NA	nochange
CG11619	10.4421	-0.289164	0.517184	-0.559112	0.576085	0.731286	nochange
CG11626	3.93057	-0.0680643	0.55909	-0.121741	0.903104	NA	nochange
CG11629	0.124222	-0.0202992	0.227622	-0.0891795	0.928939	NA	nochange
CG11630	0.132069	0.0205255	0.227691	0.0901465	0.928171	NA	nochange
CG11634	0.21699	-0.0178862	0.227833	-0.078506	0.937426	NA	nochange
CG11635	0.139652	-0.0202992	0.227622	-0.0891795	0.928939	NA	nochange
CG11638	12.8747	0.0491668	0.460933	0.106668	0.915052	0.954237	nochange
CG11652	484.462	-0.318449	0.0911635	-3.49316	0.000477332	0.00716181	down
CG11655	202.329	0.191727	0.128564	1.4913	0.135884	0.298539	nochange
CG11656	0.0424033	-0.0202992	0.227622	-0.0891795	0.928939	NA	nochange
CG11658	112.139	0.295327	0.19697	1.49935	0.133783	0.295837	nochange
CG11659	2.44692	0.0278314	0.519807	0.0535417	0.9573	NA	nochange
CG11663	0	NA	NA	NA	NA	NA	nochange
CG11664	0	NA	NA	NA	NA	NA	nochange
CG11665	1412.88	0.274579	0.114676	2.39439	0.0166478	0.0796312	nochange
CG11666	0	NA	NA	NA	NA	NA	nochange
CG11668	0.170952	-0.020017	0.227648	-0.0879298	0.929932	NA	nochange
CG11670	2.15303	0.0329462	0.547216	0.060207	0.951991	NA	nochange
CG11671	2.71946	-0.114437	0.559255	-0.204625	0.837865	NA	nochange
CG11672	0.0473705	0.0212587	0.227622	0.0933947	0.92559	NA	nochange
CG11674	1657.96	0.120725	0.162501	0.742919	0.457531	0.636423	nochange
CG11679	322.297	0.159061	0.0950229	1.67392	0.0941457	0.236029	nochange
CG11686	96.3128	-0.209042	0.236174	-0.885118	0.376093	0.562719	nochange
CG11693	0	NA	NA	NA	NA	NA	nochange
CG11694	0	NA	NA	NA	NA	NA	nochange
CG11695	133.451	-0.0667525	0.138927	-0.480485	0.630882	0.771165	nochange
CG11696	292.235	-0.0852295	0.115608	-0.737228	0.460984	0.639487	nochange
CG11698	0	NA	NA	NA	NA	NA	nochange
CG11699	217.374	0.0659889	0.121707	0.542196	0.587683	0.739523	nochange
CG11700	8.47463	-0.470625	0.495907	-0.949018	0.342611	NA	nochange
CG11703	0	NA	NA	NA	NA	NA	nochange
CG11710	338.382	0.157632	0.110621	1.42497	0.154167	0.325974	nochange
CG11714	0	NA	NA	NA	NA	NA	nochange
CG1172	561.626	-0.258977	0.106359	-2.43492	0.014895	0.0743041	nochange
CG11722	177.12	0.468173	0.210852	2.22039	0.0263924	0.106072	nochange
CG11723	306.481	0.0185428	0.101863	0.182036	0.855554	0.917655	nochange
CG11726	0	NA	NA	NA	NA	NA	nochange
CG11737	511.731	-0.190183	0.110625	-1.71917	0.0855842	0.222321	nochange
CG11741	0.17531	-0.020017	0.227648	-0.0879298	0.929932	NA	nochange
CG11752	292.968	-0.159977	0.127413	-1.25558	0.209269	0.392385	nochange
CG11753	210.935	-0.0443728	0.136254	-0.325662	0.74468	0.851047	nochange
CG11755	132.74	0.126826	0.191234	0.663198	0.507203	0.675666	nochange
CG11756	1.21431	-0.234381	0.540366	-0.433745	0.664474	NA	nochange
CG11760	3.7543	-0.0536947	0.552145	-0.0972475	0.92253	NA	nochange
CG11768	0	NA	NA	NA	NA	NA	nochange
CG11771	1126.62	-0.116285	0.0829587	-1.40172	0.160998	0.33516	nochange
CG11777	179.458	-0.0545115	0.176241	-0.309301	0.757093	0.858966	nochange
CG11779	612.15	-0.189055	0.138671	-1.36334	0.172776	0.348739	nochange
CG11781	519.233	0.307505	0.196543	1.56457	0.117685	0.272656	nochange
CG11786	0.18924	-0.0226402	0.227853	-0.0993629	0.92085	NA	nochange
CG11788	111.369	-0.17152	0.189356	-0.905805	0.365039	0.551829	nochange
CG11790	477.263	0.186681	0.102711	1.81754	0.0691347	0.195594	nochange
CG11791	281.64	0.414411	0.191314	2.16613	0.0303013	0.115997	nochange
CG11796	0.596708	-0.11462	0.445679	-0.257181	0.797039	NA	nochange
CG11802	331.03	0.0814772	0.150901	0.539936	0.589241	0.74053	nochange
CG11807	492.907	-0.25603	0.139222	-1.83901	0.0659143	0.18964	nochange
CG11808	105.359	0.0318044	0.180921	0.175791	0.860458	0.920989	nochange
CG11811	774.56	0.0970555	0.113902	0.852095	0.394161	0.580361	nochange
CG11815	0	NA	NA	NA	NA	NA	nochange
CG11816	0.272557	-0.0178862	0.227833	-0.0785059	0.937426	NA	nochange
CG11825	74.0807	0.205898	0.174333	1.18106	0.237578	0.425228	nochange
CG11828	0.53542	-0.0386448	0.388417	-0.0994933	0.920747	NA	nochange
CG11835	1.15595	-0.0912962	0.473306	-0.19289	0.847045	NA	nochange
CG11836	270.308	0.362923	0.150721	2.4079	0.0160444	0.0778452	nochange
CG11837	322.257	0.0870381	0.136058	0.639712	0.52236	0.688492	nochange
CG11839	229.688	0.267458	0.175847	1.52097	0.128268	0.288879	nochange
CG11841	1.59876	-0.390879	0.539279	-0.724818	0.468564	NA	nochange
CG11842	1.51636	1.03318	0.542601	1.90413	0.0568936	NA	nochange
CG11843	3.59396	-0.449538	0.543695	-0.826819	0.408339	NA	nochange
CG11851	678.024	0.00579244	0.10347	0.0559816	0.955356	0.975574	nochange
CG11852	8.8987	1.00248	0.523413	1.91528	0.055457	NA	nochange
CG11854	0.0535598	-0.0202992	0.227622	-0.0891795	0.928939	NA	nochange
CG11857	1227.18	-0.127266	0.0847073	-1.50242	0.132989	0.294998	nochange
CG11858	194.569	0.353755	0.191032	1.85181	0.0640535	0.186385	nochange
CG11865	0	NA	NA	NA	NA	NA	nochange
CG11873	889.305	-0.451119	0.194215	-2.32278	0.0201908	0.0898173	nochange
CG11876	1183.64	0.00863829	0.0946093	0.0913049	0.92725	0.960678	nochange
CG11878	9.95749	0.110752	0.558896	0.198163	0.842918	0.910598	nochange
CG11882	171.497	-0.0851126	0.157502	-0.54039	0.588928	0.740309	nochange
CG11883	244.746	0.147263	0.155741	0.945561	0.344373	0.531949	nochange
CG11885	211.232	0.111426	0.130662	0.852779	0.393782	0.579916	nochange
CG11889	0	NA	NA	NA	NA	NA	nochange
CG11891	0	NA	NA	NA	NA	NA	nochange
CG11892	73.9562	1.36565	0.402273	3.39482	0.000686731	0.00912955	up
CG11893	3.82563	0.780765	0.555301	1.40602	0.159718	NA	nochange
CG11897	2930.16	-0.159975	0.100959	-1.58455	0.113069	0.266224	nochange
CG11898	0.324532	0.0384818	0.333117	0.11552	0.908033	NA	nochange
CG11899	847.08	0.0106234	0.10695	0.0993301	0.920876	0.956892	nochange
CG11902	519.878	-0.378892	0.163706	-2.31447	0.020642	0.0909574	nochange
CG11905	0	NA	NA	NA	NA	NA	nochange
CG11906	326.236	-0.280523	0.101089	-2.775	0.0055201	0.0380036	down
CG11911	0.0623576	-0.0202992	0.227622	-0.0891795	0.928939	NA	nochange
CG11912	0	NA	NA	NA	NA	NA	nochange
CG11920	646.259	0.422915	0.178725	2.36628	0.0179678	0.0836537	nochange
CG11927	195.531	-0.00933688	0.110306	-0.0846453	0.932543	0.963595	nochange
CG11929	0.384062	-0.024183	0.305286	-0.0792143	0.936862	NA	nochange
CG11951	2.25644	-0.281061	0.556071	-0.505441	0.613249	NA	nochange
CG11961	155.845	0.0841108	0.168511	0.49914	0.617681	0.76194	nochange
CG11964	435.05	-0.228719	0.0937585	-2.43945	0.0147096	0.0737083	nochange
CG11966	10.0621	0.197221	0.48694	0.405022	0.685462	0.809404	nochange
CG11970	426.139	-0.226655	0.15892	-1.42622	0.153805	0.325384	nochange
CG11975	295.733	-0.0156819	0.106988	-0.146577	0.883466	0.933125	nochange
CG11977	0.0622957	-0.0202992	0.227622	-0.0891795	0.928939	NA	nochange
CG11980	1061.43	0.165422	0.106894	1.54753	0.121735	0.27874	nochange
CG11982	498.444	-0.0728272	0.0967857	-0.752458	0.451775	0.631543	nochange
CG11983	12.0399	-0.39314	0.397133	-0.989947	0.3222	0.510671	nochange
CG11986	217.299	0.279959	0.138284	2.02452	0.0429168	0.144045	nochange
CG11997	0	NA	NA	NA	NA	NA	nochange
CG11999	456.675	0.0967953	0.165204	0.585912	0.557934	0.716036	nochange
CG12003	0.835362	-0.0145442	0.378197	-0.0384566	0.969324	NA	nochange
CG12004	1141.07	-0.124063	0.0764509	-1.62278	0.104637	0.252909	nochange
CG12007	320.38	-0.116339	0.11605	-1.00249	0.316107	0.504185	nochange
CG12009	0.329268	-0.16812	0.250207	-0.671925	0.501631	NA	nochange
CG12010	223.539	0.0336692	0.121696	0.276667	0.782036	0.875719	nochange
CG12011	0.23972	-0.0594441	0.227833	-0.260911	0.794161	NA	nochange
CG12012	219.721	0.0235146	0.141495	0.166187	0.86801	0.924214	nochange
CG12016	0.497939	-0.0249999	0.37928	-0.0659142	0.947446	NA	nochange
CG12017	0.191305	-0.020017	0.227648	-0.0879298	0.929932	NA	nochange
CG12018	349.177	0.0315986	0.0988213	0.319755	0.749154	0.854287	nochange
CG12020	0.0921589	-0.0202992	0.227622	-0.0891795	0.928939	NA	nochange
CG12024	558.721	0.0234848	0.0897038	0.261804	0.793473	0.881614	nochange
CG12025	601.765	0.0510584	0.115243	0.44305	0.65773	0.789902	nochange
CG12034	553.056	-0.154012	0.0780727	-1.97267	0.0485326	0.156445	nochange
CG12035	0.0667133	-0.0202992	0.227622	-0.0891795	0.928939	NA	nochange
CG12038	2.53182	0.283594	0.559188	0.507154	0.612047	NA	nochange
CG12054	1017.82	-0.126142	0.0810988	-1.55541	0.119848	0.275464	nochange
CG12056	124.865	-0.411457	0.213524	-1.92698	0.0539823	0.167343	nochange
CG12057	0.0424033	-0.0202992	0.227622	-0.0891795	0.928939	NA	nochange
CG12061	2.93087	0.895951	0.554565	1.61559	0.106183	NA	nochange
CG12065	351.072	0.0559081	0.168014	0.332759	0.739316	0.846989	nochange
CG12069	1.04734	-0.208974	0.523919	-0.398868	0.689991	NA	nochange
CG12071	2.29129	-0.373834	0.558674	-0.669145	0.503403	NA	nochange
CG12075	116.256	0.063798	0.295283	0.216057	0.828943	0.903688	nochange
CG12078	0.2323	0.0195832	0.231594	0.0845581	0.932613	NA	nochange
CG1208	4.65245	-0.375223	0.554484	-0.676707	0.498592	NA	nochange
CG12081	367.852	-0.309981	0.0850384	-3.64519	0.000267192	0.00465747	down
CG12084	682.001	-0.467309	0.116632	-4.00668	6.15778e-05	0.00160988	down
CG12091	754.772	-0.107447	0.097192	-1.10551	0.268939	0.457663	nochange
CG12093	380.789	0.0697288	0.0966135	0.721729	0.470461	0.647349	nochange
CG12096	394.447	-0.0434376	0.0851388	-0.510198	0.609913	0.755696	nochange
CG12099	686.412	-0.274179	0.167176	-1.64006	0.100992	0.247314	nochange
CG12104	303.445	-0.139653	0.0971652	-1.43728	0.15064	0.320422	nochange
CG12105	3.14018	1.30772	0.553146	2.36415	0.0180714	NA	nochange
CG12106	135.01	0.0672544	0.142348	0.472464	0.636596	0.774758	nochange
CG12107	564.11	0.0584407	0.0776649	0.752473	0.451767	0.631543	nochange
CG12111	0.174587	-0.020017	0.227648	-0.0879298	0.929932	NA	nochange
CG12112	321.318	0.260755	0.124455	2.09518	0.0361546	0.129643	nochange
CG12115	0.325978	-0.0250173	0.293872	-0.0851297	0.932158	NA	nochange
CG12116	64.3986	0.335679	0.264647	1.2684	0.204655	0.387545	nochange
CG12118	244.347	-0.0698208	0.10514	-0.664076	0.506642	0.675441	nochange
CG12121	931.688	-0.375138	0.120804	-3.10533	0.00190067	0.0179894	down
CG12123	204.634	0.375111	0.153025	2.4513	0.0142341	0.0718175	nochange
CG12126	0	NA	NA	NA	NA	NA	nochange
CG12128	582.356	-0.0167129	0.0762944	-0.219057	0.826605	0.902818	nochange
CG12129	603.058	0.229668	0.127301	1.80414	0.0712101	0.199088	nochange
CG1213	30.8728	-0.000932758	0.468422	-0.00199128	0.998411	0.998883	nochange
CG12133	0.0623576	-0.0202992	0.227622	-0.0891795	0.928939	NA	nochange
CG12134	474.4	0.271907	0.114696	2.37068	0.0177555	0.0829615	nochange
CG12147	0.0698262	-0.0202992	0.227622	-0.0891795	0.928939	NA	nochange
CG12155	326.742	-0.299871	0.0975342	-3.07452	0.00210843	0.0193219	down
CG12158	0	NA	NA	NA	NA	NA	nochange
CG12159	727.028	-0.223122	0.107159	-2.08215	0.0373283	0.132574	nochange
CG12163	1266.25	-0.00974686	0.0674537	-0.144497	0.885108	0.934164	nochange
CG12164	0.0953275	0.0212587	0.227622	0.0933947	0.92559	NA	nochange
CG12170	307.153	-0.0747121	0.167375	-0.446376	0.655326	0.78859	nochange
CG12171	663.101	0.0560006	0.143508	0.390226	0.69637	0.817346	nochange
CG12173	361.629	0.26405	0.140598	1.87805	0.0603739	0.179582	nochange
CG12177	448.528	0.0789824	0.227349	0.347406	0.728286	0.839387	nochange
CG12179	249.237	-0.391066	0.171417	-2.28137	0.0225268	0.0961725	nochange
CG1218	603.847	0.267543	0.120276	2.22442	0.0261205	0.105387	nochange
CG12182	124.14	-0.0258195	0.154513	-0.167102	0.86729	0.923875	nochange
CG12184	9.66487	0.0336969	0.4191	0.0804029	0.935917	0.964798	nochange
CG12194	13.4841	0.0158068	0.448768	0.0352227	0.971902	0.98605	nochange
CG12200	1.44449	-0.205061	0.543049	-0.37761	0.70572	NA	nochange
CG12204	118.005	-0.630917	0.177063	-3.56324	0.000366304	0.00586762	down
CG12206	43.0869	0.485102	0.308875	1.57054	0.116289	0.27119	nochange
CG12209	0.377098	-0.0729638	0.374579	-0.194789	0.845558	NA	nochange
CG12213	481.535	-0.165147	0.0842796	-1.95951	0.0500526	0.159824	nochange
CG12219	276.559	-0.0421706	0.12091	-0.348778	0.727256	0.839152	nochange
CG12224	6.9592	0.787222	0.527223	1.49315	0.135399	NA	nochange
CG12229	0	NA	NA	NA	NA	NA	nochange
CG12231	0.165611	-0.020017	0.227648	-0.0879298	0.929932	NA	nochange
CG12236	557.215	-0.286057	0.115497	-2.47676	0.0132582	0.0688179	nochange
CG12237	771.88	0.0305669	0.153014	0.199766	0.841664	0.909872	nochange
CG12239	0.12575	-0.0202992	0.227622	-0.0891795	0.928939	NA	nochange
CG12241	379.895	-0.148498	0.124949	-1.18848	0.234646	0.421994	nochange
CG12253	243.804	0.358277	0.15509	2.31012	0.0208815	0.0915483	nochange
CG12256	0.0497556	-0.0202992	0.227622	-0.0891795	0.928939	NA	nochange
CG12259	194.422	-0.0112391	0.148774	-0.075545	0.939781	0.96679	nochange
CG12262	2143.12	-0.0799484	0.111274	-0.718481	0.472461	0.648595	nochange
CG12264	439.708	-0.112201	0.0853213	-1.31504	0.188495	0.367081	nochange
CG12267	196.576	-0.0307371	0.154897	-0.198436	0.842704	0.910493	nochange
CG12268	0.44994	-0.0425655	0.383056	-0.111121	0.911521	NA	nochange
CG1227	279.842	-0.0976497	0.11492	-0.849721	0.39548	0.581103	nochange
CG12278	0.0497556	-0.0202992	0.227622	-0.0891795	0.928939	NA	nochange
CG12279	171.945	0.413601	0.20553	2.01236	0.0441815	0.14684	nochange
CG12288	533.27	0.162981	0.127606	1.27722	0.201524	0.383214	nochange
CG12289	0	NA	NA	NA	NA	NA	nochange
CG12290	509.276	1.02578	0.246571	4.1602	3.17966e-05	0.000959667	up
CG12299	465.99	-0.127002	0.0777868	-1.6327	0.102532	0.249687	nochange
CG12301	433.07	-0.33459	0.143535	-2.33107	0.0197497	0.0884211	nochange
CG12307	0	NA	NA	NA	NA	NA	nochange
CG12309	0	NA	NA	NA	NA	NA	nochange
CG1231	1.46332	-0.0850247	0.513899	-0.16545	0.86859	NA	nochange
CG12310	0	NA	NA	NA	NA	NA	nochange
CG12316	712.533	-0.666856	0.155755	-4.28143	1.85694e-05	0.000642289	down
CG12320	140.58	-0.276101	0.148677	-1.85705	0.0633034	0.185126	nochange
CG12321	603.29	0.0974538	0.079821	1.2209	0.222123	0.407398	nochange
CG12325	749.391	-0.0604146	0.159514	-0.378741	0.70488	0.823256	nochange
CG1233	282.983	-0.332077	0.12972	-2.55995	0.0104689	0.0588471	nochange
CG12333	305.814	-0.0786258	0.0974877	-0.80652	0.419943	0.603547	nochange
CG12338	84.8375	-0.0117186	0.182703	-0.0641401	0.948859	0.971732	nochange
CG1234	1019.79	0.0689406	0.0955823	0.721269	0.470744	0.647397	nochange
CG12341	183.906	-0.242794	0.138386	-1.75447	0.0793504	0.21279	nochange
CG12343	239.453	0.293517	0.151221	1.94098	0.0522608	0.164143	nochange
CG12344	1.10603	0.102133	0.493577	0.206925	0.836069	NA	nochange
CG12347	0	NA	NA	NA	NA	NA	nochange
CG12355	55.007	0.487188	0.451027	1.08017	0.280065	0.470102	nochange
CG1236	505.354	-0.0214858	0.0861551	-0.249385	0.803063	0.887425	nochange
CG12362	0	NA	NA	NA	NA	NA	nochange
CG12374	17.7003	0.0060246	0.294296	0.0204712	NA	NA	nochange
CG12375	374.215	-0.0670673	0.122494	-0.547515	0.584025	0.736699	nochange
CG12376	0	NA	NA	NA	NA	NA	nochange
CG12379	51.4135	0.511331	0.33078	1.54583	0.122145	0.27951	nochange
CG12384	611.212	0.248384	0.147534	1.68357	0.0922647	0.232956	nochange
CG1239	227.539	0.135007	0.170117	0.793612	0.427421	0.610479	nochange
CG12391	628.029	-0.342379	0.110669	-3.09371	0.00197671	0.0185053	down
CG12393	241.795	-0.0979976	0.127184	-0.77052	0.440991	0.622065	nochange
CG12395	0.0535598	-0.0202992	0.227622	-0.0891795	0.928939	NA	nochange
CG12398	981.375	0.766761	0.169672	4.51908	6.21096e-06	0.000286003	up
CG12402	0.957712	-0.0357465	0.441521	-0.0809622	0.935472	NA	nochange
CG12404	555.755	-0.14619	0.080095	-1.82521	0.0679697	0.1937	nochange
CG12420	0.725503	-0.213243	0.435731	-0.489391	0.624565	NA	nochange
CG12426	0.0622957	-0.0202992	0.227622	-0.0891795	0.928939	NA	nochange
CG12428	359.796	-0.387125	0.107236	-3.61004	0.000306148	0.00519124	down
CG12438	0	NA	NA	NA	NA	NA	nochange
CG12439	0.0622957	-0.0202992	0.227622	-0.0891795	0.928939	NA	nochange
CG12446	0.103871	-0.0618571	0.227622	-0.271754	0.785811	NA	nochange
CG12448	0.0535598	-0.0202992	0.227622	-0.0891795	0.928939	NA	nochange
CG1246	1.79401	0.33646	0.532563	0.631775	0.527534	NA	nochange
CG12464	0	NA	NA	NA	NA	NA	nochange
CG12470	0.190371	-0.020017	0.227648	-0.0879298	0.929932	NA	nochange
CG12477	2.0748	0.469825	0.551833	0.851391	0.394552	NA	nochange
CG12479	0	NA	NA	NA	NA	NA	nochange
CG12480	0	NA	NA	NA	NA	NA	nochange
CG12481	0	NA	NA	NA	NA	NA	nochange
CG12483	0.395115	-0.0750248	0.375793	-0.199644	0.841759	NA	nochange
CG12484	5.05639	-0.0510092	0.540404	-0.0943908	0.924799	NA	nochange
CG12490	0	NA	NA	NA	NA	NA	nochange
CG12491	0	NA	NA	NA	NA	NA	nochange
CG12493	23.9721	-0.217599	0.427166	-0.509402	0.610471	0.755788	nochange
CG12496	0	NA	NA	NA	NA	NA	nochange
CG12498	0.0667133	-0.0202992	0.227622	-0.0891795	0.928939	NA	nochange
CG12499	2587.26	-0.123793	0.196869	-0.628807	0.529476	0.693982	nochange
CG12502	0.093122	-0.0202992	0.227622	-0.0891795	0.928939	NA	nochange
CG12506	0.198897	-0.020017	0.227648	-0.0879298	0.929932	NA	nochange
CG12507	0.667766	-0.167848	0.431449	-0.389034	0.697251	NA	nochange
CG12511	0.0848066	-0.0202992	0.227622	-0.0891795	0.928939	NA	nochange
CG12512	160.813	0.0561382	0.177335	0.316566	0.751573	0.855672	nochange
CG12516	0	NA	NA	NA	NA	NA	nochange
CG12517	86.6209	0.206873	0.326835	0.632958	0.526761	0.691817	nochange
CG12519	0.5064	0.172838	0.390014	0.443159	0.657651	NA	nochange
CG12520	26.9869	0.301856	0.290363	1.03958	0.298534	0.488203	nochange
CG12521	0	NA	NA	NA	NA	NA	nochange
CG12522	0.84536	-0.212452	0.400291	-0.530744	0.595596	NA	nochange
CG12523	0.104699	-0.0202992	0.227622	-0.0891795	0.928939	NA	nochange
CG12531	0.263379	0.0277238	0.281078	0.0986339	0.921429	NA	nochange
CG12535	16.1518	-0.448167	0.535774	-0.836486	0.402882	0.588192	nochange
CG12538	0	NA	NA	NA	NA	NA	nochange
CG12539	0.0507187	-0.0202992	0.227622	-0.0891795	0.928939	NA	nochange
CG12540	0.287881	-0.0184105	0.244339	-0.0753481	0.939938	NA	nochange
CG12541	14.2548	-0.0475016	0.479388	-0.099088	0.921068	0.956892	nochange
CG12546	0	NA	NA	NA	NA	NA	nochange
CG12547	707.404	0.439655	0.155071	2.83518	0.00457993	0.0334574	up
CG12560	183.749	0.743051	0.167455	4.43732	9.10871e-06	0.000370848	up
CG12567	1322.97	0.415637	0.141593	2.93543	0.00333086	0.0264876	up
CG12576	913.951	0.0036584	0.0857613	0.0426579	0.965974	0.9818	nochange
CG12581	319.444	0.642579	0.220558	2.91342	0.00357494	0.0278339	up
CG12589	0.10093	0.0212587	0.227622	0.0933947	0.92559	NA	nochange
CG12590	0.278381	-0.0181802	0.242998	-0.0748161	0.940361	NA	nochange
CG12592	26.1787	-0.0350492	0.360308	-0.0972756	0.922508	0.957541	nochange
CG12594	0.0424033	-0.0202992	0.227622	-0.0891795	0.928939	NA	nochange
CG12605	4.23974	0.403185	0.553957	0.727827	0.46672	NA	nochange
CG12607	12.6573	-0.566247	0.528376	-1.07167	0.283867	0.47303	nochange
CG12608	550.442	0.164945	0.148273	1.11244	0.265948	0.454309	nochange
CG12609	0	NA	NA	NA	NA	NA	nochange
CG12617	0	NA	NA	NA	NA	NA	nochange
CG12620	0	NA	NA	NA	NA	NA	nochange
CG12637	0.0971261	0.0212587	0.227622	0.0933947	0.92559	NA	nochange
CG12640	0	NA	NA	NA	NA	NA	nochange
CG12643	11.0254	0.00065392	0.492938	0.00132658	0.998942	0.999197	nochange
CG12645	0.225683	-0.0604953	0.22972	-0.263344	0.792286	NA	nochange
CG1265	559.007	-0.0446362	0.174029	-0.256487	0.797574	0.884315	nochange
CG12655	20.2625	0.320889	0.506876	0.633072	0.526687	0.691817	nochange
CG12659	124.004	0.0727048	0.14685	0.495096	0.620532	0.763612	nochange
CG12661	1.78584	-0.270408	0.550389	-0.491304	0.623211	NA	nochange
CG12662	0.559695	-0.468214	0.461706	-1.0141	0.310537	NA	nochange
CG12672	0.0424033	-0.0202992	0.227622	-0.0891795	0.928939	NA	nochange
CG12674	0.0623576	-0.0202992	0.227622	-0.0891795	0.928939	NA	nochange
CG12679	0.0507187	-0.0202992	0.227622	-0.0891795	0.928939	NA	nochange
CG12680	0	NA	NA	NA	NA	NA	nochange
CG12682	0.129071	-0.0202992	0.227622	-0.0891795	0.928939	NA	nochange
CG12684	0	NA	NA	NA	NA	NA	nochange
CG12688	0.733942	-0.660898	0.457521	-1.44452	0.148593	NA	nochange
CG12689	0.181995	0.022116	0.2277	0.0971281	0.922625	NA	nochange
CG12691	0	NA	NA	NA	NA	NA	nochange
CG12692	0.495793	-0.0310518	0.350437	-0.0886089	0.929393	NA	nochange
CG12693	0.0507187	-0.0202992	0.227622	-0.0891795	0.928939	NA	nochange
CG12698	1.73249	0.550908	0.554292	0.993895	0.320274	NA	nochange
CG12699	0.240818	-0.0190762	0.234588	-0.0813176	0.935189	NA	nochange
CG12702	207.129	-0.198675	0.137987	-1.43981	0.149921	0.319349	nochange
CG12708	497.963	-0.302242	0.233685	-1.29338	0.195881	0.376016	nochange
CG1271	110.246	0.224542	0.188572	1.19074	0.233754	0.421141	nochange
CG12713	149.736	0.0371899	0.167013	0.222677	0.823787	0.90051	nochange
CG12715	0.0507187	-0.0202992	0.227622	-0.0891795	0.928939	NA	nochange
CG12716	112.057	-0.27056	0.541286	-0.499846	0.617184	0.761447	nochange
CG12717	322.82	-0.229294	0.144189	-1.59023	0.111783	0.26479	nochange
CG12721	266.87	0.0299669	0.172823	0.173396	0.86234	0.921897	nochange
CG12723	0.532268	0.0776944	0.355522	0.218536	0.827011	NA	nochange
CG12725	0.744343	0.3779	0.429489	0.879883	0.378923	NA	nochange
CG12728	231.01	0.499264	0.154378	3.23404	0.00122052	0.0133812	up
CG12729	0	NA	NA	NA	NA	NA	nochange
CG1273	43.7531	-0.168747	0.508812	-0.33165	0.740154	0.847361	nochange
CG12730	41.505	0.245746	0.349455	0.703226	0.481915	0.65571	nochange
CG12744	476.454	0.491937	0.193501	2.54229	0.0110128	0.0605395	nochange
CG12746	204.159	-0.147226	0.105017	-1.40192	0.160939	0.33516	nochange
CG1275	552.209	0.33011	0.10058	3.28207	0.00103049	0.0120229	up
CG12766	3.35889	0.172197	0.556269	0.309558	0.756897	NA	nochange
CG12768	10.316	-0.106619	0.445397	-0.23938	0.810811	0.892623	nochange
CG12769	67.7422	0.0744766	0.236473	0.314948	0.752801	0.856637	nochange
CG12772	187.83	-0.390205	0.160417	-2.43244	0.0149974	0.0746244	nochange
CG12773	923.973	-0.0828951	0.0710877	-1.1661	0.243576	0.431572	nochange
CG12780	0.331362	0.0384498	0.333154	0.115411	0.908119	NA	nochange
CG12782	1.39472	0.0386221	0.515878	0.0748669	0.940321	NA	nochange
CG12783	0.179158	-0.020017	0.227648	-0.0879298	0.929932	NA	nochange
CG12784	0	NA	NA	NA	NA	NA	nochange
CG12788	0	NA	NA	NA	NA	NA	nochange
CG12795	549.529	-0.0672868	0.114643	-0.586926	0.557253	0.715397	nochange
CG12811	235.232	-0.00146043	0.128327	-0.0113805	0.99092	0.995249	nochange
CG12814	79.6937	0.454345	0.241814	1.8789	0.060258	0.179511	nochange
CG12817	0.0507187	-0.0202992	0.227622	-0.0891795	0.928939	NA	nochange
CG12818	95.6673	-0.140766	0.18919	-0.744045	0.456849	0.636122	nochange
CG12822	169.725	0.208232	0.141133	1.47543	0.140098	0.305479	nochange
CG12824	0.767562	0.14671	0.385765	0.380308	0.703717	NA	nochange
CG12825	12.8585	-0.0392134	0.463712	-0.0845641	0.932608	0.963595	nochange
CG12826	0.214252	-0.0226402	0.227853	-0.0993629	0.92085	NA	nochange
CG12828	0	NA	NA	NA	NA	NA	nochange
CG12831	0.0622957	-0.0202992	0.227622	-0.0891795	0.928939	NA	nochange
CG12836	0.0535598	-0.0202992	0.227622	-0.0891795	0.928939	NA	nochange
CG12848	264.52	-0.0879709	0.182117	-0.483047	0.629062	0.769408	nochange
CG12849	0	NA	NA	NA	NA	NA	nochange
CG12851	3.71914	0.112156	0.559431	0.200482	0.841104	NA	nochange
CG12853	0	NA	NA	NA	NA	NA	nochange
CG12857	0.448323	0.246329	0.407311	0.604768	0.545333	NA	nochange
CG12860	0.0424033	-0.0202992	0.227622	-0.0891795	0.928939	NA	nochange
CG12861	0	NA	NA	NA	NA	NA	nochange
CG12862	0	NA	NA	NA	NA	NA	nochange
CG12863	196.541	-0.020127	0.135977	-0.148018	0.882329	0.932837	nochange
CG12866	0.11162	-0.0202992	0.227622	-0.0891795	0.928939	NA	nochange
CG12868	90.3638	0.489468	0.226015	2.16565	0.0303383	0.116076	nochange
CG12869	6.2738	0.0851678	0.556977	0.152911	0.878469	NA	nochange
CG12877	561.194	-0.26467	0.131295	-2.01584	0.0438166	0.146124	nochange
CG1288	0	NA	NA	NA	NA	NA	nochange
CG12880	84.4232	0.353318	0.304919	1.15873	0.246566	0.433905	nochange
CG12883	232.192	0.0534393	0.167007	0.319982	0.748982	0.854215	nochange
CG12885	0	NA	NA	NA	NA	NA	nochange
CG12895	191.85	-0.207563	0.143417	-1.44727	0.14782	0.315972	nochange
CG12896	5.44973	-0.77278	0.524305	-1.47391	0.140505	NA	nochange
CG12898	0.519792	0.0331364	0.318581	0.104013	0.917159	NA	nochange
CG12902	0	NA	NA	NA	NA	NA	nochange
CG12909	547.814	0.0335787	0.128054	0.262223	0.793149	0.881565	nochange
CG1291	327.404	-0.0823053	0.116486	-0.70657	0.479834	0.653916	nochange
CG12910	21.0645	-0.0463768	0.509829	-0.0909654	0.92752	0.96083	nochange
CG12911	0.0507187	-0.0202992	0.227622	-0.0891795	0.928939	NA	nochange
CG12912	0	NA	NA	NA	NA	NA	nochange
CG12913	0.761599	0.281898	0.465952	0.604993	0.545184	NA	nochange
CG12914	0	NA	NA	NA	NA	NA	nochange
CG12917	0.568572	0.0510831	0.387209	0.131926	0.895043	NA	nochange
CG12920	1.08765	-0.502556	0.503354	-0.998416	0.318078	NA	nochange
CG12923	0.489588	-0.296682	0.382171	-0.776309	0.437567	NA	nochange
CG12926	15.4631	0.345669	0.510888	0.676603	0.498658	0.668954	nochange
CG12929	73.0034	0.411321	0.247286	1.66334	0.0962436	0.239141	nochange
CG12934	1.72377	0.334853	0.537891	0.62253	0.533593	NA	nochange
CG12935	182.387	0.0992832	0.149601	0.663654	0.506912	0.675442	nochange
CG12942	625.547	-0.233688	0.0968984	-2.41169	0.015879	0.0774336	nochange
CG12945	636.521	0.00650532	0.0873541	0.0744707	0.940636	0.96725	nochange
CG12947	69.9636	0.349392	0.284596	1.22768	0.219568	0.404148	nochange
CG12948	490.266	0.185677	0.118162	1.57137	0.116097	0.270904	nochange
CG12950	1.55824	0.0204871	0.537722	0.0380997	0.969608	NA	nochange
CG12951	0.0507187	-0.0202992	0.227622	-0.0891795	0.928939	NA	nochange
CG12963	1.92032	0.483169	0.539166	0.89614	0.370178	NA	nochange
CG12964	0.0980891	0.0212587	0.227622	0.0933947	0.92559	NA	nochange
CG12970	0.992538	0.107158	0.47993	0.223279	0.823318	NA	nochange
CG12971	8.22858	0.787723	0.531229	1.48283	0.138119	NA	nochange
CG12974	3.52348	0.390769	0.548555	0.712361	0.476241	NA	nochange
CG12975	242.849	0.318383	0.151737	2.09826	0.0358821	0.12902	nochange
CG12983	0.0622957	-0.0202992	0.227622	-0.0891795	0.928939	NA	nochange
CG12984	14.3655	-0.0336748	0.485776	-0.0693215	0.944734	0.969922	nochange
CG12985	0.568494	0.0993904	0.43831	0.226758	0.820612	NA	nochange
CG12986	0	NA	NA	NA	NA	NA	nochange
CG1299	0.302937	-0.0957328	0.288647	-0.331661	0.740145	NA	nochange
CG12990	1.96509	-0.0399499	0.487277	-0.0819861	0.934658	NA	nochange
CG12991	128.443	0.320633	0.184995	1.73319	0.0830613	0.218763	nochange
CG12992	3.90192	0.271221	0.543976	0.498589	0.618069	NA	nochange
CG12994	0.0424033	-0.0202992	0.227622	-0.0891795	0.928939	NA	nochange
CG12995	0.0623576	-0.0202992	0.227622	-0.0891795	0.928939	NA	nochange
CG12998	0.0507187	-0.0202992	0.227622	-0.0891795	0.928939	NA	nochange
CG13000	0.401735	0.0368363	0.258803	0.142334	0.886817	NA	nochange
CG13001	120.335	-0.0320585	0.186365	-0.17202	0.863422	0.922045	nochange
CG13002	0.0507187	-0.0202992	0.227622	-0.0891795	0.928939	NA	nochange
CG13003	32.7585	0.263816	0.460329	0.573103	0.566575	0.723088	nochange
CG13004	13.3395	0.474617	0.489179	0.970232	0.331931	0.519461	nochange
CG13005	340.401	-0.182396	0.101961	-1.78889	0.0736326	0.202528	nochange
CG13008	0.0622957	-0.0202992	0.227622	-0.0891795	0.928939	NA	nochange
CG13010	0.556868	0.278037	0.382849	0.726231	0.467697	NA	nochange
CG13012	3.79441	0.25001	0.542704	0.460674	0.645033	NA	nochange
CG13014	365.371	0.235371	0.163192	1.44229	0.14922	0.318278	nochange
CG13016	323.216	-0.157122	0.124419	-1.26284	0.206646	0.389523	nochange
CG13018	71.0668	0.246424	0.247252	0.996647	0.318936	0.506579	nochange
CG13021	0.256302	0.0187965	0.235155	0.0799325	0.936291	NA	nochange
CG13022	0	NA	NA	NA	NA	NA	nochange
CG13023	0.112113	-0.0202992	0.227622	-0.0891795	0.928939	NA	nochange
CG13024	1.28396	-0.578931	0.515823	-1.12234	0.261716	NA	nochange
CG13025	682.984	-0.118835	0.1274	-0.932772	0.350938	0.538214	nochange
CG13026	0	NA	NA	NA	NA	NA	nochange
CG13028	1.51786	0.0296738	0.518434	0.0572375	0.954356	NA	nochange
CG13029	39.0376	-0.238449	0.431202	-0.552986	0.580273	0.733979	nochange
CG13031	0	NA	NA	NA	NA	NA	nochange
CG13032	6.19706	-0.162557	0.546119	-0.297659	0.765963	NA	nochange
CG13033	0.204614	-0.0594441	0.227833	-0.260911	0.794161	NA	nochange
CG13038	0.240171	0.0183773	0.232691	0.0789773	0.937051	NA	nochange
CG13039	0	NA	NA	NA	NA	NA	nochange
CG1304	0	NA	NA	NA	NA	NA	nochange
CG13040	0	NA	NA	NA	NA	NA	nochange
CG13041	0.257701	-0.0178862	0.227833	-0.0785059	0.937426	NA	nochange
CG13042	0	NA	NA	NA	NA	NA	nochange
CG13043	0	NA	NA	NA	NA	NA	nochange
CG13044	0.108595	-0.0202992	0.227622	-0.0891795	0.928939	NA	nochange
CG13045	1.35494	0.182943	0.530432	0.344895	0.730173	NA	nochange
CG13046	0.994902	-0.379973	0.475237	-0.799544	0.423975	NA	nochange
CG13047	0.657373	-0.283664	0.433822	-0.653871	0.513195	NA	nochange
CG13048	0.12275	0.0212587	0.227622	0.0933947	0.92559	NA	nochange
CG13049	0.0667133	-0.0202992	0.227622	-0.0891795	0.928939	NA	nochange
CG13050	0.0618646	-0.0202992	0.227622	-0.0891795	0.928939	NA	nochange
CG13051	0.185352	-0.020017	0.227648	-0.0879298	0.929932	NA	nochange
CG13053	0	NA	NA	NA	NA	NA	nochange
CG13054	0.0618646	-0.0202992	0.227622	-0.0891795	0.928939	NA	nochange
CG13055	0.0661914	-0.0202992	0.227622	-0.0891795	0.928939	NA	nochange
CG13056	0	NA	NA	NA	NA	NA	nochange
CG13058	0.128056	-0.0202992	0.227622	-0.0891795	0.928939	NA	nochange
CG13059	0.063454	-0.0202992	0.227622	-0.0891795	0.928939	NA	nochange
CG13060	0	NA	NA	NA	NA	NA	nochange
CG13062	0.146682	-0.020017	0.227648	-0.0879298	0.929932	NA	nochange
CG13063	0	NA	NA	NA	NA	NA	nochange
CG13064	0	NA	NA	NA	NA	NA	nochange
CG13065	0	NA	NA	NA	NA	NA	nochange
CG13066	0	NA	NA	NA	NA	NA	nochange
CG13067	26.7228	0.380157	0.42027	0.904554	0.365702	0.552511	nochange
CG13068	2.94798	-0.250678	0.559433	-0.448093	0.654086	NA	nochange
CG13069	0.124222	-0.0202992	0.227622	-0.0891795	0.928939	NA	nochange
CG1307	698.114	0.0782397	0.127524	0.613529	0.539527	0.702127	nochange
CG13070	0.190362	-0.020017	0.227648	-0.0879298	0.929932	NA	nochange
CG13071	0	NA	NA	NA	NA	NA	nochange
CG13073	0.221475	0.0244914	0.228968	0.106964	0.914817	NA	nochange
CG13074	0.0497556	-0.0202992	0.227622	-0.0891795	0.928939	NA	nochange
CG13075	1.57855	0.296051	0.523733	0.565271	0.571889	NA	nochange
CG13077	2.05621	0.121703	0.54994	0.221303	0.824857	NA	nochange
CG13078	0	NA	NA	NA	NA	NA	nochange
CG13081	0	NA	NA	NA	NA	NA	nochange
CG13082	0.375216	0.0474283	0.298244	0.159025	0.873649	NA	nochange
CG13083	3112.64	-0.234335	0.309117	-0.758081	0.448403	0.628842	nochange
CG13084	2652.63	-0.305599	0.425596	-0.71805	0.472726	0.64864	nochange
CG13085	3.53905	0.272892	0.556529	0.490347	0.623889	NA	nochange
CG13086	3.05012	0.767691	0.556537	1.37941	0.16777	NA	nochange
CG13088	157.501	0.141466	0.125289	1.12911	0.258851	0.447862	nochange
CG1309	659.756	-0.279061	0.0771792	-3.61575	0.000299479	0.00511141	down
CG13091	4.38293	0.406537	0.550155	0.738949	0.459938	NA	nochange
CG13096	1741.36	-0.156823	0.135288	-1.15918	0.246382	0.433777	nochange
CG13097	590.093	-0.221107	0.133607	-1.6549	0.0979446	0.24228	nochange
CG13101	68.1105	0.902922	0.328	2.75281	0.0059086	0.0396689	up
CG13102	0.161869	-0.020017	0.227648	-0.0879298	0.929932	NA	nochange
CG13108	0.162948	-0.020017	0.227648	-0.0879298	0.929932	NA	nochange
CG13110	0	NA	NA	NA	NA	NA	nochange
CG13113	327.222	-0.24489	0.259005	-0.945503	0.344402	0.531949	nochange
CG13114	2105.74	-0.380977	0.485339	-0.784971	0.43247	0.613654	nochange
CG13116	10.1194	-0.614626	0.512161	-1.20006	0.230114	0.417066	nochange
CG13117	190.229	0.22514	0.216909	1.03795	0.299295	0.488534	nochange
CG13123	67.6856	0.0814849	0.200684	0.406036	0.684716	0.808646	nochange
CG13124	120.489	0.401827	0.260029	1.54531	0.122271	0.279687	nochange
CG13126	319.676	-0.379257	0.0952399	-3.98212	6.83026e-05	0.0017279	down
CG13127	0	NA	NA	NA	NA	NA	nochange
CG13131	0.616965	-0.0452044	0.410928	-0.110006	0.912405	NA	nochange
CG13133	0.0622957	-0.0202992	0.227622	-0.0891795	0.928939	NA	nochange
CG13135	0	NA	NA	NA	NA	NA	nochange
CG13137	0	NA	NA	NA	NA	NA	nochange
CG13138	87.0133	0.564784	0.254967	2.21512	0.0267515	0.10702	nochange
CG1314	0	NA	NA	NA	NA	NA	nochange
CG13144	0.172689	0.022116	0.2277	0.0971281	0.922625	NA	nochange
CG13148	15.8352	-2.4441	0.392411	-6.22841	4.71185e-10	9.66685e-08	down
CG1315	2.63136	0.382145	0.533119	0.716808	0.473492	NA	nochange
CG13151	62.4519	0.0511362	0.199144	0.256781	0.797348	0.884315	nochange
CG13154	0.896365	0.346067	0.479938	0.721065	0.470869	NA	nochange
CG13155	0	NA	NA	NA	NA	NA	nochange
CG13157	0.69001	-0.0147152	0.362789	-0.0405613	0.967646	NA	nochange
CG13159	0.100623	-0.103415	0.227622	-0.454328	0.649593	NA	nochange
CG1316	544.136	-0.296815	0.0914488	-3.2457	0.00117161	0.0130836	down
CG13160	0.0622957	-0.0202992	0.227622	-0.0891795	0.928939	NA	nochange
CG13164	0.545226	-0.0380213	0.391845	-0.0970315	0.922701	NA	nochange
CG13168	0.511559	0.0899455	0.383817	0.234345	0.814717	NA	nochange
CG1317	656.91	-0.0781707	0.0949316	-0.823442	0.410257	0.595207	nochange
CG13170	0	NA	NA	NA	NA	NA	nochange
CG13171	0	NA	NA	NA	NA	NA	nochange
CG13175	0	NA	NA	NA	NA	NA	nochange
CG13177	0.178151	-0.020017	0.227648	-0.0879298	0.929932	NA	nochange
CG13185	1880	0.171773	0.33412	0.514108	0.607177	0.753932	nochange
CG13186	0	NA	NA	NA	NA	NA	nochange
CG13192	374.599	0.119934	0.0893076	1.34293	0.179295	0.356298	nochange
CG13193	0	NA	NA	NA	NA	NA	nochange
CG13196	0.38469	-0.0363717	0.338827	-0.107346	0.914515	NA	nochange
CG13197	321.533	-0.12592	0.0966444	-1.30292	0.192601	0.372739	nochange
CG13198	3.36116	-0.387161	0.558979	-0.692621	0.488548	NA	nochange
CG13202	0.703254	-0.238386	0.45299	-0.526249	0.598715	NA	nochange
CG13203	0.0622957	-0.0202992	0.227622	-0.0891795	0.928939	NA	nochange
CG13204	40.0372	-0.486547	0.230855	-2.10759	0.0350666	0.127377	nochange
CG13215	0	NA	NA	NA	NA	NA	nochange
CG13216	0.0618646	-0.0202992	0.227622	-0.0891795	0.928939	NA	nochange
CG13217	0.0424033	-0.0202992	0.227622	-0.0891795	0.928939	NA	nochange
CG13218	5.33037	-0.16124	0.552582	-0.291793	0.770445	NA	nochange
CG13220	474.42	0.106329	0.12467	0.852883	0.393724	0.579916	nochange
CG13223	0.0622957	-0.0202992	0.227622	-0.0891795	0.928939	NA	nochange
CG13226	0.500327	-0.0401451	0.390592	-0.10278	0.918138	NA	nochange
CG13227	2.66497	0.70924	0.55529	1.27724	0.201516	NA	nochange
CG13228	0.216178	-0.0178862	0.227833	-0.078506	0.937426	NA	nochange
CG13229	5.87035	0.613929	0.524454	1.17061	0.241757	NA	nochange
CG13230	0.0424033	-0.0202992	0.227622	-0.0891795	0.928939	NA	nochange
CG13231	0	NA	NA	NA	NA	NA	nochange
CG13239	0	NA	NA	NA	NA	NA	nochange
CG1324	0	NA	NA	NA	NA	NA	nochange
CG13243	0.063454	-0.0202992	0.227622	-0.0891795	0.928939	NA	nochange
CG13244	0.457376	-0.175015	0.387324	-0.451857	0.651372	NA	nochange
CG13245	0	NA	NA	NA	NA	NA	nochange
CG13247	0.559582	-0.0281854	0.360243	-0.0782399	0.937637	NA	nochange
CG13248	2.08286	0.18797	0.543378	0.345929	0.729396	NA	nochange
CG13250	0.54501	-0.0262422	0.355004	-0.0739208	0.941073	NA	nochange
CG13251	0.831262	-0.0187692	0.391503	-0.0479415	0.961763	NA	nochange
CG13252	308.41	0.393964	0.168429	2.33906	0.0193326	0.0872029	nochange
CG13255	5.2394	0.0289953	0.538444	0.0538501	0.957055	NA	nochange
CG13258	0.620757	-0.271043	0.427695	-0.633731	0.526256	NA	nochange
CG13272	0.0622957	-0.0202992	0.227622	-0.0891795	0.928939	NA	nochange
CG13280	0.0802324	0.0628166	0.227622	0.275969	0.782572	NA	nochange
CG13282	23.483	0.286573	0.395093	0.72533	0.46825	0.646156	nochange
CG13283	1.30419	-0.243317	0.519337	-0.468515	0.639416	NA	nochange
CG13284	9.22218	0.840763	0.502842	1.67202	0.0945202	0.236816	nochange
CG13285	0.168153	-0.020017	0.227648	-0.0879298	0.929932	NA	nochange
CG13287	2.12713	-0.105948	0.53239	-0.199005	0.842259	NA	nochange
CG13288	0	NA	NA	NA	NA	NA	nochange
CG13293	0.822651	0.12759	0.467969	0.272646	0.785125	NA	nochange
CG13295	130.523	0.0899299	0.158867	0.56607	0.571346	0.726836	nochange
CG13296	0	NA	NA	NA	NA	NA	nochange
CG13297	2.09726	-0.0144357	0.551047	-0.0261969	0.9791	NA	nochange
CG13299	1035.38	0.19849	0.235576	0.842574	0.399467	0.584872	nochange
CG13300	22.7953	0.367332	0.442192	0.830708	0.406139	0.590878	nochange
CG13305	0.136755	-0.0202992	0.227622	-0.0891795	0.928939	NA	nochange
CG13306	0.599781	0.044129	0.359669	0.122693	0.90235	NA	nochange
CG13308	0.0970196	0.0595067	0.227725	0.26131	0.793854	NA	nochange
CG13309	45.1286	0.244776	0.558697	0.438119	0.6613	0.791598	nochange
CG13310	0.0661914	-0.0202992	0.227622	-0.0891795	0.928939	NA	nochange
CG13311	3.09063	0.0135846	0.54561	0.024898	0.980136	NA	nochange
CG13312	0	NA	NA	NA	NA	NA	nochange
CG13313	3.77347	-0.433191	0.543522	-0.797007	0.425447	NA	nochange
CG13314	9.17169	0.441029	0.527496	0.836082	0.403109	0.588331	nochange
CG13315	258.872	0.564615	0.346651	1.62877	0.103362	0.250925	nochange
CG13318	0.154517	-0.020017	0.227648	-0.0879298	0.929932	NA	nochange
CG13319	294.387	0.097254	0.117304	0.829075	0.407062	0.591714	nochange
CG13321	502.888	0.568289	0.387772	1.46553	0.142778	0.308398	nochange
CG13323	8.7558	0.381374	0.548174	0.695718	0.486606	NA	nochange
CG13324	0.643912	-0.104085	0.328901	-0.316463	0.751651	NA	nochange
CG13325	0.957959	-0.0012733	0.234335	-0.00543366	0.995665	NA	nochange
CG13326	0.0529242	0.0212587	0.227622	0.0933947	0.92559	NA	nochange
CG13330	0.0661914	-0.0202992	0.227622	-0.0891795	0.928939	NA	nochange
CG13331	0.0661914	-0.0202992	0.227622	-0.0891795	0.928939	NA	nochange
CG13332	1.09798	0.124164	0.488268	0.254294	0.799268	NA	nochange
CG13334	0	NA	NA	NA	NA	NA	nochange
CG13337	0.346714	-0.130783	0.335875	-0.389381	0.696994	NA	nochange
CG13339	161.826	0.326926	0.201469	1.62271	0.10465	0.252909	nochange
CG13344	498.733	-0.0136503	0.075961	-0.179702	0.857387	0.919116	nochange
CG13358	1.13718	0.175366	0.507651	0.345445	0.72976	NA	nochange
CG13359	0.301577	-0.0157343	0.228001	-0.06901	0.944982	NA	nochange
CG13360	6.18334	-0.136112	0.55097	-0.247041	0.804877	NA	nochange
CG13361	0.301615	0.0275533	0.28815	0.0956213	0.923821	NA	nochange
CG13362	1.79403	-0.121543	0.555655	-0.218738	0.826854	NA	nochange
CG13364	657.364	0.461406	0.173856	2.65396	0.00795529	0.048812	up
CG13365	117.082	0.196577	0.181345	1.084	0.278366	0.468054	nochange
CG13366	2013	-0.349182	0.17153	-2.03569	0.0417817	0.141695	nochange
CG13367	212.127	0.00479301	0.12749	0.0375951	0.97001	0.984989	nochange
CG13369	263.641	0.128279	0.117009	1.09632	0.272939	0.46161	nochange
CG13373	335.54	0.331543	0.157018	2.1115	0.0347291	0.126583	nochange
CG13375	23.7016	-0.316908	0.338686	-0.935699	0.349428	0.536915	nochange
CG13376	0.0424033	-0.0202992	0.227622	-0.0891795	0.928939	NA	nochange
CG13377	149.169	-0.0316453	0.211933	-0.149318	0.881303	0.932352	nochange
CG13380	0	NA	NA	NA	NA	NA	nochange
CG13384	1255.16	0.140394	0.200965	0.698598	0.484803	0.657971	nochange
CG13385	0	NA	NA	NA	NA	NA	nochange
CG13386	0.216508	-0.0178894	0.227851	-0.0785136	0.93742	NA	nochange
CG1339	5.06976	-0.910242	0.51518	-1.76684	0.0772547	NA	nochange
CG13390	156.453	0.42088	0.171076	2.4602	0.0138861	0.0707797	nochange
CG13392	176.245	-0.155199	0.125038	-1.24121	0.214526	0.398782	nochange
CG13397	530.054	0.275143	0.205348	1.33989	0.180282	0.35741	nochange
CG13398	390.225	-0.106364	0.0898416	-1.18391	0.23645	0.424318	nochange
CG13403	3.04298	0.155059	0.556255	0.278755	0.780433	NA	nochange
CG13404	0	NA	NA	NA	NA	NA	nochange
CG13405	1.16895	-0.163783	0.518198	-0.316063	0.751955	NA	nochange
CG13407	0.338525	0.0344892	0.250484	0.13769	0.890485	NA	nochange
CG13408	0.125812	-0.0202992	0.227622	-0.0891795	0.928939	NA	nochange
CG13409	2.28402	-0.748397	0.550744	-1.35888	0.174183	NA	nochange
CG13423	0.311183	0.0307652	0.245805	0.125161	0.900396	NA	nochange
CG13426	0	NA	NA	NA	NA	NA	nochange
CG13427	0.403216	0.131387	0.30304	0.433565	0.664604	NA	nochange
CG13428	0.289669	-0.0683944	0.247615	-0.276213	0.782385	NA	nochange
CG13430	0	NA	NA	NA	NA	NA	nochange
CG13436	4.61412	-0.539246	0.540106	-0.998408	0.318082	NA	nochange
CG13437	0	NA	NA	NA	NA	NA	nochange
CG13438	0.287116	-0.0183119	0.243767	-0.0751206	0.940119	NA	nochange
CG1344	801.09	0.0109677	0.0814834	0.1346	0.892928	0.939687	nochange
CG13442	0.0507187	-0.0202992	0.227622	-0.0891795	0.928939	NA	nochange
CG13443	0	NA	NA	NA	NA	NA	nochange
CG13445	0	NA	NA	NA	NA	NA	nochange
CG13449	0.20421	-0.0178862	0.227833	-0.078506	0.937426	NA	nochange
CG13454	0	NA	NA	NA	NA	NA	nochange
CG13455	1.04504	-0.0473476	0.465523	-0.101708	0.918988	NA	nochange
CG13457	1.48976	0.267958	0.552058	0.48538	0.627407	NA	nochange
CG13458	1.39249	-0.157039	0.530102	-0.296242	0.767045	NA	nochange
CG13460	0	NA	NA	NA	NA	NA	nochange
CG13461	0	NA	NA	NA	NA	NA	nochange
CG13465	1.53166	0.0412036	0.522477	0.0788619	0.937142	NA	nochange
CG13471	0	NA	NA	NA	NA	NA	nochange
CG13473	0.0661914	-0.0202992	0.227622	-0.0891795	0.928939	NA	nochange
CG13474	0	NA	NA	NA	NA	NA	nochange
CG13476	0	NA	NA	NA	NA	NA	nochange
CG13481	0	NA	NA	NA	NA	NA	nochange
CG13482	1.14996	0.0987922	0.454903	0.217172	0.828074	NA	nochange
CG13484	142.859	0.215783	0.152765	1.41252	0.157796	0.331139	nochange
CG13488	0.0507187	-0.0202992	0.227622	-0.0891795	0.928939	NA	nochange
CG13492	0.774884	0.0596901	0.332814	0.17935	0.857663	NA	nochange
CG13494	0	NA	NA	NA	NA	NA	nochange
CG13500	0.0507187	-0.0202992	0.227622	-0.0891795	0.928939	NA	nochange
CG13501	0.949332	0.168636	0.512134	0.32928	0.741944	NA	nochange
CG13502	0.0623576	-0.0202992	0.227622	-0.0891795	0.928939	NA	nochange
CG13506	80.3018	0.319728	0.211139	1.5143	0.129949	0.291015	nochange
CG13510	0	NA	NA	NA	NA	NA	nochange
CG13511	0	NA	NA	NA	NA	NA	nochange
CG13516	71.6531	-0.0425846	0.378501	-0.112508	0.91042	0.951282	nochange
CG13526	0.0622957	-0.0202992	0.227622	-0.0891795	0.928939	NA	nochange
CG13527	0.0622957	-0.0202992	0.227622	-0.0891795	0.928939	NA	nochange
CG13531	862.532	-0.454192	0.128421	-3.53674	0.000405101	0.00633335	down
CG13532	21.2024	-0.599733	0.515372	-1.16369	0.24455	0.432213	nochange
CG13538	0	NA	NA	NA	NA	NA	nochange
[truncated: 15,004 more rows]

## Sheet: shRNABCDIN3Dno1_vs_shRNAmcherry
Gene Identifiers	mean normalised counts, averaged over all samples from both conditions	Log2 fold change	standard error estimate for the log2 fold change estimate	Wald statistic	p value for the statistical significance of this change	p value adjusted for multiple testing with the Benjamini-Hochberg procedure which controls false discovery rate (FDR)	Differential expression
128up	978.516	0.280468	0.0860129	3.26076	0.00111113	0.00245313	up
14-3-3epsilon	6383.74	0.232334	0.0872162	2.66389	0.0077243	0.0146206	up
14-3-3zeta	4585.22	0.635432	0.121953	5.21047	1.88365e-07	7.32029e-07	up
140up	124.616	0.348758	0.171562	2.03283	0.0420692	0.0680428	nochange
18SrRNA:CR41548	0.42274	0.271564	0.37601	0.722225	0.470156	NA	nochange
18SrRNA:CR45838	0	NA	NA	NA	NA	NA	nochange
18SrRNA:CR45841	0	NA	NA	NA	NA	NA	nochange
18w	365.008	1.45332	0.196995	7.37745	1.61346e-13	1.36826e-12	up
26-29-p	6741.56	-0.392829	0.0934695	-4.20275	2.63687e-05	7.44951e-05	down
28SrRNA:CR45837	7.49451	1.46696	0.517425	2.83511	0.00458093	0.00904186	up
28SrRNA:CR45844	11.0016	2.13881	0.472118	4.53024	5.89157e-06	1.84154e-05	up
2mit	0.0667133	0.00741509	0.227622	0.0325763	0.974012	NA	nochange
2SrRNA:CR45836	0	NA	NA	NA	NA	NA	nochange
2SrRNA:CR45840	0	NA	NA	NA	NA	NA	nochange
2SrRNA:CR45843	0	NA	NA	NA	NA	NA	nochange
2SrRNA:CR45864	0	NA	NA	NA	NA	NA	nochange
312	143.233	0.0448125	0.162955	0.274999	0.783317	0.832664	nochange
4E-T	1938.18	0.304402	0.103695	2.93554	0.00332966	0.00675582	up
5-HT1A	0.432608	0.27254	0.376585	0.723716	0.46924	NA	nochange
5-HT1B	0.203924	0.00741509	0.227622	0.0325763	0.974012	NA	nochange
5-HT2A	2.7906	1.08079	0.556992	1.94041	0.0523299	0.0826081	nochange
5-HT2B	0.354583	0.0173327	0.337334	0.0513814	0.959022	NA	nochange
5-HT7	1.61889	0.459242	0.519889	0.883346	0.377049	0.458131	nochange
5.8SrRNA:CR40454	0.129009	0.00741509	0.227622	0.0325763	0.974012	NA	nochange
5.8SrRNA:CR45839	0	NA	NA	NA	NA	NA	nochange
5.8SrRNA:CR45842	0	NA	NA	NA	NA	NA	nochange
5.8SrRNA:CR45852	0	NA	NA	NA	NA	NA	nochange
5PtaseI	265.004	-0.734222	0.154571	-4.75005	2.03365e-06	6.84658e-06	down
7B2	12.3324	-3.33364	0.518055	-6.43492	1.23542e-10	7.32421e-10	down
7SLRNA:CR32864	0	NA	NA	NA	NA	NA	nochange
7SLRNA:CR42652	0	NA	NA	NA	NA	NA	nochange
825-Oak	0	NA	NA	NA	NA	NA	nochange
a	256.561	0.0309758	0.184297	0.168075	0.866524	0.900364	nochange
a10	0.447158	0.0925148	0.306509	0.301834	0.762778	NA	nochange
A16	334.76	-0.289186	0.108563	-2.66375	0.00772739	0.0146237	down
a5	0	NA	NA	NA	NA	NA	nochange
a6	206.139	-0.755614	0.178732	-4.22763	2.3617e-05	6.71633e-05	down
Aac11	1289.26	0.504731	0.0877125	5.75438	8.6958e-09	4.05462e-08	up
AANATL2	0.650979	0.0170688	0.437107	0.0390496	0.968851	NA	nochange
Aatf	343.476	-0.140277	0.105337	-1.3317	0.18296	0.247736	nochange
aay	742.071	0.0823735	0.0863418	0.95404	0.340064	0.419963	nochange
ab	8.37507	0.232847	0.508106	0.458265	0.646762	0.718536	nochange
ABCB7	318.283	-0.250655	0.109179	-2.29582	0.0216865	0.0375754	down
abd-A	43.7023	1.58251	0.362848	4.36136	1.29258e-05	3.8512e-05	up
Abd-B	3.42521	0.463741	0.559543	0.828785	0.407226	0.489435	nochange
Abi	704.71	-0.415263	0.0990851	-4.19097	2.77764e-05	7.81364e-05	down
Abl	891.031	-0.862135	0.167385	-5.1506	2.59649e-07	9.89573e-07	down
abo	183.401	-0.474774	0.180334	-2.63275	0.00846975	0.0159096	down
Abp1	716.888	-0.685912	0.127326	-5.38704	7.16265e-08	2.95086e-07	down
abs	240.482	0.156825	0.145951	1.0745	0.282597	0.358964	nochange
ac	0	NA	NA	NA	NA	NA	nochange
Ac13E	129.862	-0.00654202	0.198673	-0.0329286	0.973732	0.981086	nochange
Ac3	4.2024	0.775672	0.534017	1.45252	0.146357	0.204023	nochange
Ac76E	23.4275	1.42014	0.383991	3.69836	0.000216996	0.000536296	up
Ac78C	11.1336	0.503153	0.480087	1.04805	0.294618	0.371699	nochange
acal	1.82591	0.241563	0.551588	0.43794	0.66143	0.730228	nochange
Acam	0	NA	NA	NA	NA	NA	nochange
ACC	1441.05	0.239173	0.215392	1.1104	0.266825	0.341833	nochange
AcCoAS	375.472	-0.538384	0.154855	-3.47669	0.000507645	0.00118155	down
Ace	27.3522	3.26647	0.447892	7.29299	3.03159e-13	2.4979e-12	up
Acer	1510.8	0.275994	0.390989	0.705887	0.480259	0.559895	nochange
Acf	1114.95	-0.720212	0.10579	-6.80793	9.90103e-12	6.69405e-11	down
achi	78.745	-0.0659341	0.210273	-0.313565	0.753852	0.807079	nochange
Achl	3.04858	0.461194	0.559586	0.82417	0.409843	0.491909	nochange
acj6	0.620741	0.0269446	0.430503	0.0625886	0.950094	NA	nochange
Ack	434.043	-0.689052	0.142232	-4.84457	1.26888e-06	4.39632e-06	down
Ack-like	750.326	-0.924735	0.147184	-6.28287	3.32382e-10	1.87269e-09	down
Acn	962.843	-0.494658	0.115633	-4.27783	1.88726e-05	5.45189e-05	down
Acon	2840.58	-0.55749	0.129991	-4.28868	1.79739e-05	5.21365e-05	down
Acox57D-d	282.096	-0.979834	0.140009	-6.99834	2.59005e-12	1.90085e-11	down
Acox57D-p	486.53	-0.844799	0.120797	-6.99353	2.68053e-12	1.96142e-11	down
Acp1	0.123386	0.00741509	0.227622	0.0325763	0.974012	NA	nochange
Acp24A4	0	NA	NA	NA	NA	NA	nochange
Acp26Aa	0.226349	0.0498702	0.229603	0.217202	0.828051	NA	nochange
Acp26Ab	0.080868	0.00741509	0.227622	0.0325763	0.974012	NA	nochange
Acp29AB	0	NA	NA	NA	NA	NA	nochange
Acp32CD	0	NA	NA	NA	NA	NA	nochange
Acp33A	0	NA	NA	NA	NA	NA	nochange
Acp36DE	0.426135	-0.0824283	0.342193	-0.240882	0.809646	NA	nochange
Acp53C14a	0	NA	NA	NA	NA	NA	nochange
Acp53C14b	0.0667133	0.00741509	0.227622	0.0325763	0.974012	NA	nochange
Acp53C14c	0.0424033	0.00741509	0.227622	0.0325763	0.974012	NA	nochange
Acp53Ea	0	NA	NA	NA	NA	NA	nochange
Acp54A1	0.164063	0.048973	0.227622	0.215151	0.82965	NA	nochange
Acp62F	0	NA	NA	NA	NA	NA	nochange
Acp63F	0.337024	0.203108	0.33123	0.613194	0.539748	NA	nochange
Acp65Aa	0.0497556	0.00741509	0.227622	0.0325763	0.974012	NA	nochange
Acp76A	0	NA	NA	NA	NA	NA	nochange
Acp95EF	0.0273081	0.00741509	0.227622	0.0325763	0.974012	NA	nochange
Acp98AB	0	NA	NA	NA	NA	NA	nochange
Acph-1	898.015	-0.319991	0.0826257	-3.87278	0.000107603	0.000277324	down
Acsl	2512.74	0.121831	0.0837891	1.45402	0.145939	0.203499	nochange
Act42A	5084.76	0.538405	0.0957889	5.62075	1.90134e-08	8.46555e-08	up
Act57B	1327.03	1.17958	0.285698	4.12878	3.64688e-05	0.000100582	up
Act5C	24684.8	0.297081	0.0542208	5.4791	4.27503e-08	1.8197e-07	up
Act79B	1.28699	0.160544	0.45601	0.352062	0.724792	0.781648	nochange
Act87E	44.5241	0.834565	0.379412	2.19963	0.0278331	0.0469482	up
Act88F	0.104761	0.00741509	0.227622	0.0325763	0.974012	NA	nochange
Actbeta	0.687369	0.319636	0.407466	0.784447	0.432778	NA	nochange
Actn	863.049	-0.594315	0.111985	-5.30707	1.114e-07	4.46279e-07	down
Actn3	0.133427	0.00741509	0.227622	0.0325763	0.974012	NA	nochange
ACXA	0	NA	NA	NA	NA	NA	nochange
ACXB	0	NA	NA	NA	NA	NA	nochange
ACXC	0	NA	NA	NA	NA	NA	nochange
ACXD	11.6112	1.00694	0.484721	2.07735	0.0377691	0.0617352	nochange
ACXE	0	NA	NA	NA	NA	NA	nochange
Acyp	0	NA	NA	NA	NA	NA	nochange
Acyp2	148.121	0.86345	0.220605	3.914	9.0779e-05	0.000236745	up
Ada	97.5975	0.459526	0.178843	2.56944	0.0101864	0.0188155	up
Ada1-1	8.65545	-0.424929	0.545018	-0.779661	0.43559	0.516296	nochange
Ada1-2	48.0001	0.42379	0.267931	1.58171	0.113715	0.163961	nochange
Ada2a	85.0143	-0.196797	0.183339	-1.0734	0.28309	0.359545	nochange
Ada2b	971.885	-0.473625	0.103803	-4.56274	5.04892e-06	1.59481e-05	down
Ada3	447.697	-0.803436	0.0974989	-8.24047	1.71536e-16	2.09041e-15	down
AdamTS-A	254.358	1.64338	0.189795	8.65869	4.77203e-18	6.8766e-17	up
Adar	380.555	0.10067	0.102995	0.977422	0.32836	0.407601	nochange
Adat1	62.4274	1.21697	0.274578	4.43215	9.32986e-06	2.83894e-05	up
Adck	370.111	-0.764973	0.111727	-6.84679	7.55255e-12	5.19883e-11	down
ADD1	720.413	-1.25295	0.159171	-7.87171	3.49813e-15	3.66561e-14	down
ade2	1200.76	-0.211395	0.115725	-1.8267	0.067745	0.103917	nochange
ade3	1053.2	0.515043	0.139458	3.69318	0.000221469	0.000546666	up
ade5	1269.82	1.14711	0.154034	7.44711	9.54039e-14	8.32654e-13	up
AdenoK	954.513	1.31755	0.149629	8.80544	1.30346e-18	1.9979e-17	up
Adf1	541.463	-0.425203	0.0899544	-4.72688	2.27998e-06	7.63941e-06	down
Adgf-A	444.945	3.25237	0.279659	11.6298	2.90892e-31	1.37387e-29	up
Adgf-A2	15.0879	1.94017	0.502388	3.8619	0.000112507	0.000289284	up
Adgf-B	0.2059	-0.0341428	0.227622	-0.149998	0.880766	NA	nochange
Adgf-C	1.08	-0.313202	0.522169	-0.59981	0.548633	0.624848	nochange
Adgf-D	2.65973	-0.600713	0.558184	-1.07619	0.281842	0.358282	nochange
Adgf-E	0	NA	NA	NA	NA	NA	nochange
Adh	4.63493	-1.09388	0.527257	-2.07466	0.0380181	0.0621319	nochange
Adhr	0	NA	NA	NA	NA	NA	nochange
Adi1	399.446	1.09687	0.169644	6.46571	1.00823e-10	6.03534e-10	up
AdipoR	1780.29	0.618316	0.0899409	6.8747	6.21208e-12	4.33353e-11	up
Adk1	112.499	0.105893	0.212256	0.498894	0.617854	0.691399	nochange
Adk2	1607.48	0.673344	0.121878	5.52471	3.30021e-08	1.42566e-07	up
Adk3	406.978	1.49489	0.189683	7.88101	3.24752e-15	3.43215e-14	up
AdoR	4.5629	1.13548	0.553271	2.0523	0.0401403	0.0651793	nochange
adp	345.012	-0.581281	0.101145	-5.74702	9.08281e-09	4.22509e-08	down
ADPS	0.312195	-0.0399423	0.24525	-0.162864	0.870626	NA	nochange
AdSL	958.261	0.114614	0.0787534	1.45536	0.145571	0.203014	nochange
AdSS	1641.43	-0.401302	0.104766	-3.83045	0.00012791	0.000325748	down
Aduk	247.954	0.0481092	0.128757	0.373642	0.70867	0.767869	nochange
Ady43A	482.014	-1.74965	0.22926	-7.63172	2.31636e-14	2.2049e-13	down
Aef1	1024.14	-0.876242	0.130663	-6.7061	1.99896e-11	1.30328e-10	down
aft	548.268	-0.109819	0.0972253	-1.12954	0.258672	0.332554	nochange
Afti	497.616	-0.853394	0.153576	-5.55682	2.74739e-08	1.19733e-07	down
Ag5r	0.403823	0.0100796	0.263224	0.038293	0.969454	NA	nochange
Ag5r2	0.149267	0.00741509	0.227622	0.0325763	0.974012	NA	nochange
AGBE	1394.62	-1.37029	0.166327	-8.23855	1.74315e-16	2.12166e-15	down
ago	2831.66	-1.06981	0.095244	-11.2323	2.82913e-29	1.12154e-27	down
AGO1	2039.7	-0.475233	0.118692	-4.00393	6.22978e-05	0.000165797	down
AGO2	1470.12	0.0340926	0.115345	0.295571	0.767558	0.818999	nochange
AGO3	1187.78	0.553167	0.145194	3.80985	0.000139054	0.000352039	up
agt	112.868	0.893997	0.213159	4.19403	2.7404e-05	7.7155e-05	up
Ahcy	2466.38	-0.00786367	0.116566	-0.0674612	0.946215	0.959433	nochange
AhcyL1	875.808	-0.389524	0.116178	-3.35283	0.000799897	0.00180723	down
AhcyL2	33.1179	2.15476	0.387336	5.56303	2.65137e-08	1.15702e-07	up
AIF	1248.89	-0.408055	0.08097	-5.03958	4.66549e-07	1.71968e-06	down
AIMP1	374.143	-0.402008	0.103751	-3.87474	0.000106739	0.000275312	down
AIMP2	841.641	0.562872	0.136792	4.11479	3.87528e-05	0.000106376	up
AIMP3	298.8	0.739876	0.131871	5.6106	2.01627e-08	8.95305e-08	up
Ak6	353.997	1.82858	0.213064	8.58231	9.29877e-18	1.29097e-16	up
Akap200	2965.15	-0.0693572	0.0836314	-0.82932	0.406924	0.48919	nochange
Akh	0.575245	0.370443	0.42971	0.862078	0.388645	NA	nochange
AkhR	3.12521	-0.178597	0.557862	-0.320145	0.748858	0.803214	nochange
akirin	3028.78	-0.223109	0.0678118	-3.29013	0.00100143	0.00222788	down
Akt1	1479.35	0.0917433	0.0692397	1.32501	0.185168	0.250417	nochange
al	0.159835	0.00741509	0.227622	0.0325763	0.974012	NA	nochange
AlaRS	2729.91	-0.217306	0.0751107	-2.89314	0.00381411	0.00764914	down
AlaRS-m	390.811	-0.250734	0.0992373	-2.52661	0.0115169	0.0210291	down
Alas	418.18	-0.399268	0.130588	-3.05745	0.00223226	0.00467132	down
alc	547.842	0.0499714	0.10026	0.498418	0.618189	0.691461	nochange
Ald	1610.41	-0.284999	0.0900614	-3.16449	0.00155355	0.00335193	down
Aldh	3187.49	0.431734	0.0901554	4.78877	1.67803e-06	5.71365e-06	up
Aldh-III	610.796	-0.207467	0.111134	-1.86681	0.0619277	0.0960842	nochange
Alg-2	770.881	1.57141	0.190561	8.24623	1.63464e-16	1.99697e-15	up
Alg10	389.872	-0.0795662	0.0960836	-0.828093	0.407618	0.489727	nochange
Alh	1059.65	-1.38269	0.134149	-10.3072	6.54114e-25	1.74037e-23	down
alien	961.881	0.407981	0.107207	3.80554	0.000141495	0.000358037	up
ALiX	1096.84	-0.273481	0.0850148	-3.21686	0.00129602	0.00283718	down
Alk	1.47996	0.627915	0.529453	1.18597	0.235634	0.307015	nochange
AlkB	210.602	0.166286	0.1428	1.16447	0.244232	0.316671	nochange
Alp1	8.17286	1.31867	0.545382	2.41788	0.0156114	0.0278461	up
Alp2	11.941	0.55931	0.531703	1.05192	0.292835	0.369883	nochange
Alp4	615.167	0.568151	0.202896	2.80021	0.00510697	0.00998434	up
alph	1306.62	-0.121554	0.0876223	-1.38725	0.165367	0.22725	nochange
alpha-Cat	1626.55	0.45727	0.0775778	5.89434	3.76175e-09	1.84005e-08	up
alpha-Catr	0.720973	0.599513	0.399567	1.50041	0.133509	NA	nochange
alpha-Est1	386.705	0.205536	0.107005	1.92082	0.0547544	0.0860638	nochange
alpha-Est10	158.187	1.33759	0.194723	6.86921	6.45566e-12	4.49075e-11	up
alpha-Est2	12.3791	0.89359	0.454723	1.96513	0.0493993	0.0785258	nochange
alpha-Est3	263.215	-0.32071	0.147988	-2.16714	0.0302243	0.0505239	nochange
alpha-Est4	21.8434	0.482831	0.389486	1.23966	0.2151	0.283971	nochange
alpha-Est5	85.8583	2.83998	0.266166	10.67	1.4069e-26	4.32634e-25	up
alpha-Est6	0.656475	0.495406	0.431632	1.14775	0.251072	NA	nochange
alpha-Est7	42.8926	1.54483	0.318804	4.84572	1.26155e-06	4.374e-06	up
alpha-Est8	41.2614	0.752693	0.30619	2.45825	0.0139615	0.0251716	up
alpha-Est9	141.732	0.96183	0.220623	4.35961	1.30294e-05	3.87857e-05	up
alpha-Man-Ia	438.706	-0.175087	0.10331	-1.69477	0.0901186	0.133829	nochange
alpha-Man-Ib	931.733	-0.793432	0.12194	-6.50676	7.67878e-11	4.67595e-10	down
alpha-Man-Ic	6.94652	0.471204	0.525774	0.896209	0.370141	0.45107	nochange
alpha-Man-IIa	395.311	-1.0142	0.142012	-7.14167	9.2201e-13	7.07711e-12	down
alpha-Man-IIb	707.194	-0.79995	0.105312	-7.59598	3.05481e-14	2.86636e-13	down
alpha-PheRS	1097.45	0.0882434	0.117204	0.752906	0.451506	0.531649	nochange
alpha-Spec	1150.9	-0.0455621	0.17146	-0.265731	0.790447	0.838618	nochange
alpha4GT1	442.051	-0.266806	0.0974748	-2.73718	0.00619692	0.0119426	down
alpha4GT2	0	NA	NA	NA	NA	NA	nochange
alphaCOP	1717.38	-0.152043	0.11471	-1.32545	0.18502	0.250251	nochange
alphagamma-element:CR32865	0.263743	0.0905308	0.227622	0.397725	0.690833	NA	nochange
alphaKap4	0	NA	NA	NA	NA	NA	nochange
alphaSnap	994.642	0.70666	0.0951808	7.42439	1.13299e-13	9.80172e-13	up
alphaTry	18.1037	3.62501e-05	0.238305	0.000152117	NA	NA	nochange
alphaTub67C	3458.1	-0.727995	0.0865988	-8.40652	4.22348e-17	5.42838e-16	down
alphaTub84B	13523.9	-0.31016	0.0700452	-4.428	9.51102e-06	2.88783e-05	down
alphaTub84D	1470.42	0.0986853	0.0845896	1.16664	0.243358	0.315661	nochange
alphaTub85E	0.0618646	0.048973	0.227622	0.215151	0.82965	NA	nochange
Alr	222.872	-0.855332	0.135447	-6.3149	2.70329e-10	1.54155e-09	down
alrm	1.1982	-0.107359	0.526174	-0.204036	0.838325	0.879115	nochange
Als2	585.557	-1.07173	0.148067	-7.23812	4.54942e-13	3.651e-12	down
alt	2762.71	-0.291842	0.0619522	-4.71076	2.46795e-06	8.23011e-06	down
aly	0.924461	0.223483	0.465068	0.480539	0.630844	NA	nochange
Ama	0	NA	NA	NA	NA	NA	nochange
amd	135.963	0.351822	0.448696	0.784098	0.432982	0.51376	nochange
amn	0.112583	0.048973	0.227622	0.215151	0.82965	NA	nochange
Amnionless	0	NA	NA	NA	NA	NA	nochange
amon	0.154034	0.00741509	0.227622	0.0325763	0.974012	NA	nochange
amos	0.12575	0.048973	0.227622	0.215151	0.82965	NA	nochange
AMPdeam	1559.95	-1.3748	0.106985	-12.8504	8.55467e-38	6.64906e-36	down
Amph	664.58	-0.0171041	0.0933182	-0.183288	0.854572	0.8917	nochange
AMPKalpha	960.837	-0.757631	0.0964635	-7.85407	4.02757e-15	4.17169e-14	down
Amt	0.331462	0.0126591	0.292624	0.0432608	0.965494	NA	nochange
Amun	1915.45	-0.553257	0.0842202	-6.56917	5.05949e-11	3.14102e-10	down
amx	188.566	0.204534	0.138345	1.47843	0.139294	0.195586	nochange
Amy-d	9.40476	0.00732159	0.448023	0.016342	NA	NA	nochange
Amy-p	12.0673	-0.0603532	0.429971	-0.140366	NA	NA	nochange
Amyrel	0.437835	0.266837	0.373206	0.714986	0.474618	NA	nochange
ana	109.528	2.22151	0.321645	6.90671	4.96016e-12	3.50227e-11	up
ana1	313.178	-1.95316	0.182456	-10.7048	9.66011e-27	3.00804e-25	down
ana2	281.514	-0.569294	0.149893	-3.79799	0.000145873	0.000368413	down
ana3	739.389	-1.3328	0.182208	-7.31471	2.57935e-13	2.14317e-12	down
Ance	155.996	1.51849	0.250336	6.06582	1.31283e-09	6.87843e-09	up
Ance-2	0.0497556	0.00741509	0.227622	0.0325763	0.974012	NA	nochange
Ance-3	0.437208	0.0179424	0.342537	0.0523808	0.958225	NA	nochange
Ance-4	4.4302	-0.355747	0.550566	-0.646148	0.518183	0.596014	nochange
Ance-5	4.43065	0.219765	0.55208	0.398068	0.69058	0.753919	nochange
Andorra	0	NA	NA	NA	NA	NA	nochange
angel	148.253	0.527832	0.154636	3.41339	0.000641604	0.00146978	up
Ank	2775.75	0.0258259	0.125824	0.205254	0.837374	0.87849	nochange
Ank2	4.7743	0.690003	0.546086	1.26354	0.206395	0.274498	nochange
Ankle2	1834.04	-0.92441	0.0953967	-9.69017	3.3197e-22	7.0928e-21	down
anne	2166.59	0.714068	0.128351	5.56339	2.64578e-08	1.15544e-07	up
Anp	0	NA	NA	NA	NA	NA	nochange
Ant2	30.1824	1.25095	0.379988	3.29207	0.000994533	0.00221454	up
antdh	0.164384	0.048973	0.227622	0.215151	0.82965	NA	nochange
Antp	3.90642	1.10784	0.557316	1.98781	0.046833	0.074804	nochange
antr	3.15419	1.12132	0.557146	2.01262	0.044155	0.0711017	nochange
AnxB10	245.251	-0.558862	0.139113	-4.01733	5.88617e-05	0.000157459	down
AnxB11	414.685	0.980849	0.158032	6.20665	5.41255e-10	2.96489e-09	up
AnxB9	1553.65	1.15431	0.140859	8.19481	2.5098e-16	2.98125e-15	up
aop	730.322	-0.6675	0.140027	-4.76693	1.87059e-06	6.33433e-06	down
aos	51.8237	1.08112	0.246967	4.37756	1.20013e-05	3.58874e-05	up
Aos1	1104.53	0.0911769	0.106339	0.85742	0.391213	0.473417	nochange
AOX1	124.693	-0.817965	0.215413	-3.79719	0.000146343	0.000369356	down
AOX2	17.6938	0.363422	0.441745	0.822698	0.41068	0.492626	nochange
AOX3	892.105	-0.0427458	0.12164	-0.351412	0.725279	0.782088	nochange
AOX4	0.146682	0.00741509	0.227622	0.0325763	0.974012	NA	nochange
ap	4.53145	-0.678029	0.552568	-1.22705	0.219803	0.28929	nochange
AP-1-2beta	1226.6	-0.466839	0.0982537	-4.75136	2.02053e-06	6.80705e-06	down
AP-1gamma	1001.44	-0.892477	0.118472	-7.53324	4.94956e-14	4.49468e-13	down
AP-1mu	895.681	-0.546744	0.0890425	-6.14026	8.23877e-10	4.42373e-09	down
AP-1sigma	775.122	0.329096	0.10865	3.02896	0.002454	0.00509431	up
AP-2alpha	1969.95	-0.670473	0.106428	-6.29976	2.98108e-10	1.69213e-09	down
AP-2mu	1350.78	-0.171568	0.12559	-1.36609	0.17191	0.234774	nochange
AP-2sigma	561.587	0.637588	0.122775	5.19316	2.06757e-07	7.97851e-07	up
Apc	833.599	-0.913883	0.198808	-4.59681	4.29012e-06	1.37048e-05	down
APC10	175.077	0.448824	0.13251	3.3871	0.000706365	0.00160768	up
Apc2	577.786	-1.18533	0.0966452	-12.2647	1.4006e-34	8.64083e-33	down
APC4	302.142	-0.504302	0.127661	-3.95033	7.80424e-05	0.000205483	down
APC7	923.904	-0.349719	0.153649	-2.2761	0.02284	0.0393669	down
ApepP	1008.01	0.0896201	0.0813224	1.10203	0.270447	0.345845	nochange
Apf	94.6472	0.783936	0.199248	3.93446	8.3383e-05	0.000218554	up
aph-1	491.073	-0.292227	0.109248	-2.6749	0.00747522	0.01419	down
aPKC	1075.18	-0.351052	0.089939	-3.90323	9.49179e-05	0.000246497	down
Aplip1	1.33215	0.211464	0.535101	0.395185	0.692706	0.755548	nochange
apolpp	799.799	0.880172	0.481141	1.82934	0.0673485	0.103374	nochange
Apoltp	23.1646	-0.125362	0.510958	-0.245347	0.806188	0.851748	nochange
app	397.662	-0.844921	0.130485	-6.47526	9.46518e-11	5.69006e-10	down
APP-BP1	381.465	-0.00413565	0.104814	-0.0394572	0.968526	0.97644	nochange
Appl	32.6069	-2.67411	0.309853	-8.63026	6.12126e-18	8.669e-17	down
Aprt	156.633	0.336271	0.181812	1.84955	0.0643784	0.0993748	nochange
Aps	3400.33	0.272822	0.101229	2.6951	0.00703681	0.0134016	up
apt	753.481	-1.35499	0.0926235	-14.6291	1.8331e-48	2.87215e-46	down
AQP	0.930463	0.148383	0.434664	0.341373	0.732823	NA	nochange
aqrs	0	NA	NA	NA	NA	NA	nochange
ara	0.624806	0.0207092	0.379105	0.0546267	0.956436	NA	nochange
aralar1	1167.09	-0.279295	0.0838753	-3.32988	0.000868842	0.00195539	down
Arc1	656.309	-0.326965	0.228922	-1.42828	0.153212	0.212529	nochange
Arc2	123.337	-2.53263	0.307733	-8.22996	1.87272e-16	2.26539e-15	down
Arc42	477.779	0.0252671	0.0980084	0.257805	0.796557	0.84365	nochange
Archease	162.021	0.151469	0.167263	0.905574	0.365161	0.445937	nochange
Arf102F	1252.57	0.983801	0.169158	5.81586	6.03214e-09	2.87648e-08	up
Arf51F	892.088	0.317098	0.0860675	3.68429	0.000229341	0.000564404	up
Arf79F	4168.84	0.31778	0.0814642	3.90085	9.58553e-05	0.000248866	up
ArfGAP1	834.371	-0.0883748	0.0832614	-1.06141	0.288502	0.365431	nochange
ArfGAP3	805.285	0.0269866	0.0937946	0.28772	0.773561	0.824425	nochange
Arfip	318.065	-0.371331	0.106083	-3.50039	0.000464574	0.00108875	down
Arfrp1	190.932	-0.181795	0.12406	-1.46538	0.142817	0.199848	nochange
arg	11.1681	-1.45729	0.452787	-3.21848	0.00128874	0.00282253	down
Argk	3563.41	0.174341	0.0739713	2.35688	0.0184292	0.0323692	up
ArgRS	1002.78	0.24512	0.0954801	2.56724	0.0102512	0.0189246	up
ArgRS-m	158.882	-0.317473	0.141991	-2.23587	0.02536	0.0432122	down
ari-1	574.557	-0.264305	0.0893364	-2.95854	0.00309102	0.00631185	down
ari-2	541.903	-1.16764	0.137178	-8.51187	1.71156e-17	2.29238e-16	down
Arl1	487.073	0.868494	0.165093	5.26064	1.43551e-07	5.65891e-07	up
Arl2	241.887	1.42624	0.180698	7.89295	2.95114e-15	3.13571e-14	up
Arl4	828.508	1.1332	0.154147	7.35147	1.96031e-13	1.65105e-12	up
Arl5	494.994	-0.113878	0.103008	-1.10553	0.268929	0.344212	nochange
Arl6	0.562665	0.0240923	0.388963	0.0619398	0.950611	NA	nochange
Arl6IP1	815.085	-0.0774733	0.132112	-0.586423	0.557591	0.633589	nochange
arm	3026.65	-0.253385	0.0583265	-4.34426	1.39745e-05	4.13745e-05	down
armi	1440.32	-0.412963	0.12885	-3.20498	0.0013507	0.00294516	down
Arp1	958.906	0.212102	0.102648	2.06629	0.0388007	0.0632956	nochange
Arp10	338.344	0.784857	0.151042	5.1963	2.03294e-07	7.86638e-07	up
Arp2	1147.17	-0.5909	0.11011	-5.36643	8.03099e-08	3.28664e-07	down
Arp3	1390.8	0.506273	0.110189	4.59459	4.33607e-06	1.38337e-05	up
Arp5	221.716	-0.113923	0.122468	-0.930229	0.352252	0.432527	nochange
Arp53D	0.0623576	0.00741509	0.227622	0.0325763	0.974012	NA	nochange
Arp6	320.026	-0.234299	0.10408	-2.25114	0.0243766	0.0416804	down
Arp8	496.799	-0.485392	0.147725	-3.28578	0.00101699	0.00225995	down
Arpc1	698.633	-0.177439	0.0918373	-1.9321	0.0533469	0.0840768	nochange
Arpc2	3143.59	-0.00467155	0.0676354	-0.0690696	0.944934	0.958627	nochange
Arpc3A	449.605	0.650543	0.108737	5.9827	2.19464e-09	1.11208e-08	up
Arpc3B	27.0143	1.36902	0.400884	3.41501	0.000637802	0.00146141	up
Arpc4	421.296	0.872064	0.139983	6.2298	4.67035e-10	2.57836e-09	up
Arpc5	382.075	0.131435	0.0973006	1.35081	0.176755	0.240487	nochange
arr	162.58	-0.0236648	0.188055	-0.12584	0.899859	0.925068	nochange
Arr1	0.248868	0.0525583	0.235417	0.223256	0.823336	NA	nochange
Arr2	0.0623576	0.00741509	0.227622	0.0325763	0.974012	NA	nochange
Ars2	1620.44	-0.73196	0.103547	-7.06884	1.56239e-12	1.17728e-11	down
Art1	1876.5	-0.314259	0.0693789	-4.52961	5.90933e-06	1.8465e-05	down
Art2	0.827484	0.652839	0.460342	1.41816	0.156144	NA	nochange
Art3	580.421	0.0192557	0.126212	0.152566	0.878741	0.909706	nochange
Art4	1174.03	-0.887988	0.129263	-6.86962	6.43747e-12	4.48126e-11	down
Art6	0.182165	-0.0341428	0.227622	-0.149998	0.880766	NA	nochange
Art7	237.903	-0.592755	0.111459	-5.31814	1.04834e-07	4.20998e-07	down
Art8	259.192	1.18557	0.159695	7.42395	1.13677e-13	9.82579e-13	up
Art9	0	NA	NA	NA	NA	NA	nochange
aru	214.968	0.959576	0.145036	6.61612	3.68749e-11	2.33628e-10	up
Arv1	154.277	0.0949954	0.157388	0.603574	0.546127	0.622496	nochange
arx	176.187	0.677856	0.131327	5.16158	2.44878e-07	9.37259e-07	up
ARY	0	NA	NA	NA	NA	NA	nochange
Asap	683.336	-1.201	0.131061	-9.16367	5.01626e-20	8.76381e-19	down
Asator	247.759	-0.882897	0.167173	-5.28133	1.28251e-07	5.09033e-07	down
Asciz	139.227	-1.18982	0.167194	-7.11641	1.10777e-12	8.43735e-12	down
ase	0.063454	0.048973	0.227622	0.215151	0.82965	NA	nochange
asf1	1287.5	-0.0327782	0.16562	-0.197912	0.843114	0.883011	nochange
ash1	844.804	-1.65121	0.188482	-8.76053	1.94332e-18	2.91528e-17	down
ash2	350.208	-0.302739	0.117868	-2.56846	0.010215	0.0188649	down
Ask1	852.015	-0.795053	0.119022	-6.67987	2.39162e-11	1.54501e-10	down
asl	401.046	-1.01336	0.165905	-6.10808	1.00836e-09	5.34561e-09	down
AsnRS	1870.18	-0.36321	0.0730099	-4.9748	6.53159e-07	2.35476e-06	down
AsnRS-m	102.969	0.822763	0.198562	4.1436	3.41899e-05	9.46939e-05	up
AsnS	1298.92	0.226426	0.11333	1.99794	0.045723	0.0732919	nochange
asp	1525.11	-1.93484	0.179988	-10.7498	5.93919e-27	1.86796e-25	down
Asph	69.9597	1.40291	0.247642	5.66507	1.46962e-08	6.63312e-08	up
ASPP	80.4717	0.698283	0.230815	3.02529	0.00248393	0.00514994	up
AspRS	1757.86	-0.0742139	0.0763204	-0.972399	0.330852	0.410358	nochange
AspRS-m	1206.23	-0.899172	0.120254	-7.47728	7.58757e-14	6.72929e-13	down
asrij	299.296	0.475436	0.159802	2.97516	0.0029284	0.0059959	up
ast	411.073	-0.389744	0.142571	-2.73368	0.00626315	0.0120561	down
AstA	0.591578	0.0301153	0.40811	0.073792	0.941176	NA	nochange
AstA-R1	4.94338	1.25946	0.55179	2.28251	0.0224594	0.038765	up
AstA-R2	3.6311	0.354225	0.559601	0.632996	0.526736	0.604653	nochange
AstC	0.0995113	0.00741509	0.227622	0.0325763	0.974012	NA	nochange
AstC-R1	2.2379	-0.152593	0.539184	-0.283007	0.777172	0.827647	nochange
AstC-R2	0.287234	0.00846403	0.242411	0.034916	0.972147	NA	nochange
AstCC	0.0507187	0.00741509	0.227622	0.0325763	0.974012	NA	nochange
ASTR	4.70904	0.209886	0.528838	0.396883	0.691454	0.754432	nochange
asun	236.713	-0.479663	0.122382	-3.91939	8.87752e-05	0.000231887	down
Asx	446.544	-0.930277	0.178643	-5.20746	1.91445e-07	7.43413e-07	down
Atac1	106.974	-0.185538	0.169627	-1.0938	0.274042	0.349628	nochange
Atac2	246.797	-0.509752	0.147414	-3.45797	0.000544253	0.001262	down
Atac3	216.066	-0.510305	0.128642	-3.96684	7.28306e-05	0.000192531	down
ATbp	107.545	-0.403954	0.18053	-2.23761	0.0252466	0.0430414	down
Ate1	523.545	-0.311997	0.0993347	-3.14087	0.00168447	0.00361386	down
Atet	1002.71	2.39335	0.216267	11.0666	1.82122e-28	6.58508e-27	up
Atf-2	170.196	-0.747832	0.155006	-4.82454	1.40324e-06	4.833e-06	down
Atf3	122.803	1.07799	0.203764	5.2904	1.22048e-07	4.8529e-07	up
Atf6	811.419	0.949838	0.174015	5.45836	4.80541e-08	2.03231e-07	up
Atg1	794.403	-0.771854	0.0906703	-8.51276	1.69846e-17	2.27792e-16	down
Atg10	29.4524	-0.646145	0.303494	-2.12902	0.0332528	0.0550736	nochange
Atg101	167.057	-0.186316	0.167293	-1.11371	0.265404	0.340279	nochange
Atg12	204.018	1.03281	0.184449	5.59945	2.15036e-08	9.51848e-08	up
Atg13	581.112	-0.432117	0.0936124	-4.61602	3.91173e-06	1.25856e-05	down
Atg14	235.431	-0.395457	0.132713	-2.9798	0.0028844	0.00591686	down
Atg16	448.067	-0.112976	0.118198	-0.955824	0.339161	0.419024	nochange
Atg17	1080.63	-0.909776	0.156146	-5.82646	5.66145e-09	2.71019e-08	down
Atg18a	543.76	-0.128959	0.101542	-1.27001	0.204082	0.271934	nochange
Atg18b	167.772	0.0688826	0.162016	0.425159	0.670721	0.737435	nochange
Atg2	757.736	-0.686091	0.163337	-4.20046	2.66378e-05	7.5212e-05	down
Atg3	305.986	-0.266914	0.102624	-2.6009	0.00929798	0.0173138	down
Atg4a	368.06	-0.474573	0.118768	-3.9958	6.44774e-05	0.000171275	down
Atg4b	460.188	-0.159638	0.105662	-1.51083	0.130831	0.185152	nochange
Atg5	204.987	-0.480896	0.146156	-3.2903	0.00100082	0.00222703	down
Atg6	214.284	0.0621677	0.12042	0.516258	0.605674	0.68026	nochange
Atg7	322.543	-0.0511395	0.115392	-0.443182	0.657634	0.727014	nochange
Atg8a	2477.77	0.899687	0.127107	7.07821	1.46028e-12	1.10371e-11	up
Atg8b	0	NA	NA	NA	NA	NA	nochange
Atg9	443.063	-0.173518	0.141552	-1.22583	0.220264	0.289858	nochange
atilla	207.142	0.750199	0.190954	3.9287	8.54069e-05	0.00022374	up
atk	2.2104	0.830937	0.542353	1.5321	0.125499	0.178611	nochange
atl	1105.7	-0.271316	0.0760568	-3.56728	0.000360702	0.000858777	down
atms	663.658	-0.0921076	0.0769313	-1.19727	0.231201	0.301996	nochange
ato	0	NA	NA	NA	NA	NA	nochange
Atox1	574.125	0.776206	0.157835	4.91782	8.75128e-07	3.09398e-06	up
ATP7	634.128	-0.500827	0.114437	-4.37644	1.20635e-05	3.60628e-05	down
ATP8B	66.0231	1.80784	0.345881	5.22676	1.72504e-07	6.74639e-07	up
Atpalpha	4548.89	-0.3247	0.108743	-2.98593	0.00282717	0.00580602	down
ATPCL	2749.45	0.128595	0.140969	0.912222	0.361652	0.442275	nochange
ATPsynB	1828.23	0.467893	0.0887058	5.27466	1.33003e-07	5.25991e-07	up
ATPsynbeta	11450.7	0.379588	0.0874908	4.33861	1.43386e-05	4.23255e-05	up
ATPsynbetaL	0.417536	0.0143057	0.309458	0.0462283	0.963128	NA	nochange
ATPsynC	12928.8	-0.184628	0.08161	-2.26233	0.0236773	0.0406538	down
ATPsynCF6	1071.93	-0.118103	0.0893333	-1.32205	0.186151	0.251471	nochange
ATPsynCF6L	0	NA	NA	NA	NA	NA	nochange
ATPsynD	1253.36	0.110676	0.0752518	1.47074	0.141362	0.198095	nochange
ATPsyndelta	1500.23	0.503008	0.108201	4.64883	3.33819e-06	1.08714e-05	up
ATPsynE	957.711	0.293854	0.0805274	3.64913	0.000263134	0.000641333	up
ATPsynepsilonL	3.75622	0.950077	0.556957	1.70584	0.0880386	0.131234	nochange
ATPsynF	1734.25	0.779074	0.185182	4.20707	2.58704e-05	7.3192e-05	up
ATPsynG	929.455	0.757505	0.143043	5.29565	1.18594e-07	4.72985e-07	up
ATPsyngamma	2344.48	-0.0536393	0.0844547	-0.635126	0.525346	0.603268	nochange
ATPsynGL	0	NA	NA	NA	NA	NA	nochange
ATPsynO	1876.93	0.544294	0.140368	3.87763	0.00010548	0.000272279	up
att-ORFB	0	NA	NA	NA	NA	NA	nochange
AttA	10.4867	0.235036	0.495793	0.474062	0.635456	0.70833	nochange
AttB	20.1543	2.02069	0.474164	4.2616	2.02972e-05	5.84464e-05	up
AttC	0.542472	0.0948734	0.311637	0.304435	0.760796	NA	nochange
AttD	0.0622957	0.00741509	0.227622	0.0325763	0.974012	NA	nochange
Atu	621.361	-0.740123	0.0882588	-8.38582	5.03725e-17	6.44076e-16	down
Atx-1	3.47158	-0.300183	0.544914	-0.550881	0.581715	0.657368	nochange
Atx2	1513.89	-1.45487	0.130619	-11.1383	8.16679e-29	3.10055e-27	down
Atxn7	237.551	-0.748121	0.156971	-4.76598	1.8794e-06	6.35981e-06	down
aub	1012.89	0.306327	0.107641	2.84583	0.00442965	0.00876429	up
aurA	478.724	-0.415011	0.09881	-4.20009	2.66806e-05	7.53114e-05	down
aurB	233.019	-0.102002	0.146194	-0.697717	0.485354	0.564702	nochange
aust	0.104268	0.048973	0.227622	0.215151	0.82965	NA	nochange
aux	920.678	-0.821714	0.133389	-6.1603	7.26071e-10	3.91856e-09	down
ave	138.438	0.308007	0.220974	1.39386	0.16336	0.224816	nochange
Aven	116.82	0.0663179	0.157133	0.42205	0.672988	0.738693	nochange
awd	9544.73	0.0553832	0.128808	0.429966	0.667221	0.734684	nochange
Awh	0.0733008	0.00741509	0.227622	0.0325763	0.974012	NA	nochange
axed	6.76437	1.36706	0.510998	2.67527	0.0074668	0.0141767	up
Axn	931.676	-1.0717	0.107695	-9.95132	2.48857e-23	5.86269e-22	down
axo	3.01207	0.770783	0.556077	1.38611	0.165714	0.227631	nochange
Axs	165.977	-1.1805	0.158616	-7.44252	9.87852e-14	8.59885e-13	down
Axud1	347.104	-0.125859	0.160382	-0.784743	0.432604	0.513644	nochange
az2	272.304	-0.356581	0.120833	-2.95103	0.00316714	0.00645393	down
azot	0.0618646	0.048973	0.227622	0.215151	0.82965	NA	nochange
b	2.82352	0.998968	0.550863	1.81346	0.0697611	0.106646	nochange
B-H1	0	NA	NA	NA	NA	NA	nochange
B-H2	0	NA	NA	NA	NA	NA	nochange
B4	1347.75	-0.276372	0.138169	-2.00024	0.0454738	0.072928	nochange
B52	3120.4	-0.139881	0.0961059	-1.45548	0.145535	0.203014	nochange
b6	0.0622957	0.00741509	0.227622	0.0325763	0.974012	NA	nochange
B9d1	0.417368	0.00741509	0.227622	0.0325763	0.974012	NA	nochange
B9d2	0	NA	NA	NA	NA	NA	nochange
bab1	4.40662	0.498302	0.557714	0.893471	0.371605	0.452574	nochange
bab2	6.75759	0.6983	0.498307	1.40134	0.161111	0.222113	nochange
babo	932.681	-0.752049	0.132931	-5.65742	1.53661e-08	6.91651e-08	down
babos	474.057	1.77128	0.161628	10.959	6.01358e-28	2.11246e-26	up
Bacc	1400.08	0.812207	0.136119	5.96687	2.41841e-09	1.21673e-08	up
Bace	12.7374	5.13687e-05	0.238101	0.000215743	NA	NA	nochange
baf	595.813	0.285828	0.135925	2.10284	0.0354801	0.0583609	nochange
bai	1217.96	0.755193	0.148138	5.09792	3.43407e-07	1.28889e-06	up
Baldspot	842.054	0.145786	0.10546	1.38238	0.166854	0.228848	nochange
ball	742.713	-1.44271	0.0915223	-15.7635	5.54758e-56	1.369e-53	down
bam	245.141	-1.97217	0.190628	-10.3456	4.38023e-25	1.18135e-23	down
ban	0	NA	NA	NA	NA	NA	nochange
bap	0	NA	NA	NA	NA	NA	nochange
Bap111	775.859	-0.880266	0.118291	-7.44153	9.95274e-14	8.65581e-13	down
Bap170	1262.65	-1.51612	0.180186	-8.41421	3.95553e-17	5.09061e-16	down
Bap55	483.318	-0.617897	0.112975	-5.46931	4.51785e-08	1.91727e-07	down
Bap60	1260.3	-0.295333	0.0634159	-4.65708	3.20723e-06	1.0476e-05	down
barc	583.871	-0.413978	0.103	-4.01922	5.83899e-05	0.000156324	down
bark	286.526	1.62927	0.254506	6.40169	1.53666e-10	9.01269e-10	up
barr	566.038	-1.54605	0.129389	-11.9488	6.58407e-33	3.53214e-31	down
baz	486.901	-0.337471	0.130983	-2.57646	0.00998188	0.0184792	down
bb8	0	NA	NA	NA	NA	NA	nochange
bbc	1342.77	-0.0444888	0.086497	-0.514339	0.607015	0.681124	nochange
bbg	382.295	0.269555	0.131834	2.04465	0.0408893	0.0663083	nochange
BBS1	0.227324	0.0498779	0.229619	0.21722	0.828037	NA	nochange
BBS4	3.29725	0.876009	0.55413	1.58087	0.113907	0.164119	nochange
BBS8	0.318917	-0.195836	0.289677	-0.676047	0.499011	NA	nochange
bbx	3.29185	0.219083	0.55901	0.391912	0.695123	0.757096	nochange
bc10	409.491	-0.363805	0.134045	-2.71405	0.00664671	0.0127323	down
BCAS2	338.985	0.32237	0.111243	2.89789	0.0037568	0.00754494	up
bcd	564.414	-0.749461	0.150886	-4.96706	6.79757e-07	2.44262e-06	down
bchs	128.909	0.0839489	0.2293	0.36611	0.714283	0.77234	nochange
BCL7-like	374.352	-0.585739	0.118252	-4.95333	7.29545e-07	2.61013e-06	down
bcn92	342.278	-0.901328	0.141821	-6.35538	2.07915e-10	1.20019e-09	down
Bdbt	345.972	0.864724	0.181671	4.75984	1.93744e-06	6.54947e-06	up
bdg	372.99	-0.348041	0.15601	-2.23089	0.0256882	0.0437263	down
bdl	22.948	1.45285	0.384829	3.77532	0.000159804	0.000401687	up
Bdp1	323.802	-0.509172	0.149455	-3.40686	0.000657151	0.0015026	down
be	260.219	0.637241	0.145511	4.37933	1.19045e-05	3.56521e-05	up
BEAF-32	524.715	-0.211638	0.0960334	-2.2038	0.0275383	0.0464986	down
beag	299.197	-0.518144	0.113752	-4.55501	5.23826e-06	1.64987e-05	down
beat-Ia	0	NA	NA	NA	NA	NA	nochange
beat-Ib	21.5254	1.69275	0.359017	4.71497	2.4175e-06	8.07277e-06	up
beat-Ic	1.7637	1.07529	0.545347	1.97175	0.0486381	0.077424	nochange
beat-IIa	0.65037	0.00635216	0.320909	0.0197943	0.984207	NA	nochange
beat-IIb	0.936294	0.199369	0.486682	0.40965	0.682063	NA	nochange
beat-IIIa	0	NA	NA	NA	NA	NA	nochange
beat-IIIb	0.0424033	0.00741509	0.227622	0.0325763	0.974012	NA	nochange
beat-IIIc	49.212	2.89153	0.378914	7.6311	2.32756e-14	2.21342e-13	up
beat-IV	0.200231	0.048973	0.227622	0.215151	0.82965	NA	nochange
beat-Va	0	NA	NA	NA	NA	NA	nochange
beat-Vb	0.140014	0.00741509	0.227622	0.0325763	0.974012	NA	nochange
beat-Vc	0	NA	NA	NA	NA	NA	nochange
beat-VI	0.631421	0.015947	0.369611	0.0431454	0.965586	NA	nochange
beat-VII	0.309477	0.107542	0.247033	0.435336	0.663318	NA	nochange
beg	316.018	0.716626	0.134389	5.33247	9.68875e-08	3.91637e-07	up
bel	2903.18	-0.20584	0.109461	-1.88048	0.0600422	0.0934273	nochange
Bem46	380.021	-0.133541	0.104038	-1.28358	0.199289	0.266484	nochange
ben	1332.23	0.404936	0.0825883	4.90306	9.43528e-07	3.31938e-06	up
Best1	531.912	-0.144671	0.110959	-1.30382	0.192295	0.25851	nochange
Best2	579.853	0.721044	0.118797	6.06957	1.28254e-09	6.73043e-09	up
Best3	2.49385	0.990131	0.552577	1.79184	0.0731579	0.111339	nochange
Best4	0.114084	0.00741509	0.227622	0.0325763	0.974012	NA	nochange
Bet1	226.781	0.297449	0.124676	2.38579	0.0170427	0.0301809	up
Bet3	313.635	0.60225	0.136042	4.42695	9.55762e-06	2.90019e-05	up
Bet5	135.591	0.762357	0.150944	5.05061	4.40405e-07	1.63001e-06	up
beta-Man	530.632	-0.74156	0.122142	-6.07127	1.26902e-09	6.66656e-09	down
beta-PheRS	898.636	-0.105985	0.106006	-0.999804	0.317406	0.396095	nochange
beta-Spec	882.218	0.480655	0.182163	2.63859	0.00832506	0.0156497	up
beta'COP	1609.04	0.31444	0.0825016	3.81132	0.000138227	0.000350127	up
beta3GalTII	167.791	-0.478707	0.142254	-3.36515	0.000765017	0.00173398	down
beta4GalNAcTA	260.817	-0.439082	0.106693	-4.1154	3.86513e-05	0.000106186	down
beta4GalNAcTB	349.056	-0.0629095	0.109383	-0.575131	0.565203	0.641057	nochange
beta4GalT7	318.734	0.174875	0.106991	1.63449	0.102156	0.149456	nochange
betaCOP	1408.22	-0.0223382	0.106811	-0.209137	0.834341	0.876054	nochange
betaggt-I	442.094	-0.247863	0.124465	-1.99142	0.0464346	0.0742758	nochange
betaggt-II	228.627	-0.0207492	0.205065	-0.101184	0.919405	0.939666	nochange
betaGlu	156.93	-0.0662299	0.159639	-0.414872	0.678236	0.743296	nochange
betaNACtes1	0.093122	0.00741509	0.227622	0.0325763	0.974012	NA	nochange
betaNACtes2	0.115917	0.00741509	0.227622	0.0325763	0.974012	NA	nochange
betaNACtes3	0.650143	0.149068	0.389453	0.382763	0.701895	NA	nochange
betaNACtes4	0.368342	0.162444	0.299389	0.542587	0.587414	NA	nochange
betaNACtes6	0.341087	0.00741509	0.227622	0.0325763	0.974012	NA	nochange
betaTry	11.6428	5.61145e-05	0.238037	0.000235738	NA	NA	nochange
betaTub56D	11351.4	-0.395069	0.0782885	-5.04633	4.50389e-07	1.66384e-06	down
betaTub60D	1411.17	1.86734	0.168588	11.0763	1.63438e-28	5.9974e-27	up
betaTub85D	3.6064	0.208649	0.557368	0.374347	0.708146	0.767554	nochange
betaTub97EF	206.445	1.5964	0.211183	7.55933	4.05161e-14	3.72378e-13	up
bft	0	NA	NA	NA	NA	NA	nochange
BG642163	0	NA	NA	NA	NA	NA	nochange
BG642167	0.0535598	0.00741509	0.227622	0.0325763	0.974012	NA	nochange
BG642312	1.58605	-0.0745494	0.544628	-0.136881	0.891125	0.918961	nochange
Bgb	268.628	-0.0841465	0.139546	-0.603003	0.546507	0.622786	nochange
bgcn	6.70089	0.188617	0.505383	0.373216	0.708987	0.76796	nochange
bgm	1459.49	-0.533579	0.118767	-4.49265	7.03432e-06	2.18214e-05	down
BHD	63.1849	0.258705	0.20614	1.255	0.209479	0.277739	nochange
bi	0.632937	0.126371	0.387477	0.326138	0.74432	NA	nochange
BI-1	1216.8	1.11543	0.127686	8.73574	2.42062e-18	3.5823e-17	up
bib	40.6169	1.78914	0.328927	5.43934	5.34782e-08	2.2444e-07	up
bic	7936.05	0.770281	0.134998	5.70587	1.15753e-08	5.29469e-08	up
BicC	3.18596	0.711108	0.558803	1.27256	0.203175	0.2708	nochange
BicD	1512.22	-0.406845	0.099825	-4.07558	4.58996e-05	0.000124574	down
bif	2368.38	-0.420711	0.136127	-3.09059	0.00199762	0.00422872	down
BigH1	1727.01	-0.317521	0.148205	-2.14245	0.0321574	0.0534026	nochange
bigmax	132.852	0.546495	0.16731	3.26637	0.00108936	0.00240885	up
Bili	1.41332	0.228791	0.541343	0.422635	0.672562	0.738439	nochange
bin	0.777511	0.341579	0.440556	0.775336	0.438141	NA	nochange
Bin1	387.787	0.169863	0.137093	1.23903	0.215334	0.284194	nochange
bin3	2088.9	-0.329357	0.0920653	-3.57743	0.000346993	0.000829338	down
bip1	392.042	0.253982	0.117369	2.16397	0.030467	0.050878	nochange
bip2	1419.61	-0.129689	0.168771	-0.768429	0.442232	0.52285	nochange
Bka	314.727	0.356318	0.130086	2.73908	0.00616105	0.0118781	up
blanks	31.8988	3.339	0.402157	8.30273	1.01744e-16	1.26488e-15	up
Blimp-1	6.42463	0.873775	0.528042	1.65475	0.0979762	0.144067	nochange
Blm	553.57	-1.27542	0.192129	-6.63835	3.17207e-11	2.02795e-10	down
Blos1	76.1629	0.405181	0.218381	1.85539	0.0635412	0.0982327	nochange
Blos2	99.4595	0.442064	0.192559	2.29574	0.0216909	0.0375765	up
Blos3	137.017	1.00808	0.217323	4.63865	3.50699e-06	1.13761e-05	up
Blos4	124.617	1.09289	0.197497	5.53368	3.13576e-08	1.35819e-07	up
blot	1598.46	-1.65709	0.129835	-12.763	2.63697e-37	1.98699e-35	down
blow	140.352	1.46849	0.214364	6.85047	7.36064e-12	5.0809e-11	up
blp	275.541	0.698366	0.143646	4.86171	1.16378e-06	4.05065e-06	up
blw	8350.09	-0.217114	0.12707	-1.70862	0.0875214	0.130586	nochange
bma	1.58933	-0.131955	0.520844	-0.253349	0.799998	0.846386	nochange
Bmcp	531.746	0.257472	0.099404	2.59016	0.00959323	0.0178199	up
bmm	910.8	-0.922568	0.0903566	-10.2103	1.78308e-24	4.60752e-23	down
bnb	28.1348	-1.96966	0.369527	-5.33024	9.80856e-08	3.95831e-07	down
bnk	0.785398	0.324798	0.400421	0.811141	0.417285	NA	nochange
bnl	10.5882	1.11967	0.497124	2.2523	0.0243035	0.0415843	up
BobA	0.166564	0.048973	0.227622	0.215151	0.82965	NA	nochange
boca	425.952	0.913546	0.171312	5.33265	9.67897e-08	3.91402e-07	up
bocks	379.13	-0.12753	0.10332	-1.23432	0.217082	0.286129	nochange
BOD1	432.099	-0.880267	0.155956	-5.64431	1.65843e-08	7.43431e-08	down
boi	487.848	-0.783902	0.112314	-6.97956	2.96114e-12	2.14764e-11	down
boil	0.0623576	0.00741509	0.227622	0.0325763	0.974012	NA	nochange
bol	48.6115	1.04347	0.265671	3.92766	8.57764e-05	0.000224589	up
boly	0	NA	NA	NA	NA	NA	nochange
bon	1122.77	-0.962526	0.120966	-7.95702	1.76231e-15	1.92218e-14	down
bond	1121.43	3.02158	0.232398	13.0017	1.19593e-38	1.00043e-36	up
bonsai	467.928	-0.0678174	0.0979241	-0.69255	0.488592	0.567465	nochange
bor	1129.98	-0.338359	0.110695	-3.05668	0.00223806	0.00468247	down
bora	288.734	-1.14147	0.141463	-8.06903	7.08574e-16	8.04871e-15	down
borr	534.938	-0.765322	0.144663	-5.29037	1.22072e-07	4.8529e-07	down
boss	0	NA	NA	NA	NA	NA	nochange
botv	224.587	-1.01299	0.163236	-6.2057	5.4455e-10	2.98128e-09	down
bou	115.228	1.72352	0.245551	7.01899	2.23484e-12	1.65617e-11	up
bowl	92.49	1.93819	0.265642	7.29625	2.95908e-13	2.44837e-12	up
BoYb	411.536	-0.856858	0.112344	-7.62707	2.4015e-14	2.27935e-13	down
br	338.488	2.06025	0.23616	8.72395	2.68665e-18	3.9582e-17	up
Br140	970.633	-1.10826	0.141598	-7.82682	5.00361e-15	5.13416e-14	down
brat	2395.61	-0.750724	0.110912	-6.76862	1.3002e-11	8.65425e-11	down
Brca2	415.761	-1.01003	0.169498	-5.95893	2.53894e-09	1.27153e-08	down
Brd	2.12132	0.446278	0.541425	0.824266	0.409788	0.491909	nochange
Brd8	314.74	-0.554686	0.115958	-4.78351	1.7226e-06	5.8553e-06	down
Bre1	870.71	-1.03225	0.147502	-6.99821	2.59262e-12	1.90132e-11	down
Brf	221.648	-0.33561	0.131726	-2.54779	0.0108408	0.0199051	down
brk	85.3373	1.63598	0.265865	6.15343	7.58266e-10	4.08338e-09	up
brm	999.645	-1.59394	0.15367	-10.3725	3.30798e-25	8.99534e-24	down
Brms1	353.029	-1.07879	0.109729	-9.83137	8.24926e-23	1.87192e-21	down
brn	156.617	-0.703577	0.190526	-3.69281	0.00022179	0.000547323	down
Bro	0.312054	0.0572602	0.245186	0.233537	0.815344	NA	nochange
brp	1.84786	0.992911	0.554907	1.78933	0.073562	0.111884	nochange
bru1	5881.23	-0.180111	0.0436621	-4.1251	3.70566e-05	0.000102146	down
bru2	154.593	0.728237	0.168353	4.32566	1.52078e-05	4.46774e-05	up
bru3	27.0342	1.40848	0.397502	3.54334	0.000395097	0.000936217	up
Bruce	2474.16	-0.824226	0.224425	-3.67261	0.000240084	0.000588349	down
brun	1047.82	-0.742136	0.10355	-7.16693	7.66961e-13	5.97527e-12	down
brv1	0.679751	-0.749729	0.436591	-1.71724	0.0859362	NA	nochange
brv2	0.135165	0.048973	0.227622	0.215151	0.82965	NA	nochange
brv3	3.9703	0.838315	0.550079	1.52399	0.127511	0.180991	nochange
BRWD3	1241.34	-1.15412	0.198403	-5.81706	5.98911e-09	2.85735e-08	down
bs	329.254	-1.24645	0.117876	-10.5743	3.92115e-26	1.14514e-24	down
bsf	1488.88	0.157498	0.170101	0.925908	0.354494	0.4349	nochange
Bsg	2314.35	0.60974	0.119944	5.08352	3.70497e-07	1.38687e-06	up
Bsg25A	0.114789	0.048973	0.227622	0.215151	0.82965	NA	nochange
Bsg25D	670.311	-0.67125	0.14308	-4.69143	2.71303e-06	8.98366e-06	down
bsh	0.10712	0.00741509	0.227622	0.0325763	0.974012	NA	nochange
bsk	200.852	1.43018	0.191109	7.48355	7.23425e-14	6.44488e-13	up
bt	308.893	1.57946	0.203416	7.76468	8.18545e-15	8.22796e-14	up
BTBD9	556.05	-1.19854	0.149451	-8.01963	1.06066e-15	1.1857e-14	down
BtbVII	1325.84	-0.836963	0.123724	-6.76477	1.3352e-11	8.86929e-11	down
btd	0	NA	NA	NA	NA	NA	nochange
BthD	315.092	-0.0744446	0.114541	-0.649939	0.515732	0.59354	nochange
Btk29A	1115.9	-0.510999	0.0916537	-5.57533	2.47063e-08	1.08534e-07	down
btl	5.47961	0.00207461	0.534284	0.00388297	0.996902	0.999106	nochange
btn	0	NA	NA	NA	NA	NA	nochange
Btnd	2.26461	0.756398	0.53949	1.40206	0.160897	0.221849	nochange
btsz	467.981	1.50827	0.215784	6.98972	2.75431e-12	2.00648e-11	up
btv	0.26823	0.048973	0.227622	0.215151	0.82965	NA	nochange
btz	844.788	-0.709109	0.107971	-6.56757	5.11432e-11	3.17306e-10	down
Bub1	536.371	-1.00883	0.133395	-7.56276	3.94607e-14	3.63355e-13	down
Bub3	847.633	-0.456049	0.0703396	-6.48353	8.96006e-11	5.40286e-10	down
BubR1	986.306	-1.35442	0.118579	-11.4221	3.24323e-30	1.40412e-28	down
Buffy	88.8235	1.10834	0.256058	4.3285	1.50131e-05	4.41448e-05	up
bug	236.284	-0.222931	0.170482	-1.30765	0.190991	0.256989	nochange
Bug22	411.527	0.304115	0.158632	1.91711	0.0552245	0.0867061	nochange
BuGZ	883.572	0.176099	0.0856392	2.05628	0.0397551	0.0647136	nochange
bun	2155.32	-0.168003	0.0963425	-1.74382	0.0811913	0.122189	nochange
bur	1988.14	-0.588013	0.0795355	-7.39309	1.43459e-13	1.22605e-12	down
Burs	0.0497556	0.00741509	0.227622	0.0325763	0.974012	NA	nochange
bves	531.217	-0.37151	0.119507	-3.1087	0.00187915	0.00399507	down
bw	2.9927	-0.28251	0.547767	-0.515749	0.60603	0.680482	nochange
bwa	612.551	1.41108	0.197297	7.15203	8.5504e-13	6.60932e-12	up
Bx	133.126	-0.40182	0.143053	-2.80889	0.00497128	0.00973447	down
Bx42	1209	-1.63544	0.104341	-15.6739	2.28073e-55	5.2356e-53	down
bxd	0	NA	NA	NA	NA	NA	nochange
by	188.204	1.00842	0.159707	6.31419	2.71583e-10	1.54691e-09	up
byn	0.229065	0.0504671	0.230909	0.218558	0.826994	NA	nochange
bys	784.431	0.169666	0.102873	1.64927	0.0990918	0.145426	nochange
c-cup	0.178213	0.00741509	0.227622	0.0325763	0.974012	NA	nochange
c(2)M	130.859	-0.434297	0.158758	-2.73559	0.00622687	0.0119956	down
c(3)G	159.935	-0.292058	0.198313	-1.47271	0.140829	0.197517	nochange
c11.1	804.064	-0.545557	0.139575	-3.90871	9.2791e-05	0.000241354	down
c12.1	400.375	0.399834	0.141762	2.82046	0.00479543	0.00942754	up
c12.2	263.201	-0.694025	0.136009	-5.1028	3.34662e-07	1.25702e-06	down
C15	0	NA	NA	NA	NA	NA	nochange
C1GalTA	618.424	0.487264	0.159945	3.04645	0.00231564	0.00483351	up
C3G	532.293	-0.367812	0.170803	-2.15343	0.031285	0.0520854	nochange
C901	0.125812	0.048973	0.227622	0.215151	0.82965	NA	nochange
ca	735.426	-0.998212	0.152378	-6.5509	5.71922e-11	3.53061e-10	down
Ca-alpha1D	9.6384	0.762932	0.497091	1.53479	0.124835	0.177864	nochange
Ca-alpha1T	12.7397	1.07907	0.494764	2.18097	0.0291853	0.0489529	up
Ca-beta	25.525	1.3625	0.36394	3.74376	0.000181286	0.000453149	up
CaBP1	1781.7	0.25153	0.103552	2.42904	0.0151391	0.0270721	up
cac	72.0893	-0.261054	0.221983	-1.17601	0.239592	0.311554	nochange
cact	1642.63	-1.16231	0.108109	-10.7513	5.84608e-27	1.84957e-25	down
cactin	234.129	-0.663567	0.155022	-4.28047	1.86503e-05	5.39716e-05	down
cad	1298.56	-2.30098	0.137298	-16.759	4.86724e-63	1.60148e-60	down
Cad74A	615.237	0.323784	0.429969	0.75304	0.451426	0.531619	nochange
Cad86C	89.0923	1.98866	0.307012	6.47746	9.32826e-11	5.61117e-10	up
Cad87A	898.188	-0.267509	0.189179	-1.41405	0.157346	0.217652	nochange
Cad88C	75.3034	1.39157	0.334043	4.16585	3.10201e-05	8.64969e-05	up
Cad89D	0.182409	0.048973	0.227622	0.215151	0.82965	NA	nochange
Cad96Ca	2.40003	-0.277814	0.553171	-0.50222	0.615512	0.689326	nochange
Cad96Cb	1.82029	-0.697069	0.5518	-1.26327	0.206494	0.274593	nochange
Cad99C	686.117	1.66698	0.184922	9.0145	1.97768e-19	3.21352e-18	up
CadN	83.0222	2.0229	0.320953	6.30278	2.92353e-10	1.66042e-09	up
CadN2	0.378194	0.0868524	0.297787	0.291659	0.770547	NA	nochange
Cadps	198.989	1.86696	0.242762	7.69047	1.46594e-14	1.42987e-13	up
Caf1-105	790.791	-1.64447	0.128535	-12.794	1.77139e-37	1.35545e-35	down
Caf1-180	1145.3	-1.31776	0.17378	-7.58291	3.37897e-14	3.15851e-13	down
Caf1-55	1761	-0.737857	0.0781184	-9.44536	3.54176e-21	6.97818e-20	down
cag	138.772	0.649847	0.175355	3.70589	0.000210651	0.000522446	up
CAH1	21.0744	0.857504	0.454288	1.88758	0.0590827	0.0921772	nochange
CAH2	475.312	-0.50709	0.117026	-4.33316	1.46986e-05	4.32846e-05	down
CAHbeta	77.6957	-1.80517	0.228439	-7.90221	2.74001e-15	2.92396e-14	down
caix	39.7145	0.94873	0.361169	2.62683	0.00861837	0.0161703	up
cal1	965.374	-1.56838	0.107855	-14.5416	6.60599e-48	9.87996e-46	down
CalpA	304.971	-0.690967	0.150029	-4.60555	4.11371e-06	1.31839e-05	down
CalpB	555.341	-0.62058	0.103437	-5.99958	1.97825e-09	1.01021e-08	down
CalpC	178.898	-0.750722	0.143578	-5.22869	1.70715e-07	6.67906e-07	down
Calr	4637.99	-0.330531	0.0685323	-4.823	1.41414e-06	4.86715e-06	down
Cals	1178.24	1.87342	0.140356	13.3477	1.222e-40	1.18259e-38	up
Calx	625.574	-0.150918	0.12444	-1.21278	0.225215	0.295232	nochange
calypso	237.878	-0.5873	0.120543	-4.87212	1.10405e-06	3.85498e-06	down
Cam	3531.4	-0.0121284	0.0842907	-0.143888	0.885589	0.914399	nochange
CaMKI	1267.68	0.860012	0.155731	5.52243	3.34341e-08	1.44306e-07	up
CaMKII	1205.17	0.857164	0.112921	7.59082	3.1788e-14	2.97986e-13	up
Camta	356.492	-0.775931	0.155738	-4.98227	6.28427e-07	2.2739e-06	down
can	0.15153	0.048973	0.227622	0.215151	0.82965	NA	nochange
cana	1061.83	-1.00413	0.111938	-8.97039	2.95475e-19	4.7348e-18	down
CanA-14F	756.979	-0.192308	0.123206	-1.56087	0.118555	0.169947	nochange
CanA1	0.790324	0.137205	0.422324	0.324881	0.745271	NA	nochange
CanB	1.22709	0.584732	0.509989	1.14656	0.251564	0.324812	nochange
CanB2	1359.94	0.816715	0.126212	6.471	9.73593e-11	5.84215e-10	up
Cand1	1353.1	-0.263301	0.108135	-2.43492	0.014895	0.0266839	down
CAP	206.997	1.47339	0.175058	8.41662	3.8749e-17	4.99336e-16	up
Cap-D2	453.864	-1.14511	0.179298	-6.38662	1.6959e-10	9.88793e-10	down
Cap-D3	230.756	-0.253689	0.168488	-1.50568	0.132149	0.186829	nochange
Cap-G	975.272	-1.18938	0.118567	-10.0313	1.11039e-23	2.69303e-22	down
Cap-H2	259.541	0.360914	0.195378	1.84726	0.0647092	0.0997883	nochange
Capa	0	NA	NA	NA	NA	NA	nochange
CapaR	0.522412	0.179628	0.314868	0.570486	0.568348	NA	nochange
Caper	801.497	-0.240293	0.0804366	-2.98735	0.00281404	0.00578454	down
Capr	3070.37	-0.761056	0.111802	-6.80719	9.95237e-12	6.72415e-11	down
caps	246.451	1.28663	0.145983	8.81353	1.21264e-18	1.86739e-17	up
capt	2104.11	-0.0557751	0.066803	-0.83492	0.403763	0.486042	nochange
capu	277.291	-0.533485	0.178601	-2.98703	0.00281704	0.00578951	down
car	401.25	-0.222241	0.138062	-1.60972	0.107459	0.15599	nochange
CarT	4.99926	0.918568	0.5255	1.74799	0.0804662	0.121227	nochange
cas	34.6185	1.39404	0.401731	3.47009	0.000520286	0.00120898	up
CASK	560.193	-0.787258	0.132053	-5.96169	2.49638e-09	1.25212e-08	down
casp	1127.03	-0.60121	0.122543	-4.90612	9.28954e-07	3.27139e-06	down
Cat	1061.81	0.381538	0.118682	3.21479	0.0013054	0.00285466	up
cathD	3421.56	0.251116	0.0847137	2.96429	0.00303378	0.00619917	up
cato	0	NA	NA	NA	NA	NA	nochange
Catsup	543.461	0.0956362	0.125608	0.761385	0.446427	0.526797	nochange
caup	0.0497556	0.00741509	0.227622	0.0325763	0.974012	NA	nochange
cav	333.61	0.00347118	0.124556	0.0278684	0.977767	0.983954	nochange
caz	657.851	-0.0351517	0.164571	-0.213596	0.830862	0.873423	nochange
cbc	240.34	0.385205	0.18066	2.13221	0.0329897	0.0547113	nochange
Cbl	1112.81	-0.662381	0.0927302	-7.14309	9.12543e-13	7.01535e-12	down
CBP	1471.95	0.274188	0.0936351	2.92826	0.00340869	0.00690198	up
Cbp20	322.192	0.505065	0.12397	4.07408	4.61967e-05	0.000125311	up
Cbp53E	0.445313	0.150321	0.3797	0.395896	0.692182	NA	nochange
Cbp80	1143.38	-0.578059	0.130088	-4.44361	8.84605e-06	2.70171e-05	down
cbs	309.026	-0.637572	0.129524	-4.92242	8.54816e-07	3.02868e-06	down
Cbs	1177.38	0.729753	0.130211	5.6044	2.08975e-08	9.271e-08	up
cbt	744.102	0.769727	0.130968	5.87722	4.1722e-09	2.02976e-08	up
Cby	0.46578	0.22617	0.347392	0.651051	0.515013	NA	nochange
Cc2d2a	16.1809	1.8433	0.447239	4.12151	3.76403e-05	0.00010361	up
CCAP	0.112583	0.048973	0.227622	0.215151	0.82965	NA	nochange
CCAP-R	12.7274	2.58404	0.497321	5.19591	2.03717e-07	7.87657e-07	up
CCDC151	0	NA	NA	NA	NA	NA	nochange
CCDC53	56.5508	1.05742	0.213385	4.95545	7.21627e-07	2.58367e-06	up
Ccdc56	0	NA	NA	NA	NA	NA	nochange
CCHa1	0.115947	0.048973	0.227622	0.215151	0.82965	NA	nochange
CCHa1-R	4.45793	0.476173	0.557588	0.853988	0.393112	0.475481	nochange
CCHa2	32.5109	2.75481	0.468122	5.88481	3.98511e-09	1.94353e-08	up
CCHa2-R	0.106484	0.00741509	0.227622	0.0325763	0.974012	NA	nochange
Cchl	862.191	0.427249	0.125937	3.39257	0.000692395	0.00157734	up
CCKLR-17D1	0.0622957	0.00741509	0.227622	0.0325763	0.974012	NA	nochange
CCKLR-17D3	1.25682	0.233604	0.537792	0.434375	0.664016	0.732265	nochange
Ccm3	1067.56	-1.27601	0.20124	-6.34074	2.2867e-10	1.31462e-09	down
Ccn	0.337838	0.00956532	0.256828	0.037244	0.97029	NA	nochange
Ccp84Aa	0.0424033	0.00741509	0.227622	0.0325763	0.974012	NA	nochange
Ccp84Ab	0	NA	NA	NA	NA	NA	nochange
Ccp84Ac	0	NA	NA	NA	NA	NA	nochange
Ccp84Ad	0	NA	NA	NA	NA	NA	nochange
Ccp84Ae	0	NA	NA	NA	NA	NA	nochange
Ccp84Af	0	NA	NA	NA	NA	NA	nochange
Ccp84Ag	0.432232	0.168611	0.304531	0.553674	0.579802	NA	nochange
Ccs	197.805	0.45797	0.130934	3.49773	0.000469238	0.00109864	up
CCT1	3551.41	-0.100115	0.0900986	-1.11117	0.266495	0.341544	nochange
CCT2	5732.93	0.154496	0.110751	1.39499	0.163019	0.22443	nochange
CCT3	2780.3	-0.00628968	0.091778	-0.0685315	0.945363	0.958814	nochange
CCT4	4681.12	0.230176	0.0973847	2.36358	0.0180995	0.0318581	up
CCT5	4115.45	-0.189621	0.0906816	-2.09106	0.0365223	0.059826	nochange
CCT6	3121.48	-0.221524	0.0689187	-3.21428	0.00130771	0.00285836	down
CCT7	3141.18	-0.0504239	0.0789338	-0.638813	0.522945	0.60086	nochange
CCT8	3705.82	0.00624655	0.0706845	0.0883722	0.929581	0.946758	nochange
CCY	0	NA	NA	NA	NA	NA	nochange
Ccz1	211.621	1.08793	0.167334	6.50155	7.94964e-11	4.83195e-10	up
cd	1.86982	0.0718707	0.552148	0.130166	0.896435	0.922716	nochange
CD98hc	2257.25	-0.914183	0.0934775	-9.77971	1.37607e-22	3.05927e-21	down
Cda4	11.1381	1.28255	0.514539	2.49263	0.0126802	0.023	up
Cda5	138.361	2.20487	0.322277	6.84156	7.8338e-12	5.37743e-11	up
Cda9	0	NA	NA	NA	NA	NA	nochange
CDase	8.16029	1.13779	0.514716	2.21051	0.0270696	0.0458011	up
cdc14	403.003	-0.704137	0.10901	-6.45941	1.05114e-10	6.28078e-10	down
Cdc16	513.321	-0.217418	0.129391	-1.68032	0.0928944	0.13729	nochange
Cdc23	216.887	-0.62364	0.139701	-4.4641	8.04065e-06	2.47333e-05	down
Cdc27	819.332	-0.697982	0.126265	-5.5279	3.24078e-08	1.4006e-07	down
Cdc2rk	139.448	-0.228015	0.146834	-1.55287	0.120453	0.172168	nochange
Cdc37	1023.65	-1.50454	0.0986416	-15.2526	1.58307e-52	3.18908e-50	down
Cdc42	1668.71	-0.0489687	0.11015	-0.444562	0.656636	0.726248	nochange
CDC45L	875.461	-1.04478	0.122427	-8.53392	1.41465e-17	1.9131e-16	down
Cdc5	578.77	-0.877677	0.124099	-7.07238	1.52297e-12	1.14845e-11	down
Cdc6	502.512	-1.17889	0.113176	-10.4164	2.08606e-25	5.78413e-24	down
Cdc7	938.139	-0.928887	0.132871	-6.99089	2.73145e-12	1.99414e-11	down
Cdep	212.091	1.37966	0.209496	6.58562	4.52979e-11	2.83716e-10	up
CdGAPr	457.821	-1.42113	0.184993	-7.68209	1.5652e-14	1.52068e-13	down
cdi	882.639	-1.12275	0.14739	-7.61758	2.58468e-14	2.44615e-13	down
cDIP	4.84121	0.659048	0.548515	1.20151	0.229552	0.300041	nochange
Cdk1	1139.38	0.334245	0.119041	2.80781	0.00498791	0.00976317	up
Cdk12	972.892	-0.611428	0.11657	-5.24516	1.56148e-07	6.13833e-07	down
Cdk2	685.762	-1.04067	0.138511	-7.51329	5.76599e-14	5.17419e-13	down
CDK2AP1	337.786	-0.550434	0.113703	-4.84099	1.29194e-06	4.46996e-06	down
Cdk4	290.061	0.55834	0.139729	3.99588	6.44551e-05	0.000171261	up
Cdk5	245.54	-0.0143002	0.145631	-0.098195	0.921777	0.941424	nochange
Cdk5alpha	2.47656	0.689495	0.5555	1.24122	0.214526	0.283631	nochange
Cdk7	468.89	0.0696168	0.0967533	0.71953	0.471815	0.551941	nochange
Cdk8	146.349	-0.560127	0.144554	-3.87487	0.000106681	0.000275236	down
Cdk9	221.762	-0.452096	0.160408	-2.81841	0.00482614	0.00948105	down
Cdlc2	0	NA	NA	NA	NA	NA	nochange
cdm	818.743	-0.679815	0.0773491	-8.78892	1.51008e-18	2.29677e-17	down
CdsA	583.546	-0.61145	0.115637	-5.28767	1.23883e-07	4.9209e-07	down
CecA1	19.5527	2.36838	0.439183	5.3927	6.94068e-08	2.87019e-07	up
CecA2	0.342678	0.0604944	0.251637	0.240404	0.810017	NA	nochange
CecB	0.351616	0.113	0.252876	0.446859	0.654977	NA	nochange
CecC	0.209417	0.048973	0.227622	0.215151	0.82965	NA	nochange
Ced-12	443.785	-0.478167	0.12034	-3.97348	7.08306e-05	0.000187394	down
ced-6	3017.81	-0.0751135	0.0716859	-1.04781	0.294724	0.371759	nochange
Cen	1397.85	-0.366105	0.0948122	-3.86136	0.000112755	0.000289771	down
CenB1A	1097.78	-0.270872	0.122792	-2.20595	0.0273877	0.0462601	down
CenG1A	306.234	-1.08755	0.146687	-7.41408	1.22468e-13	1.05029e-12	down
Cenp-C	718.131	-1.38492	0.166111	-8.33731	7.6001e-17	9.5446e-16	down
Cep135	221.881	-0.502573	0.152358	-3.29863	0.000971568	0.00216682	down
cep290	7.36549	-1.40336	0.515167	-2.7241	0.00644774	0.0123872	down
Cep89	1.12115	0.312832	0.503679	0.621094	0.534538	0.612185	nochange
Cep97	324.962	-0.635573	0.143498	-4.42913	9.46152e-06	2.87545e-05	down
cer	370.797	1.69944	0.228186	7.44762	9.50422e-14	8.30967e-13	up
Cerk	871.766	-0.0402412	0.128485	-0.313197	0.754131	0.80729	nochange
cert	449.901	-0.3751	0.0946254	-3.96405	7.36876e-05	0.000194588	down
cerv	170.046	0.683331	0.19849	3.44264	0.00057606	0.00133106	up
Cf2	349.966	-0.94191	0.143825	-6.54899	5.79293e-11	3.57164e-10	down
Cfp1	372.152	-0.344403	0.107136	-3.21464	0.00130607	0.00285542	down
cg	1711.35	-0.78599	0.11058	-7.10791	1.17815e-12	8.95265e-12	down
CG10000	0.0497556	0.00741509	0.227622	0.0325763	0.974012	NA	nochange
CG10005	4.52012	0.287546	0.527885	0.544713	0.585951	0.661322	nochange
CG10011	157.235	-1.16399	0.205139	-5.67413	1.39396e-08	6.30314e-08	down
CG10013	53.2322	1.17967	0.266633	4.42433	9.67433e-06	2.9311e-05	up
CG10014	0	NA	NA	NA	NA	NA	nochange
CG10019	8.38925	0.487981	0.505349	0.965631	0.334229	0.413845	nochange
CG10026	7.24904	0.903319	0.514803	1.75469	0.0793127	0.119639	nochange
CG10029	0	NA	NA	NA	NA	NA	nochange
CG10031	1.65451	0.678875	0.543467	1.24916	0.211608	0.280148	nochange
CG10035	0.114789	0.048973	0.227622	0.215151	0.82965	NA	nochange
CG10038	340.643	0.152171	0.129247	1.17737	0.239047	0.31101	nochange
CG10041	2.55036	0.77337	0.557898	1.38622	0.16568	0.227617	nochange
CG10050	178.415	0.0991079	0.146804	0.675106	0.499609	0.57822	nochange
CG10051	0	NA	NA	NA	NA	NA	nochange
CG10053	62.2304	-0.0749751	0.197218	-0.380163	0.703825	0.763876	nochange
CG10055	664.235	-0.342043	0.0779101	-4.39022	1.13234e-05	3.39632e-05	down
CG10062	27.8497	2.55971	0.425354	6.01784	1.76765e-09	9.08623e-09	up
CG10063	8.32692	1.27878	0.496935	2.57334	0.0100724	0.0186223	up
CG10064	0.623262	0.366194	0.444251	0.824297	0.409771	NA	nochange
CG10068	220.236	0.354833	0.125618	2.8247	0.00473256	0.00931136	up
CG10073	1.74866	0.312293	0.53313	0.585773	0.558028	0.633939	nochange
CG10075	257.694	0.501672	0.149995	3.34458	0.000824075	0.0018576	up
CG10077	2496.68	-0.364245	0.0889453	-4.09515	4.21891e-05	0.000115105	down
CG10081	0	NA	NA	NA	NA	NA	nochange
CG10082	450.782	-0.699879	0.154674	-4.52487	6.04325e-06	1.88715e-05	down
CG10086	2.61723	-0.0959118	0.541635	-0.177078	0.859447	0.895232	nochange
CG10089	35.6589	1.57161	0.376809	4.17085	3.0347e-05	8.48359e-05	up
CG10096	0	NA	NA	NA	NA	NA	nochange
CG10097	0	NA	NA	NA	NA	NA	nochange
CG10098	522.309	0.252634	0.135921	1.85868	0.0630729	0.0976768	nochange
CG10103	628.48	-1.5293	0.113575	-13.4651	2.51012e-41	2.58098e-39	down
CG10104	0	NA	NA	NA	NA	NA	nochange
CG10116	0.0667133	0.00741509	0.227622	0.0325763	0.974012	NA	nochange
CG10126	80.453	1.8555	0.343983	5.39416	6.88456e-08	2.84937e-07	up
CG10131	1.26065	0.0451899	0.527628	0.0856473	0.931747	0.948075	nochange
CG10132	4.83999	1.03714	0.531431	1.95159	0.050987	0.0807724	nochange
CG10133	324.114	0.524465	0.157764	3.32436	0.000886224	0.00199133	up
CG10137	27.6268	1.08236	0.369155	2.93201	0.00336781	0.00682902	up
CG10139	175.341	-0.54983	0.137347	-4.00321	6.2489e-05	0.000166261	down
CG10140	0.189408	0.00741509	0.227622	0.0325763	0.974012	NA	nochange
CG10147	70.3103	-0.390151	0.199452	-1.95612	0.0504514	0.0799989	nochange
CG10151	50.5939	1.65419	0.328888	5.02965	4.91372e-07	1.80377e-06	up
CG10154	0.132383	0.0905308	0.227622	0.397725	0.690833	NA	nochange
CG10163	401.504	0.966085	0.447134	2.16062	0.0307249	0.0512654	nochange
CG10164	0	NA	NA	NA	NA	NA	nochange
CG10165	146.794	0.910544	0.177881	5.11883	3.07436e-07	1.16094e-06	up
CG10166	430.49	0.362029	0.122605	2.95282	0.00314887	0.00642199	up
CG10168	0.123386	0.00741509	0.227622	0.0325763	0.974012	NA	nochange
CG10170	1.49708	0.0634197	0.510977	0.124115	0.901224	0.925701	nochange
CG10171	393.401	-0.909681	0.139136	-6.53808	6.2312e-11	3.83228e-10	down
CG10175	196.116	2.18045	0.30967	7.04121	1.90573e-12	1.4208e-11	up
CG10177	0	NA	NA	NA	NA	NA	nochange
CG10178	531.009	1.24999	0.165883	7.53536	4.87006e-14	4.42655e-13	up
CG10182	2.05835	0.918346	0.528095	1.73898	0.0820382	0.12322	nochange
CG10183	0	NA	NA	NA	NA	NA	nochange
CG10184	126.361	0.98023	0.196557	4.98699	6.1327e-07	2.22069e-06	up
CG10185	0.489036	-0.0839747	0.344496	-0.243761	0.807416	NA	nochange
CG10188	543.774	-1.50107	0.156704	-9.57896	9.80228e-22	2.02848e-20	down
CG10189	151.844	1.25209	0.167819	7.46094	8.5909e-14	7.558e-13	up
CG10194	198.559	-0.121263	0.127639	-0.950046	0.342089	0.421884	nochange
CG10195	163.778	1.0261	0.193607	5.29991	1.15861e-07	4.63208e-07	up
CG10202	0	NA	NA	NA	NA	NA	nochange
CG10205	0	NA	NA	NA	NA	NA	nochange
CG10208	40.4144	1.24246	0.264806	4.69196	2.70599e-06	8.96636e-06	up
CG10209	266.176	-0.49995	0.134977	-3.70398	0.000212246	0.000525981	down
CG10211	6.07397	0.193737	0.519013	0.37328	0.70894	0.76796	nochange
CG10214	352.64	0.0288426	0.120905	0.238555	0.811451	0.855842	nochange
CG10217	855.283	-0.17829	0.0971351	-1.83549	0.0664338	0.10224	nochange
CG10222	253.862	0.558519	0.13558	4.11948	3.7973e-05	0.000104497	up
CG10226	21.1827	1.31838	0.463868	2.84214	0.00448114	0.00885907	up
CG10232	0.398715	-0.0635189	0.304376	-0.208686	0.834694	NA	nochange
CG10237	1268.33	-0.50995	0.194118	-2.62701	0.00861387	0.0161649	down
CG1024	262.205	-0.689955	0.113727	-6.06679	1.3049e-09	6.84416e-09	down
CG10252	0.0622957	0.00741509	0.227622	0.0325763	0.974012	NA	nochange
CG10254	4679.39	-1.54982	0.141624	-10.9432	7.16576e-28	2.47319e-26	down
CG10257	0.181616	0.0905308	0.227622	0.397725	0.690833	NA	nochange
CG10264	0.522722	0.0271149	0.414642	0.0653935	0.947861	NA	nochange
CG10265	288.345	-1.81068	0.140103	-12.9239	3.30053e-38	2.64874e-36	down
CG10268	92.7037	-0.309836	0.168111	-1.84304	0.065323	0.100672	nochange
CG10274	210.472	-0.852481	0.140606	-6.06289	1.33694e-09	6.99734e-09	down
CG10280	1.29185	0.396695	0.514466	0.771081	0.440659	0.521177	nochange
CG10283	202.211	1.44076	0.169506	8.49975	1.89996e-17	2.53439e-16	up
CG10286	813.782	0.523585	0.134687	3.88742	0.000101315	0.000262008	up
CG10289	1067.93	-0.471119	0.123541	-3.81347	0.00013703	0.000347272	down
CG10298	0.124715	0.00741509	0.227622	0.0325763	0.974012	NA	nochange
CG10300	0.298907	0.0122039	0.287725	0.0424151	0.966168	NA	nochange
CG10301	0.0535598	0.00741509	0.227622	0.0325763	0.974012	NA	nochange
CG10307	1.22281	0.0786309	0.532376	0.147698	0.882581	0.912629	nochange
CG10311	28.1487	1.1154	0.361457	3.08585	0.0020297	0.00428468	up
CG10317	0	NA	NA	NA	NA	NA	nochange
CG10321	466.558	-1.29505	0.116579	-11.1088	1.13703e-28	4.20362e-27	down
CG10324	136.787	-0.380383	0.152812	-2.48923	0.012802	0.0232082	down
CG10332	0	NA	NA	NA	NA	NA	nochange
CG10333	460.798	-0.460058	0.125084	-3.67799	0.000235081	0.000576804	down
CG10336	282.539	-0.536121	0.120458	-4.45071	8.55883e-06	2.61861e-05	down
CG10337	72.5328	1.28659	0.269211	4.77911	1.76072e-06	5.98074e-06	up
CG10338	345.006	0.0511715	0.115914	0.441463	0.658878	0.728085	nochange
CG10339	0.0698262	0.00741509	0.227622	0.0325763	0.974012	NA	nochange
CG10340	416.234	0.744204	0.118642	6.27266	3.54923e-10	1.98721e-09	up
CG10341	508.777	0.459175	0.144054	3.18751	0.00143502	0.00311527	up
CG10343	296.102	0.521898	0.107951	4.83458	1.33425e-06	4.60666e-06	up
CG10344	140.442	0.754745	0.173948	4.3389	1.43195e-05	4.23071e-05	up
CG10345	0.135596	0.00741509	0.227622	0.0325763	0.974012	NA	nochange
CG10347	509.938	0.506836	0.136022	3.72614	0.000194435	0.000484297	up
CG10348	0	NA	NA	NA	NA	NA	nochange
CG10352	0.68479	0.0304031	0.444984	0.0683241	0.945528	NA	nochange
CG10353	307.028	-0.451294	0.115986	-3.89093	9.98617e-05	0.00025852	down
CG10357	0	NA	NA	NA	NA	NA	nochange
CG10359	3.6333	0.388486	0.559524	0.694314	0.487485	0.56658	nochange
CG10361	3.21386	0.395945	0.559604	0.707544	0.479228	0.559013	nochange
CG10362	0.333937	0.00741509	0.227622	0.0325763	0.974012	NA	nochange
CG10365	554.226	1.19605	0.181853	6.57698	4.80104e-11	2.99944e-10	up
CG10366	238.402	-0.712961	0.150029	-4.75214	2.01271e-06	6.78301e-06	down
CG10375	380.07	0.364042	0.16951	2.14761	0.0317444	0.0527612	nochange
CG10376	402.772	-0.403814	0.131161	-3.07876	0.00207864	0.0043777	down
CG10383	279.024	-1.31595	0.152764	-8.61425	7.04005e-18	9.88512e-17	down
CG10384	0.124591	0.00741509	0.227622	0.0325763	0.974012	NA	nochange
CG10395	382.175	0.406244	0.125011	3.24967	0.00115539	0.00254629	up
CG10399	113.074	0.456712	0.167521	2.72629	0.00640497	0.0123123	up
CG10405	3.235	0.0254001	0.542637	0.0468086	0.962666	0.971921	nochange
CG10407	1284.84	1.17067	0.400735	2.9213	0.00348577	0.00703929	up
CG10413	1815.03	-1.02759	0.111793	-9.1919	3.85945e-20	6.83961e-19	down
CG10417	1923.75	0.102177	0.102826	0.993688	0.320375	0.399245	nochange
CG10418	199.652	0.587511	0.192027	3.05952	0.00221694	0.00464123	up
CG10420	290.4	-0.281178	0.121623	-2.31187	0.0207846	0.036139	down
CG10424	316.764	0.239998	0.105044	2.28473	0.0223285	0.0385659	up
CG10425	259.785	-0.0337379	0.118391	-0.284971	0.775667	0.826223	nochange
CG10428	450.578	0.139664	0.123235	1.13331	0.257083	0.330942	nochange
CG10431	84.5218	-0.995591	0.19804	-5.02721	4.97672e-07	1.8235e-06	down
CG10433	81.2114	1.03175	0.268714	3.8396	0.000123233	0.000314404	up
CG10435	410.238	-0.42959	0.0882129	-4.86992	1.11643e-06	3.89683e-06	down
CG10444	1043.55	-0.177202	0.107583	-1.64712	0.0995331	0.146009	nochange
CG10445	294.652	-0.829276	0.165176	-5.02056	5.15205e-07	1.88355e-06	down
CG10459	0.186887	0.00741509	0.227622	0.0325763	0.974012	NA	nochange
CG10462	488.952	-0.49316	0.176315	-2.79703	0.00515743	0.010077	down
CG10463	250.704	0.365121	0.153468	2.37913	0.0173535	0.0306708	up
CG10465	914.281	0.239566	0.145473	1.64681	0.0995969	0.14608	nochange
CG10466	129.653	0.628894	0.191752	3.27972	0.00103912	0.00230652	up
CG10467	146.863	0.237197	0.158113	1.50017	0.13357	0.188595	nochange
CG10469	17.1355	0.42829	0.4075	1.05102	0.29325	0.37021	nochange
CG10470	516.939	0.523906	0.137801	3.80191	0.000143583	0.000363134	up
CG10472	1.07471	0.240334	0.515239	0.466452	0.640892	0.712897	nochange
CG10474	0	NA	NA	NA	NA	NA	nochange
CG10476	0	NA	NA	NA	NA	NA	nochange
CG10477	0.646823	0.0030051	0.228006	0.0131799	0.989484	NA	nochange
CG10479	30.3767	1.34674	0.401905	3.35089	0.000805509	0.00181949	up
CG10481	0	NA	NA	NA	NA	NA	nochange
CG10483	3.17294	0.361279	0.559265	0.645989	0.518287	0.596063	nochange
CG10486	0	NA	NA	NA	NA	NA	nochange
CG10492	1306.06	-1.51471	0.139111	-10.8885	1.30811e-27	4.39196e-26	down
CG10494	143.214	-0.739814	0.143423	-5.15828	2.49228e-07	9.52802e-07	down
CG10495	191.31	0.300553	0.147684	2.03511	0.0418398	0.0677051	nochange
CG10505	7.88129	1.7305	0.532484	3.24986	0.00115463	0.00254519	up
CG10508	1.02735	-0.123041	0.50624	-0.24305	0.807967	0.853262	nochange
CG10510	0	NA	NA	NA	NA	NA	nochange
CG10512	61.6609	1.39269	0.294668	4.7263	2.28649e-06	7.65602e-06	up
CG10513	26.6048	0.864447	0.547897	1.57775	0.114622	0.165028	nochange
CG10514	38.516	0.778503	0.550607	1.4139	0.157391	0.217658	nochange
CG10516	157.647	0.0400416	0.143624	0.278795	0.780402	0.830724	nochange
CG10527	905.887	0.998161	0.121969	8.18374	2.75177e-16	3.25692e-15	up
CG10543	642.747	-0.515839	0.148202	-3.48064	0.000500219	0.00116564	down
CG10550	8.40915	1.32422	0.517249	2.56012	0.0104637	0.0192844	up
CG10553	7.75068	0.807648	0.55889	1.44509	0.148432	0.206565	nochange
CG10555	618.615	-0.426224	0.117979	-3.61271	0.000303012	0.000730945	down
CG10559	5.28524	1.15844	0.552494	2.09675	0.0360157	0.0591237	nochange
CG10560	5.61184	0.8562	0.558849	1.53208	0.125503	0.178611	nochange
CG10561	133.536	-0.600921	0.140247	-4.28473	1.82957e-05	5.29921e-05	down
CG10562	1.41778	0.226886	0.508573	0.446122	0.655509	0.725391	nochange
CG10565	1702.16	-0.257279	0.0985503	-2.61064	0.00903733	0.0168794	down
CG10570	0	NA	NA	NA	NA	NA	nochange
CG10576	6043.44	0.223958	0.108984	2.05497	0.0398815	0.064855	nochange
CG10581	3.43006	1.09545	0.553035	1.9808	0.047614	0.0759531	nochange
CG10584	174.795	-1.58988	0.199464	-7.9708	1.57647e-15	1.72904e-14	down
CG10585	254.441	-0.567102	0.125758	-4.50946	6.49922e-06	2.02123e-05	down
CG10587	0	NA	NA	NA	NA	NA	nochange
CG10588	0.0535598	0.00741509	0.227622	0.0325763	0.974012	NA	nochange
CG10589	0.365645	0.0622888	0.255128	0.244147	0.807117	NA	nochange
CG10591	0.630246	-0.108343	0.424624	-0.255151	0.798606	NA	nochange
CG10592	1.93223	0.401698	0.529331	0.758879	0.447925	0.528194	nochange
CG10597	0	NA	NA	NA	NA	NA	nochange
CG10598	0.0535598	0.00741509	0.227622	0.0325763	0.974012	NA	nochange
CG10600	791.014	-1.43403	0.142874	-10.0371	1.04757e-23	2.54693e-22	down
CG10602	1639.84	-0.197344	0.0917525	-2.15082	0.0314901	0.0523827	nochange
CG10616	425.669	-0.213118	0.0995621	-2.14055	0.0323102	0.0536204	nochange
CG10621	66.4884	0.865101	0.261078	3.31358	0.000921102	0.00206442	up
CG10623	921.359	1.2434	0.128263	9.6942	3.19128e-22	6.84807e-21	up
CG10628	152.594	-0.973827	0.144157	-6.75534	1.42499e-11	9.42764e-11	down
CG10631	479.678	-1.28133	0.210313	-6.09247	1.11179e-09	5.86872e-09	down
CG10638	568.711	0.167237	0.114584	1.45952	0.144422	0.201725	nochange
CG10646	145.801	-0.0296054	0.156066	-0.189698	0.849545	0.887769	nochange
CG10650	18.4068	1.14794	0.481542	2.38388	0.0171314	0.0303217	up
CG10651	0.261131	-0.115178	0.277443	-0.415141	0.678039	NA	nochange
CG10654	47.535	-2.63733	0.287268	-9.18075	4.28117e-20	7.55982e-19	down
CG10657	0.872199	0.543367	0.474007	1.14633	0.25166	NA	nochange
CG10659	0	NA	NA	NA	NA	NA	nochange
CG10660	56.2528	1.43634	0.314447	4.56781	4.9285e-06	1.55827e-05	up
CG10663	5.205	0.125671	0.525067	0.239344	0.810839	0.855563	nochange
CG10669	117.091	-0.569572	0.154163	-3.69461	0.000220222	0.00054386	down
CG10672	270.77	0.65237	0.111258	5.86358	4.5299e-09	2.19082e-08	up
CG10674	243.394	0.350207	0.13789	2.53976	0.0110928	0.0203488	up
CG10680	17.4321	-0.00570686	0.442528	-0.012896	0.989711	0.993839	nochange
CG10681	78.6858	0.255615	0.197744	1.29265	0.196131	0.262794	nochange
CG10694	0.177812	0.0905308	0.227622	0.397725	0.690833	NA	nochange
CG10700	0	NA	NA	NA	NA	NA	nochange
CG10702	204.123	-1.49842	0.170829	-8.77149	1.7632e-18	2.6491e-17	down
CG10710	3.56681	0.0883792	0.558757	0.158171	0.874322	0.906082	nochange
CG10713	0	NA	NA	NA	NA	NA	nochange
CG10721	129.381	0.35107	0.167138	2.10048	0.035687	0.0586524	nochange
CG10725	0	NA	NA	NA	NA	NA	nochange
CG10730	0.987814	0.0586743	0.501255	0.117055	0.906817	NA	nochange
CG10731	133.917	1.36399	0.176496	7.72817	1.09104e-14	1.07804e-13	up
CG10734	0.579419	0.0169243	0.351563	0.0481402	0.961604	NA	nochange
CG10737	336.632	-0.164293	0.124482	-1.31981	0.186897	0.252271	nochange
CG10738	75.6131	0.0003974	0.217168	0.00182992	0.99854	0.999106	nochange
CG1074	442.454	-0.116222	0.0943612	-1.23167	0.218073	0.28719	nochange
CG10747	109.533	0.284235	0.163916	1.73403	0.0829122	0.124353	nochange
CG10748	0	NA	NA	NA	NA	NA	nochange
CG10749	0.063454	0.048973	0.227622	0.215151	0.82965	NA	nochange
CG10750	0.0661914	0.048973	0.227622	0.215151	0.82965	NA	nochange
CG10752	0.389321	0.00980272	0.259806	0.037731	0.969902	NA	nochange
CG10761	0.635464	0.358798	0.42381	0.846601	0.397218	NA	nochange
CG10764	4.94474	1.06722	0.531255	2.00886	0.0445521	0.0716128	nochange
CG1077	484.822	0.688032	0.469739	1.46471	0.143	0.200021	nochange
CG10778	470.999	0.697477	0.127414	5.4741	4.3975e-08	1.87022e-07	up
CG10793	1.06283	1.00725	0.499558	2.01628	0.0437707	0.0705521	nochange
CG10795	184.797	-0.542536	0.160935	-3.37115	0.000748542	0.00169898	down
CG10799	2.58081	0.194812	0.559672	0.348082	0.727778	0.784183	nochange
CG10801	0.87725	0.411997	0.466927	0.882357	0.377584	NA	nochange
CG10802	295.223	-0.218892	0.126396	-1.73179	0.0833106	0.124903	nochange
CG10803	549.725	-0.567124	0.104947	-5.40393	6.51967e-08	2.70515e-07	down
CG10804	0.304692	0.0813608	0.288974	0.28155	0.778288	NA	nochange
CG10809	223.879	-0.734526	0.123167	-5.96364	2.46679e-09	1.23854e-08	down
CG10814	0.899522	0.378479	0.449457	0.842081	0.399743	NA	nochange
CG10822	0	NA	NA	NA	NA	NA	nochange
CG10827	0.387649	0.0134453	0.300827	0.0446945	0.964351	NA	nochange
CG10834	0.179158	0.048973	0.227622	0.215151	0.82965	NA	nochange
CG10839	0	NA	NA	NA	NA	NA	nochange
CG10841	0.313623	0.197729	0.327278	0.604161	0.545736	NA	nochange
CG10845	0	NA	NA	NA	NA	NA	nochange
CG10853	0.0507187	0.00741509	0.227622	0.0325763	0.974012	NA	nochange
CG10859	0.194054	0.00741509	0.227622	0.0325763	0.974012	NA	nochange
CG10862	0.997684	0.306036	0.442681	0.691323	0.489363	0.56816	nochange
CG10863	882.28	0.651047	0.0850081	7.65864	1.87906e-14	1.81135e-13	up
CG10864	3.53442	0.966809	0.556332	1.73783	0.0822413	0.123487	nochange
CG10866	299.129	0.0380721	0.119561	0.318432	0.750157	0.804345	nochange
CG10869	0.423008	0.167621	0.303714	0.551905	0.581013	NA	nochange
CG10874	377.057	-0.237568	0.101459	-2.34152	0.0192052	0.0336184	down
CG10877	256.432	-2.6297	0.192288	-13.6759	1.41488e-42	1.58708e-40	down
CG10880	417.41	0.372554	0.095822	3.88798	0.000101083	0.000261545	up
CG10887	1.21402	0.546525	0.517141	1.05682	0.290594	0.367562	nochange
CG10889	162.658	-0.837277	0.15632	-5.35616	8.50111e-08	3.46039e-07	down
CG10898	156.589	-0.518893	0.156603	-3.31343	0.000921588	0.00206468	down
CG10899	0.063454	0.048973	0.227622	0.215151	0.82965	NA	nochange
CG1090	1.53717	-0.104487	0.548239	-0.190586	0.84885	0.887585	nochange
CG10903	337.5	0.566615	0.131358	4.31351	1.6068e-05	4.69253e-05	up
CG10904	159.817	-0.384808	0.144926	-2.6552	0.00792606	0.0149738	down
CG10907	219.803	0.637608	0.135475	4.70647	2.52037e-06	8.38793e-06	up
CG10909	0	NA	NA	NA	NA	NA	nochange
CG10910	0.248778	0.00741509	0.227622	0.0325763	0.974012	NA	nochange
CG10911	3.72913	-0.00795921	0.236532	-0.0336497	NA	NA	nochange
CG10912	1.24389	0.000458545	0.232216	0.00197465	0.998424	0.999106	nochange
CG10914	264.346	-0.292839	0.139727	-2.09579	0.0361009	0.059234	nochange
CG10915	907.813	-2.34498	0.12151	-19.2987	5.50934e-83	4.53189e-80	down
CG10916	114.25	1.11941	0.217552	5.14549	2.66829e-07	1.01537e-06	up
CG10918	0.233901	0.00741509	0.227622	0.0325763	0.974012	NA	nochange
CG10919	0	NA	NA	NA	NA	NA	nochange
CG1092	4.51575	0.625842	0.550973	1.13589	0.256005	0.329898	nochange
CG10920	0.100474	0.00741509	0.227622	0.0325763	0.974012	NA	nochange
CG10924	47.5341	1.8309	0.388747	4.70976	2.4801e-06	8.26422e-06	up
CG10927	115.608	-0.791208	0.185428	-4.26694	1.98173e-05	5.71399e-05	down
CG10931	0.294367	0.0791611	0.285339	0.277428	0.781451	NA	nochange
CG10932	1118.15	0.667141	0.135617	4.9193	8.68559e-07	3.07406e-06	up
CG10934	0.0507187	0.00741509	0.227622	0.0325763	0.974012	NA	nochange
CG10936	160.454	-0.486474	0.190088	-2.5592	0.0104912	0.0193243	down
CG10939	768.978	0.620095	0.0873281	7.10075	1.24085e-12	9.4219e-12	up
CG10943	0.0497556	0.00741509	0.227622	0.0325763	0.974012	NA	nochange
CG10947	0.810685	0.612108	0.463444	1.32078	0.186575	NA	nochange
CG10948	290.269	-0.500102	0.121982	-4.09979	4.13518e-05	0.000112976	down
CG10949	100.064	-0.0325196	0.207091	-0.15703	0.875221	0.906823	nochange
CG10950	0	NA	NA	NA	NA	NA	nochange
CG10953	0	NA	NA	NA	NA	NA	nochange
CG10958	30.7431	-0.277793	0.3013	-0.921981	0.356539	0.436866	nochange
CG10959	238.086	-1.21355	0.15551	-7.80364	6.01482e-15	6.12086e-14	down
CG10960	1790.58	-0.154089	0.105351	-1.46262	0.143571	0.200678	nochange
CG10962	6.46444	0.694346	0.498236	1.39361	0.163436	0.224878	nochange
CG10969	0.117025	-0.0341428	0.227622	-0.149998	0.880766	NA	nochange
CG10970	0.562671	0.0211304	0.367848	0.0574432	0.954192	NA	nochange
CG10973	293.127	0.670867	0.126207	5.31561	1.06298e-07	4.26705e-07	up
CG10979	817.954	-1.22342	0.136143	-8.98626	2.55794e-19	4.12573e-18	down
CG10984	365.605	-0.559753	0.116366	-4.81027	1.50725e-06	5.16601e-06	down
CG10993	0	NA	NA	NA	NA	NA	nochange
CG10996	0.0661914	0.048973	0.227622	0.215151	0.82965	NA	nochange
CG11000	5.54263	0.220964	0.523838	0.421816	0.673159	0.738717	nochange
CG11007	532.161	0.388364	0.148753	2.6108	0.009033	0.0168777	up
CG11018	0.0667133	0.00741509	0.227622	0.0325763	0.974012	NA	nochange
CG11023	0.462638	-0.446173	0.385322	-1.15792	0.246896	NA	nochange
CG11029	3.83685	0.668161	0.558811	1.19568	0.23182	0.302645	nochange
CG1103	1310.86	-0.956812	0.137993	-6.93375	4.09819e-12	2.92292e-11	down
CG11030	593.962	0.0973601	0.103526	0.94044	0.346992	0.427266	nochange
CG11034	71.2918	-2.94855	0.261222	-11.2875	1.51196e-29	6.19278e-28	down
CG11035	88.1072	0.323779	0.209943	1.54222	0.12302	0.175532	nochange
CG11037	0.0618646	0.048973	0.227622	0.215151	0.82965	NA	nochange
CG11041	0.189921	0.132089	0.227622	0.580299	0.561713	NA	nochange
CG11044	0.166423	0.00741509	0.227622	0.0325763	0.974012	NA	nochange
CG1105	311.684	0.219775	0.117534	1.8699	0.0614983	0.0954932	nochange
CG11050	700.111	-0.505182	0.0988257	-5.11184	3.19028e-07	1.20058e-06	down
CG11052	0.441402	0.014081	0.307237	0.0458312	0.963445	NA	nochange
CG11060	0.0622957	0.00741509	0.227622	0.0325763	0.974012	NA	nochange
CG11068	0.109117	0.00741509	0.227622	0.0325763	0.974012	NA	nochange
CG11069	82.9544	0.956326	0.26274	3.63982	0.000272834	0.000663172	up
CG11070	665.701	-0.91169	0.139076	-6.55535	5.55113e-11	3.43113e-10	down
CG11073	0.484138	0.226817	0.347828	0.652094	0.514341	NA	nochange
CG11076	1887.17	0.593244	0.0926767	6.40122	1.54139e-10	9.03507e-10	up
CG11077	207.924	0.87708	0.142324	6.16256	7.1577e-10	3.86508e-09	up
CG11085	0	NA	NA	NA	NA	NA	nochange
CG11089	1075.64	0.406596	0.125385	3.24278	0.0011837	0.00260578	up
CG11095	102.225	-0.87388	0.179751	-4.86161	1.16433e-06	4.05116e-06	down
CG11099	0.0473705	0.00741509	0.227622	0.0325763	0.974012	NA	nochange
CG11103	104.999	-0.5322	0.175652	-3.02986	0.00244667	0.00508231	down
CG11106	0	NA	NA	NA	NA	NA	nochange
CG11109	260.72	0.394798	0.135086	2.92257	0.0034715	0.00701622	up
CG11110	221.444	0.531535	0.125446	4.23715	2.2638e-05	6.46397e-05	up
CG11112	0	NA	NA	NA	NA	NA	nochange
CG11113	0	NA	NA	NA	NA	NA	nochange
CG11122	478.851	-0.988169	0.270588	-3.65193	0.000260275	0.000634834	down
CG11123	440.119	0.526552	0.124017	4.24581	2.17807e-05	6.23542e-05	up
CG11125	66.2458	-1.05805	0.221925	-4.76761	1.8642e-06	6.31488e-06	down
CG11127	238.447	0.00595555	0.115628	0.051506	0.958922	0.969509	nochange
CG1113	7.23307	0.368706	0.463747	0.795058	0.42658	0.507627	nochange
CG11131	3.17719	-0.385528	0.559098	-0.689554	0.490475	0.569184	nochange
CG11134	286.941	0.885434	0.16231	5.45519	4.89205e-08	2.06718e-07	up
CG11137	825.875	0.627932	0.174845	3.59135	0.000328965	0.000787776	up
CG11138	435.406	-0.740927	0.113524	-6.52664	6.72615e-11	4.11872e-10	down
CG11141	292.316	-1.34538	0.143253	-9.3916	5.90959e-21	1.13489e-19	down
CG11145	0	NA	NA	NA	NA	NA	nochange
CG11147	156.416	0.850743	0.32338	2.63079	0.00851876	0.0159956	up
CG11149	0.1976	0.00741509	0.227622	0.0325763	0.974012	NA	nochange
CG11151	436.11	0.294452	0.148891	1.97764	0.0479692	0.076458	nochange
CG11155	100.426	1.2775	0.256859	4.97354	6.57413e-07	2.3675e-06	up
CG11158	70.847	0.674299	0.229445	2.93883	0.00329451	0.00669276	up
CG11159	0	NA	NA	NA	NA	NA	nochange
CG1116	225.572	-0.10619	0.123174	-0.862114	0.388625	0.470504	nochange
CG11162	0.163326	-0.0341428	0.227622	-0.149998	0.880766	NA	nochange
CG11164	266.721	-1.06875	0.110959	-9.63188	5.86462e-22	1.2317e-20	down
CG11168	162.703	0.211035	0.153806	1.37209	0.170036	0.232757	nochange
CG11170	125.413	0.53531	0.185809	2.88098	0.00396445	0.00791741	up
CG11178	333.372	-0.671236	0.119147	-5.63369	1.76395e-08	7.8894e-08	down
CG11180	661.797	-0.118029	0.150464	-0.784437	0.432784	0.513674	nochange
CG11191	0	NA	NA	NA	NA	NA	nochange
CG11192	0.0623576	0.00741509	0.227622	0.0325763	0.974012	NA	nochange
CG11200	499.559	2.18433	0.180034	12.1329	7.07411e-34	4.15646e-32	up
CG11208	1466.79	-0.166337	0.0982474	-1.69304	0.0904477	0.134217	nochange
CG11210	646.308	-0.196311	0.133332	-1.47234	0.140928	0.197568	nochange
CG11211	0.167188	0.00741509	0.227622	0.0325763	0.974012	NA	nochange
CG11221	7.50493	0.916885	0.551423	1.66276	0.0963603	0.14203	nochange
CG11226	0.152435	0.00741509	0.227622	0.0325763	0.974012	NA	nochange
CG11227	0	NA	NA	NA	NA	NA	nochange
CG11236	2.17539	-0.187449	0.542157	-0.345747	0.729533	0.78555	nochange
CG1124	69.8201	1.2583	0.39808	3.16092	0.00157271	0.00338851	up
CG11241	87.7024	-0.100065	0.218546	-0.457867	0.647048	0.718773	nochange
CG11247	450.53	-0.363261	0.107791	-3.37004	0.00075157	0.00170467	down
CG11248	279.103	-0.20046	0.122229	-1.64004	0.100997	0.147914	nochange
CG11249	0.345722	0.155974	0.293856	0.530783	0.595569	NA	nochange
CG11251	0.123729	0.0905308	0.227622	0.397725	0.690833	NA	nochange
CG11257	120.426	0.111829	0.160945	0.694827	0.487164	0.56634	nochange
CG1126	0.83054	0.195025	0.439226	0.44402	0.657028	NA	nochange
CG11261	276.401	0.417362	0.119934	3.47994	0.000501525	0.00116813	up
CG11262	0.0667133	0.00741509	0.227622	0.0325763	0.974012	NA	nochange
CG11263	160.397	-0.362794	0.149159	-2.43227	0.0150045	0.0268654	down
CG11267	1943.69	0.276202	0.115095	2.39978	0.0164049	0.0291246	up
CG11269	0.33467	0.0815196	0.289234	0.281846	0.778061	NA	nochange
CG11275	28.2894	1.65516	0.356719	4.63996	3.48477e-06	1.13152e-05	up
CG11279	181.113	1.31266	0.19989	6.56691	5.13688e-11	3.18506e-10	up
CG11284	1219.9	-0.572225	0.064577	-8.86113	7.92104e-19	1.23912e-17	down
CG11286	0	NA	NA	NA	NA	NA	nochange
CG11289	3.643	0.679876	0.559008	1.21622	0.223901	0.293744	nochange
CG1129	656.951	0.721782	0.159663	4.52067	6.16439e-06	1.92194e-05	up
CG11291	0	NA	NA	NA	NA	NA	nochange
CG11294	0.186456	0.048973	0.227622	0.215151	0.82965	NA	nochange
CG11298	0	NA	NA	NA	NA	NA	nochange
CG11300	0	NA	NA	NA	NA	NA	nochange
CG11306	677.905	0.500552	0.106629	4.69433	2.67482e-06	8.86989e-06	up
CG11307	326.712	-0.291622	0.158403	-1.84101	0.0656199	0.101066	nochange
CG11309	315.675	0.41125	0.141542	2.90551	0.00366656	0.00737421	up
CG11313	1.21552	0.416656	0.507505	0.82099	0.411652	0.493552	nochange
CG11317	0.156576	0.048973	0.227622	0.215151	0.82965	NA	nochange
CG11318	0.112051	0.00741509	0.227622	0.0325763	0.974012	NA	nochange
CG11319	4.95314	0.61877	0.550254	1.12452	0.260793	0.334976	nochange
CG11322	0	NA	NA	NA	NA	NA	nochange
CG11327	2.85019	0.931378	0.556934	1.67233	0.0944593	0.139436	nochange
CG11333	0	NA	NA	NA	NA	NA	nochange
CG11334	403.747	-0.750557	0.0918541	-8.17118	3.05383e-16	3.59289e-15	down
CG11342	148.544	0.825353	0.169346	4.87376	1.09495e-06	3.82593e-06	up
CG11345	0	NA	NA	NA	NA	NA	nochange
CG11349	0	NA	NA	NA	NA	NA	nochange
CG11350	0.0667133	0.00741509	0.227622	0.0325763	0.974012	NA	nochange
CG11353	58.1368	1.07739	0.2952	3.6497	0.000262547	0.000640217	up
CG11356	0	NA	NA	NA	NA	NA	nochange
CG11357	523.882	-0.186252	0.106961	-1.74131	0.0816301	0.122719	nochange
CG1136	29.0245	1.19294	0.408614	2.91949	0.00350607	0.00707305	up
CG11360	283.169	-0.390924	0.147433	-2.65153	0.00801281	0.0151232	down
CG11362	0.459613	0.0230195	0.3734	0.0616485	0.950843	NA	nochange
CG11367	312.83	-0.62201	0.132606	-4.69066	2.72322e-06	9.01138e-06	down
CG11368	0	NA	NA	NA	NA	NA	nochange
CG11369	0.104278	0.00741509	0.227622	0.0325763	0.974012	NA	nochange
CG1137	0	NA	NA	NA	NA	NA	nochange
CG11370	0	NA	NA	NA	NA	NA	nochange
CG11373	0	NA	NA	NA	NA	NA	nochange
CG11374	2.80771	0.56014	0.556405	1.00671	0.314072	0.392481	nochange
CG11377	464.724	-0.276186	0.0963305	-2.86706	0.00414299	0.00824339	down
CG11378	711.439	3.04324	0.221116	13.7631	4.25058e-43	4.99494e-41	up
CG11379	0.237096	0.00741509	0.227622	0.0325763	0.974012	NA	nochange
CG1138	0	NA	NA	NA	NA	NA	nochange
CG11380	59.8841	2.39527	0.374316	6.39908	1.56318e-10	9.14111e-10	up
CG11381	1809.18	0.165507	0.477209	0.346824	0.728724	0.78501	nochange
CG11382	254.454	1.73741	0.236855	7.33533	2.21168e-13	1.85484e-12	up
CG11384	0.0698262	0.00741509	0.227622	0.0325763	0.974012	NA	nochange
CG11388	116.335	-0.088383	0.192078	-0.460142	0.645414	0.71728	nochange
CG1139	3.82918	0.488284	0.559627	0.872518	0.382926	0.464585	nochange
CG11391	0.119751	0.048973	0.227622	0.215151	0.82965	NA	nochange
CG11396	457.139	0.112853	0.109817	1.02764	0.304117	0.381587	nochange
CG11398	225.792	0.134585	0.118629	1.1345	0.256585	0.33043	nochange
CG11399	1222.56	-0.846786	0.131411	-6.44378	1.16533e-10	6.93368e-10	down
CG11400	23.1614	1.28294	0.387553	3.31036	0.000931756	0.0020851	up
CG11403	320.079	-0.908812	0.126989	-7.15661	8.26986e-13	6.40249e-12	down
CG11404	0.0424033	0.00741509	0.227622	0.0325763	0.974012	NA	nochange
CG11406	0.647326	0.022238	0.39835	0.0558253	0.955481	NA	nochange
CG11407	21.9033	0.484698	0.38966	1.2439	0.213536	0.282549	nochange
CG11409	17.6042	-0.104155	0.399648	-0.260616	0.794389	0.841624	nochange
CG11413	0.645332	0.243096	0.39143	0.621047	0.534569	NA	nochange
CG11414	899.3	-0.797179	0.109396	-7.2871	3.16694e-13	2.60507e-12	down
CG11417	718.125	-0.520002	0.106702	-4.87339	1.09698e-06	3.83167e-06	down
CG1142	325.003	1.02897	0.156522	6.57394	4.90008e-11	3.05077e-10	up
CG11425	7.87575	0.467589	0.557203	0.839171	0.401373	0.483755	nochange
CG11426	43.8941	2.66686	0.374093	7.12888	1.0119e-12	7.749e-12	up
CG1143	3.89079	-0.039406	0.559541	-0.0704257	0.943855	0.957631	nochange
CG11436	273.541	-1.15546	0.148529	-7.7794	7.28675e-15	7.37718e-14	down
CG11437	0.399682	0.117788	0.341625	0.344787	0.730255	NA	nochange
CG11438	8.0184	0.0447975	0.507715	0.0882335	0.929691	0.946758	nochange
CG11444	1439.77	0.971022	0.161631	6.00765	1.88237e-09	9.64238e-09	up
CG11447	165.963	-1.05659	0.1735	-6.08986	1.13008e-09	5.96204e-09	down
CG11448	459.477	-0.889114	0.129573	-6.86188	6.79588e-12	4.72077e-11	down
CG11449	0	NA	NA	NA	NA	NA	nochange
CG11453	281.68	-0.866542	0.188447	-4.59834	4.25869e-06	1.36176e-05	down
CG11454	199.365	0.705013	0.2	3.52506	0.000423381	0.000998851	up
CG11456	216.268	0.246217	0.143012	1.72165	0.0851328	0.127383	nochange
CG11458	0	NA	NA	NA	NA	NA	nochange
CG11459	0.0848066	0.00741509	0.227622	0.0325763	0.974012	NA	nochange
CG1146	166.151	-1.08901	0.143191	-7.60526	2.8434e-14	2.67817e-13	down
CG11470	0.433048	-0.0642657	0.306003	-0.210017	0.833655	NA	nochange
CG11474	290.611	-0.731418	0.100576	-7.2723	3.53429e-13	2.88084e-12	down
CG11475	12.2295	-1.99528	0.437994	-4.5555	5.22605e-06	1.64659e-05	down
CG11486	1881.37	-0.586254	0.105723	-5.54519	2.93633e-08	1.27685e-07	down
CG11498	7.2968	1.10191	0.511438	2.15452	0.0311991	0.0519687	nochange
CG11504	311.832	-1.21298	0.127831	-9.48891	2.3346e-21	4.66494e-20	down
CG11505	1907.72	-0.704773	0.132678	-5.31189	1.08493e-07	4.35311e-07	down
CG11523	342.885	-1.43453	0.106752	-13.438	3.61909e-41	3.64531e-39	down
CG11529	1.11285	0.641922	0.485321	1.32267	0.185944	0.25126	nochange
CG11534	246.938	0.2292	0.148004	1.54861	0.121475	0.173504	nochange
CG11537	765.028	-0.728369	0.0917546	-7.93823	2.05085e-15	2.2276e-14	down
CG11539	60.0134	0.539702	0.211158	2.55592	0.0105908	0.0194823	up
CG11550	7.71485	2.94414	0.518519	5.67799	1.36284e-08	6.1709e-08	up
CG11555	359.67	0.583155	0.152043	3.83545	0.000125335	0.000319436	up
CG11560	134.028	-1.31113	0.159704	-8.20974	2.21676e-16	2.66165e-15	down
CG11562	176.98	-0.17991	0.177706	-1.0124	0.311346	0.389765	nochange
CG11563	523.088	1.02648	0.143584	7.14895	8.74452e-13	6.74353e-12	up
CG11566	0	NA	NA	NA	NA	NA	nochange
CG11570	0	NA	NA	NA	NA	NA	nochange
CG11576	325.077	-0.709447	0.106424	-6.6662	2.62505e-11	1.69137e-10	down
CG11581	0.154024	0.048973	0.227622	0.215151	0.82965	NA	nochange
CG11583	851.56	0.497668	0.121166	4.10731	4.00299e-05	0.000109608	up
CG11584	0.714024	-0.137869	0.42411	-0.325078	0.745122	NA	nochange
CG11585	0.0507187	0.00741509	0.227622	0.0325763	0.974012	NA	nochange
CG11586	192.242	0.0769955	0.14915	0.516229	0.605694	0.68026	nochange
CG11588	0	NA	NA	NA	NA	NA	nochange
CG11590	232.75	0.258151	0.119035	2.16869	0.0301065	0.0503356	nochange
CG11593	696.68	-0.584888	0.127482	-4.58799	4.47533e-06	1.42411e-05	down
CG11594	48.7068	0.881355	0.331421	2.65932	0.00782991	0.0148035	up
CG11596	1039.96	-0.845335	0.0907005	-9.32007	1.16261e-20	2.18296e-19	down
CG11597	29.5725	1.20054	0.34589	3.47087	0.00051877	0.00120574	up
CG11598	1.2561	-0.0991819	0.531401	-0.186642	0.851941	0.889425	nochange
CG11600	0.494364	0.332459	0.34853	0.953889	0.34014	NA	nochange
CG11601	243.283	0.550195	0.141523	3.88767	0.000101213	0.000261812	up
CG11608	0	NA	NA	NA	NA	NA	nochange
CG1161	636.369	0.382826	0.116322	3.2911	0.000997969	0.00222169	up
CG11617	1.03807	0.308852	0.501206	0.616217	0.537751	0.615223	nochange
CG11619	10.4421	0.638326	0.511294	1.24845	0.211866	0.280452	nochange
CG11626	3.93057	0.428499	0.559465	0.765908	0.443731	0.524183	nochange
CG11629	0.124222	0.048973	0.227622	0.215151	0.82965	NA	nochange
CG11630	0.132069	0.00741509	0.227622	0.0325763	0.974012	NA	nochange
CG11634	0.21699	0.00741509	0.227622	0.0325763	0.974012	NA	nochange
CG11635	0.139652	0.00741509	0.227622	0.0325763	0.974012	NA	nochange
CG11638	12.8747	0.78604	0.458782	1.71332	0.0866537	0.129463	nochange
CG11652	484.462	-1.12684	0.0981535	-11.4804	1.65469e-30	7.32443e-29	down
CG11655	202.329	0.102483	0.13422	0.763546	0.445138	0.52553	nochange
CG11656	0.0424033	0.00741509	0.227622	0.0325763	0.974012	NA	nochange
CG11658	112.139	1.27627	0.192735	6.62187	3.54684e-11	2.2515e-10	up
CG11659	2.44692	1.08324	0.523901	2.06764	0.0386737	0.0631197	nochange
CG11663	0	NA	NA	NA	NA	NA	nochange
CG11664	0	NA	NA	NA	NA	NA	nochange
CG11665	1412.88	0.327547	0.115203	2.84322	0.00446606	0.00883102	up
CG11666	0	NA	NA	NA	NA	NA	nochange
CG11668	0.170952	0.048973	0.227622	0.215151	0.82965	NA	nochange
CG11670	2.15303	0.205318	0.543121	0.378034	0.705405	0.765198	nochange
CG11671	2.71946	0.481295	0.559331	0.860483	0.389523	0.47143	nochange
CG11672	0.0473705	0.00741509	0.227622	0.0325763	0.974012	NA	nochange
CG11674	1657.96	0.149498	0.162866	0.917921	0.35866	0.43903	nochange
CG11679	322.297	0.435433	0.0974991	4.46602	7.9688e-06	2.45429e-05	up
CG11686	96.3128	-0.251508	0.240445	-1.04601	0.295557	0.372598	nochange
CG11693	0	NA	NA	NA	NA	NA	nochange
CG11694	0	NA	NA	NA	NA	NA	nochange
CG11695	133.451	-0.213964	0.147267	-1.45289	0.146253	0.203908	nochange
CG11696	292.235	-0.472789	0.121317	-3.89712	9.73435e-05	0.000252331	down
CG11698	0	NA	NA	NA	NA	NA	nochange
CG11699	217.374	0.425225	0.123925	3.4313	0.000600695	0.00138184	up
CG11700	8.47463	-0.311934	0.502385	-0.620908	0.53466	0.612254	nochange
CG11703	0	NA	NA	NA	NA	NA	nochange
CG11710	338.382	0.166204	0.11396	1.45844	0.14472	0.202042	nochange
CG11714	0	NA	NA	NA	NA	NA	nochange
CG1172	561.626	-0.633224	0.109836	-5.76516	8.15804e-09	3.83284e-08	down
CG11722	177.12	1.04044	0.210982	4.9314	8.16425e-07	2.90098e-06	up
CG11723	306.481	-0.334092	0.107524	-3.10713	0.00188912	0.00401453	down
CG11726	0	NA	NA	NA	NA	NA	nochange
CG11737	511.731	-0.283972	0.113328	-2.50576	0.0122187	0.0222202	down
CG11741	0.17531	0.00741509	0.227622	0.0325763	0.974012	NA	nochange
CG11752	292.968	0.362862	0.128029	2.83422	0.00459382	0.0090655	up
CG11753	210.935	-0.0359281	0.140898	-0.254994	0.798728	0.845495	nochange
CG11755	132.74	-0.238943	0.198262	-1.20519	0.228131	0.29846	nochange
CG11756	1.21431	-0.465644	0.528734	-0.880678	0.378492	0.459601	nochange
CG11760	3.7543	0.52343	0.552672	0.94709	0.343593	0.423564	nochange
CG11768	0	NA	NA	NA	NA	NA	nochange
CG11771	1126.62	-0.382681	0.0849543	-4.50454	6.65154e-06	2.06665e-05	down
CG11777	179.458	0.295503	0.17795	1.66059	0.0967953	0.142522	nochange
CG11779	612.15	-0.806596	0.141936	-5.68282	1.32495e-08	6.01036e-08	down
CG11781	519.233	1.08584	0.196194	5.53455	3.1203e-08	1.35208e-07	up
CG11786	0.18924	0.00741509	0.227622	0.0325763	0.974012	NA	nochange
CG11788	111.369	-0.0323027	0.192714	-0.16762	0.866883	0.900642	nochange
CG11790	477.263	0.187107	0.105331	1.77638	0.0756705	0.114738	nochange
CG11791	281.64	1.32044	0.189453	6.96977	3.17465e-12	2.29072e-11	up
CG11796	0.596708	-0.310112	0.434064	-0.714437	0.474957	NA	nochange
CG11802	331.03	-0.0651094	0.153317	-0.424673	0.671075	0.737658	nochange
CG11807	492.907	-0.444665	0.141461	-3.14338	0.00167011	0.00358833	down
CG11808	105.359	0.152261	0.185844	0.819296	0.412617	0.49447	nochange
CG11811	774.56	0.107633	0.115266	0.93378	0.350418	0.430595	nochange
CG11815	0	NA	NA	NA	NA	NA	nochange
CG11816	0.272557	0.048973	0.227622	0.215151	0.82965	NA	nochange
CG11825	74.0807	-0.380653	0.188844	-2.01571	0.0438305	0.0706369	nochange
CG11828	0.53542	0.286033	0.384363	0.744173	0.456772	NA	nochange
CG11835	1.15595	0.542111	0.473484	1.14494	0.252234	0.325507	nochange
CG11836	270.308	0.208413	0.153474	1.35796	0.174475	0.237977	nochange
CG11837	322.257	0.618729	0.136559	4.53084	5.87499e-06	1.8381e-05	up
CG11839	229.688	0.654372	0.17678	3.70162	0.00021423	0.000530256	up
CG11841	1.59876	0.0699566	0.537511	0.130149	0.896448	0.922716	nochange
CG11842	1.51636	0.746208	0.535281	1.39405	0.163302	0.224788	nochange
CG11843	3.59396	-0.543704	0.550019	-0.988518	0.322899	0.401866	nochange
CG11851	678.024	-0.331197	0.105753	-3.13179	0.00173742	0.00372018	down
CG11852	8.8987	1.48715	0.525404	2.83048	0.00464779	0.00916283	up
CG11854	0.0535598	0.00741509	0.227622	0.0325763	0.974012	NA	nochange
CG11857	1227.18	-0.143795	0.0860961	-1.67017	0.0948851	0.13996	nochange
CG11858	194.569	0.799662	0.191832	4.16856	3.06532e-05	8.55707e-05	up
CG11865	0	NA	NA	NA	NA	NA	nochange
CG11873	889.305	-1.11932	0.195852	-5.71513	1.09623e-08	5.03298e-08	down
CG11876	1183.64	0.445471	0.0949603	4.69112	2.7171e-06	8.99412e-06	up
CG11878	9.95749	0.595958	0.559046	1.06603	0.286412	0.363203	nochange
CG11882	171.497	-0.0491831	0.16232	-0.303001	0.761889	0.814007	nochange
CG11883	244.746	-0.423146	0.162654	-2.60151	0.00928134	0.017286	down
CG11885	211.232	0.787803	0.130277	6.04713	1.47445e-09	7.66417e-09	up
CG11889	0	NA	NA	NA	NA	NA	nochange
CG11891	0	NA	NA	NA	NA	NA	nochange
CG11892	73.9562	1.00001	0.408773	2.44638	0.0144298	0.0259493	up
CG11893	3.82563	1.07673	0.557099	1.93274	0.0532687	0.0839961	nochange
CG11897	2930.16	-1.12793	0.102089	-11.0485	2.22851e-28	7.99915e-27	down
CG11898	0.324532	0.110109	0.331548	0.332106	0.739809	NA	nochange
CG11899	847.08	-0.0892926	0.108344	-0.824157	0.40985	0.491909	nochange
CG11902	519.878	-0.85623	0.166592	-5.13967	2.75225e-07	1.0445e-06	down
CG11905	0	NA	NA	NA	NA	NA	nochange
CG11906	326.236	-0.871745	0.108442	-8.03884	9.06956e-16	1.02432e-14	down
CG11911	0.0623576	0.00741509	0.227622	0.0325763	0.974012	NA	nochange
CG11912	0	NA	NA	NA	NA	NA	nochange
CG11920	646.259	1.03454	0.17869	5.78956	7.05698e-09	3.33458e-08	up
CG11927	195.531	-0.4247	0.119556	-3.55231	0.000381865	0.000906538	down
CG11929	0.384062	0.0137376	0.303798	0.0452196	0.963932	NA	nochange
CG11951	2.25644	0.35835	0.556053	0.644454	0.519281	0.597067	nochange
CG11961	155.845	0.276882	0.172249	1.60745	0.107955	0.156617	nochange
CG11964	435.05	-0.289892	0.0975545	-2.97159	0.00296263	0.00606347	down
CG11966	10.0621	0.912814	0.485419	1.88046	0.0600449	0.0934273	nochange
CG11970	426.139	-1.17413	0.16428	-7.14718	8.85813e-13	6.82581e-12	down
CG11975	295.733	-0.000868229	0.111163	-0.00781044	0.993768	0.996811	nochange
CG11977	0.0622957	0.00741509	0.227622	0.0325763	0.974012	NA	nochange
CG11980	1061.43	0.335693	0.107735	3.11593	0.00183367	0.00390594	up
CG11982	498.444	-0.244723	0.100185	-2.4427	0.0145777	0.0261773	down
CG11983	12.0399	0.755873	0.385245	1.96206	0.0497557	0.0789993	nochange
CG11986	217.299	0.440326	0.140935	3.12431	0.00178221	0.0038062	up
CG11997	0	NA	NA	NA	NA	NA	nochange
CG11999	456.675	0.45606	0.165799	2.75069	0.00594702	0.0115014	up
CG12003	0.835362	0.213359	0.374118	0.570298	0.568476	NA	nochange
CG12004	1141.07	-0.258802	0.0783609	-3.3027	0.000957598	0.0021376	down
CG12007	320.38	0.427491	0.116619	3.6657	0.00024666	0.000603117	up
CG12009	0.329268	-0.0918509	0.249519	-0.368112	0.71279	NA	nochange
CG12010	223.539	-0.387109	0.130048	-2.97666	0.00291405	0.00597396	down
CG12011	0.23972	-0.0341428	0.227622	-0.149998	0.880766	NA	nochange
CG12012	219.721	0.261009	0.144166	1.81048	0.0702221	0.10729	nochange
CG12016	0.497939	-0.0966902	0.373075	-0.259171	0.795503	NA	nochange
CG12017	0.191305	0.00741509	0.227622	0.0325763	0.974012	NA	nochange
CG12018	349.177	-0.415077	0.104604	-3.96807	7.24585e-05	0.00019165	down
CG12020	0.0921589	0.00741509	0.227622	0.0325763	0.974012	NA	nochange
CG12024	558.721	-0.157285	0.0925941	-1.69865	0.0893858	0.133001	nochange
CG12025	601.765	0.0725133	0.116994	0.619805	0.535386	0.612983	nochange
CG12034	553.056	-0.46584	0.082371	-5.65539	1.55495e-08	6.9895e-08	down
CG12035	0.0667133	0.00741509	0.227622	0.0325763	0.974012	NA	nochange
CG12038	2.53182	-0.0776194	0.559361	-0.138765	0.889636	0.917713	nochange
CG12054	1017.82	-0.511617	0.0835561	-6.12304	9.18059e-10	4.89317e-09	down
CG12056	124.865	-0.945379	0.221651	-4.26517	1.99746e-05	5.75678e-05	down
CG12057	0.0424033	0.00741509	0.227622	0.0325763	0.974012	NA	nochange
CG12061	2.93087	1.67742	0.553534	3.03039	0.00244238	0.00507659	up
CG12065	351.072	0.349818	0.169608	2.06251	0.0391592	0.0638382	nochange
CG12069	1.04734	-0.12804	0.514253	-0.248983	0.803374	0.849138	nochange
CG12071	2.29129	0.383337	0.558936	0.685835	0.492817	0.571633	nochange
CG12075	116.256	0.132156	0.297919	0.443597	0.657334	0.726764	nochange
CG12078	0.2323	0.0506702	0.231351	0.219018	0.826636	NA	nochange
CG1208	4.65245	1.1159	0.543899	2.05166	0.0402024	0.0652694	nochange
CG12081	367.852	-0.593914	0.0916502	-6.48022	9.15869e-11	5.51926e-10	down
CG12084	682.001	-1.18521	0.120372	-9.8462	7.11867e-23	1.63036e-21	down
CG12091	754.772	-0.566658	0.100381	-5.64508	1.65102e-08	7.40782e-08	down
CG12093	380.789	0.150844	0.0997031	1.51293	0.130297	0.184449	nochange
CG12096	394.447	0.0592932	0.0885573	0.669547	0.503147	0.581383	nochange
CG12099	686.412	-1.05558	0.17038	-6.19541	5.81319e-10	3.17378e-09	down
CG12104	303.445	-0.235915	0.102489	-2.30184	0.0213441	0.0370211	down
CG12105	3.14018	1.11931	0.557387	2.00815	0.0446278	0.0716994	nochange
CG12106	135.01	-0.50056	0.152866	-3.27449	0.00105851	0.00234589	down
CG12107	564.11	-0.118618	0.0812093	-1.46064	0.144114	0.201408	nochange
CG12111	0.174587	0.00741509	0.227622	0.0325763	0.974012	NA	nochange
CG12112	321.318	0.605828	0.125493	4.82758	1.38204e-06	4.76665e-06	up
CG12115	0.325978	0.0837235	0.292811	0.28593	0.774931	NA	nochange
CG12116	64.3986	1.14953	0.261996	4.3876	1.14607e-05	3.43544e-05	up
CG12118	244.347	-0.0799299	0.110355	-0.724298	0.468883	0.549358	nochange
CG12121	931.688	-0.789301	0.122971	-6.41858	1.37553e-10	8.10136e-10	down
CG12123	204.634	0.744415	0.154534	4.81716	1.45613e-06	5.00469e-06	up
CG12126	0	NA	NA	NA	NA	NA	nochange
CG12128	582.356	-0.0928906	0.0794905	-1.16857	0.242575	0.314853	nochange
CG12129	603.058	0.169714	0.128644	1.31925	0.187085	0.25249	nochange
CG1213	30.8728	0.436509	0.469702	0.929332	0.352717	0.433044	nochange
CG12133	0.0623576	0.00741509	0.227622	0.0325763	0.974012	NA	nochange
CG12134	474.4	0.575568	0.11586	4.9678	6.77182e-07	2.43557e-06	up
CG12147	0.0698262	0.00741509	0.227622	0.0325763	0.974012	NA	nochange
CG12155	326.742	-0.805562	0.104972	-7.67411	1.66577e-14	1.61204e-13	down
CG12158	0	NA	NA	NA	NA	NA	nochange
CG12159	727.028	-1.90402	0.114312	-16.6563	2.72369e-62	8.40172e-60	down
CG12163	1266.25	-0.0843631	0.0693338	-1.21677	0.223693	0.293549	nochange
CG12164	0.0953275	0.00741509	0.227622	0.0325763	0.974012	NA	nochange
CG12170	307.153	0.0405104	0.169488	0.239017	0.811092	0.855598	nochange
CG12171	663.101	0.305651	0.144186	2.11984	0.0340199	0.0562309	nochange
CG12173	361.629	0.631565	0.141509	4.46307	8.07935e-06	2.48214e-05	up
CG12177	448.528	0.265746	0.228062	1.16523	0.243925	0.316314	nochange
CG12179	249.237	-1.12629	0.178384	-6.31381	2.72241e-10	1.54976e-09	down
CG1218	603.847	0.360645	0.12146	2.96924	0.00298536	0.00610746	up
CG12182	124.14	-0.288384	0.165924	-1.73804	0.082203	0.123448	nochange
CG12184	9.66487	-0.121688	0.438134	-0.277742	0.78121	0.831231	nochange
CG12194	13.4841	1.05479	0.440577	2.39412	0.0166605	0.0295624	up
CG12200	1.44449	-0.101272	0.535755	-0.189026	0.850072	0.888037	nochange
CG12204	118.005	-1.19716	0.187979	-6.36857	1.90799e-10	1.10592e-09	down
CG12206	43.0869	1.6742	0.298831	5.60249	2.11295e-08	9.36546e-08	up
CG12209	0.377098	0.0216657	0.371815	0.05827	0.953534	NA	nochange
CG12213	481.535	-0.242215	0.088625	-2.73303	0.00627545	0.0120774	down
CG12219	276.559	-0.416737	0.126764	-3.28751	0.00101078	0.00224766	down
CG12224	6.9592	1.27908	0.530208	2.41242	0.015847	0.0282154	up
CG12229	0	NA	NA	NA	NA	NA	nochange
CG12231	0.165611	0.00741509	0.227622	0.0325763	0.974012	NA	nochange
CG12236	557.215	-0.894946	0.11964	-7.48031	7.41466e-14	6.58777e-13	down
CG12237	771.88	-0.244833	0.154293	-1.5868	0.112558	0.162422	nochange
CG12239	0.12575	0.048973	0.227622	0.215151	0.82965	NA	nochange
CG12241	379.895	-0.694153	0.130478	-5.32008	1.03721e-07	4.167e-07	down
CG12253	243.804	0.419788	0.157246	2.66962	0.00759369	0.0143955	up
CG12256	0.0497556	0.00741509	0.227622	0.0325763	0.974012	NA	nochange
CG12259	194.422	0.324577	0.151024	2.14917	0.0316212	0.0525741	nochange
CG12262	2143.12	0.203098	0.111531	1.82099	0.0686078	0.105013	nochange
CG12264	439.708	-0.0317294	0.0886749	-0.357818	0.72048	0.77785	nochange
CG12267	196.576	0.645618	0.15444	4.18037	2.91031e-05	8.15664e-05	up
CG12268	0.44994	0.150482	0.379872	0.39614	0.692002	NA	nochange
CG1227	279.842	-0.245665	0.119562	-2.05471	0.0399066	0.0648851	nochange
CG12278	0.0497556	0.00741509	0.227622	0.0325763	0.974012	NA	nochange
CG12279	171.945	0.821304	0.206349	3.98018	6.88635e-05	0.000182484	up
CG12288	533.27	0.634349	0.12809	4.95237	7.33157e-07	2.6221e-06	up
CG12289	0	NA	NA	NA	NA	NA	nochange
CG12290	509.276	3.52933	0.23507	15.0139	5.94985e-51	1.08761e-48	up
CG12299	465.99	-0.691816	0.0843564	-8.20111	2.38177e-16	2.84286e-15	down
CG12301	433.07	-0.315397	0.145743	-2.16406	0.0304594	0.050874	nochange
CG12307	0	NA	NA	NA	NA	NA	nochange
CG12309	0	NA	NA	NA	NA	NA	nochange
CG1231	1.46332	0.921243	0.519138	1.77456	0.07597	0.115121	nochange
CG12310	0	NA	NA	NA	NA	NA	nochange
CG12316	712.533	-1.78987	0.159481	-11.2231	3.14198e-29	1.22587e-27	down
CG12320	140.58	-0.345759	0.156838	-2.20456	0.027485	0.0464165	down
CG12321	603.29	0.148121	0.0823698	1.79824	0.0721388	0.109957	nochange
CG12325	749.391	0.198263	0.160285	1.23694	0.216111	0.285038	nochange
CG1233	282.983	-0.94059	0.137321	-6.84958	7.40657e-12	5.10903e-11	down
CG12333	305.814	-0.385103	0.103919	-3.70578	0.000210738	0.000522531	down
CG12338	84.8375	0.418435	0.185552	2.25509	0.0241278	0.0413195	up
CG1234	1019.79	0.569633	0.0958633	5.94215	2.81314e-09	1.39751e-08	up
CG12341	183.906	-0.0130293	0.141761	-0.0919102	0.926769	0.945251	nochange
CG12343	239.453	0.596006	0.152868	3.89884	9.66558e-05	0.000250615	up
CG12344	1.10603	0.382214	0.487414	0.784166	0.432943	0.51376	nochange
CG12347	0	NA	NA	NA	NA	NA	nochange
CG12355	55.007	3.86791	0.409159	9.45332	3.28255e-21	6.48042e-20	up
CG1236	505.354	0.119391	0.0883501	1.35134	0.176586	0.240412	nochange
CG12362	0	NA	NA	NA	NA	NA	nochange
CG12374	17.7003	0.000114094	0.294102	0.00038794	NA	NA	nochange
CG12375	374.215	-0.382784	0.126313	-3.03043	0.00244202	0.00507659	down
CG12376	0	NA	NA	NA	NA	NA	nochange
CG12379	51.4135	2.47258	0.310508	7.96301	1.67908e-15	1.83546e-14	up
CG12384	611.212	0.583645	0.148139	3.93984	8.15369e-05	0.000214056	up
CG1239	227.539	-2.62565	0.1915	-13.7109	8.73264e-43	9.90804e-41	down
CG12391	628.029	-1.10527	0.114803	-9.62751	6.11925e-22	1.28244e-20	down
CG12393	241.795	0.165652	0.129377	1.28038	0.200411	0.267694	nochange
CG12395	0.0535598	0.00741509	0.227622	0.0325763	0.974012	NA	nochange
CG12398	981.375	2.91621	0.16453	17.7245	2.71381e-70	1.3394e-67	up
CG12402	0.957712	0.305428	0.436957	0.698989	0.484559	NA	nochange
CG12404	555.755	-0.28695	0.0839344	-3.41874	0.00062911	0.00144283	down
CG12420	0.725503	-0.0941965	0.426658	-0.220777	0.825266	NA	nochange
CG12426	0.0622957	0.00741509	0.227622	0.0325763	0.974012	NA	nochange
CG12428	359.796	-0.93893	0.113702	-8.25779	1.48397e-16	1.8242e-15	down
CG12438	0	NA	NA	NA	NA	NA	nochange
CG12439	0.0622957	0.00741509	0.227622	0.0325763	0.974012	NA	nochange
CG12446	0.103871	-0.0341428	0.227622	-0.149998	0.880766	NA	nochange
CG12448	0.0535598	0.00741509	0.227622	0.0325763	0.974012	NA	nochange
CG1246	1.79401	0.222806	0.52259	0.426349	0.669854	0.736809	nochange
CG12464	0	NA	NA	NA	NA	NA	nochange
CG12470	0.190371	0.00741509	0.227622	0.0325763	0.974012	NA	nochange
CG12477	2.0748	0.620037	0.548802	1.1298	0.25856	0.332497	nochange
CG12479	0	NA	NA	NA	NA	NA	nochange
CG12480	0	NA	NA	NA	NA	NA	nochange
CG12481	0	NA	NA	NA	NA	NA	nochange
CG12483	0.395115	0.0217678	0.372564	0.058427	0.953408	NA	nochange
CG12484	5.05639	0.375015	0.542649	0.691083	0.489513	0.568269	nochange
CG12490	0	NA	NA	NA	NA	NA	nochange
CG12491	0	NA	NA	NA	NA	NA	nochange
CG12493	23.9721	1.98351	0.391738	5.06336	4.11933e-07	1.5321e-06	up
CG12496	0	NA	NA	NA	NA	NA	nochange
CG12498	0.0667133	0.00741509	0.227622	0.0325763	0.974012	NA	nochange
CG12499	2587.26	-0.358737	0.197284	-1.81838	0.0690062	0.10559	nochange
CG12502	0.093122	0.00741509	0.227622	0.0325763	0.974012	NA	nochange
CG12506	0.198897	0.00741509	0.227622	0.0325763	0.974012	NA	nochange
CG12507	0.667766	-0.103539	0.421545	-0.245618	0.805978	NA	nochange
CG12511	0.0848066	0.00741509	0.227622	0.0325763	0.974012	NA	nochange
CG12512	160.813	0.233521	0.180443	1.29415	0.195614	0.262209	nochange
CG12516	0	NA	NA	NA	NA	NA	nochange
CG12517	86.6209	0.641515	0.327772	1.9572	0.0503239	0.0798244	nochange
CG12519	0.5064	0.0233052	0.383513	0.0607676	0.951544	NA	nochange
CG12520	26.9869	0.21602	0.302986	0.712972	0.475863	0.555887	nochange
CG12521	0	NA	NA	NA	NA	NA	nochange
CG12522	0.84536	-0.476272	0.389681	-1.22221	0.221628	NA	nochange
CG12523	0.104699	0.00741509	0.227622	0.0325763	0.974012	NA	nochange
CG12531	0.263379	0.01154	0.280372	0.0411598	0.967169	NA	nochange
CG12535	16.1518	3.69631	0.475396	7.77522	7.5317e-15	7.60956e-14	up
CG12538	0	NA	NA	NA	NA	NA	nochange
CG12539	0.0507187	0.00741509	0.227622	0.0325763	0.974012	NA	nochange
CG12540	0.287881	0.00857279	0.243882	0.0351513	0.971959	NA	nochange
CG12541	14.2548	0.984591	0.470341	2.09335	0.0363176	0.0595402	nochange
CG12546	0	NA	NA	NA	NA	NA	nochange
CG12547	707.404	0.482394	0.155773	3.09678	0.00195638	0.00414587	up
CG12560	183.749	1.24285	0.168385	7.38102	1.57087e-13	1.33443e-12	up
CG12567	1322.97	0.661766	0.141845	4.66541	3.08003e-06	1.01019e-05	up
CG12576	913.951	-0.237758	0.0878588	-2.70614	0.00680708	0.0130092	down
CG12581	319.444	1.8271	0.21759	8.39697	4.58159e-17	5.86575e-16	up
CG12589	0.10093	0.00741509	0.227622	0.0325763	0.974012	NA	nochange
CG12590	0.278381	0.00847412	0.242548	0.0349379	0.972129	NA	nochange
CG12592	26.1787	-0.0165863	0.367161	-0.0451745	0.963968	0.973037	nochange
CG12594	0.0424033	0.00741509	0.227622	0.0325763	0.974012	NA	nochange
CG12605	4.23974	1.58117	0.548112	2.88477	0.00391703	0.00783327	up
CG12607	12.6573	2.00868	0.480343	4.18178	2.89242e-05	8.10879e-05	up
CG12608	550.442	0.741619	0.148359	4.99882	5.76808e-07	2.09557e-06	up
CG12609	0	NA	NA	NA	NA	NA	nochange
CG12617	0	NA	NA	NA	NA	NA	nochange
CG12620	0	NA	NA	NA	NA	NA	nochange
CG12637	0.0971261	0.00741509	0.227622	0.0325763	0.974012	NA	nochange
CG12640	0	NA	NA	NA	NA	NA	nochange
CG12643	11.0254	1.26408	0.477219	2.64885	0.00807652	0.0152347	up
CG12645	0.225683	-0.0347373	0.229505	-0.151358	0.879694	NA	nochange
CG1265	559.007	-2.0709	0.17964	-11.5281	9.52761e-31	4.25552e-29	down
CG12655	20.2625	2.22852	0.478508	4.65723	3.20487e-06	1.04718e-05	up
CG12659	124.004	-0.288247	0.155904	-1.84887	0.0644763	0.0994913	nochange
CG12661	1.78584	0.701169	0.55263	1.26878	0.204518	0.272442	nochange
CG12662	0.559695	-0.126173	0.454537	-0.277586	0.78133	NA	nochange
CG12672	0.0424033	0.00741509	0.227622	0.0325763	0.974012	NA	nochange
CG12674	0.0623576	0.00741509	0.227622	0.0325763	0.974012	NA	nochange
CG12679	0.0507187	0.00741509	0.227622	0.0325763	0.974012	NA	nochange
CG12680	0	NA	NA	NA	NA	NA	nochange
CG12682	0.129071	0.00741509	0.227622	0.0325763	0.974012	NA	nochange
CG12684	0	NA	NA	NA	NA	NA	nochange
CG12688	0.733942	-0.0855062	0.456427	-0.187338	0.851396	NA	nochange
CG12689	0.181995	0.00741509	0.227622	0.0325763	0.974012	NA	nochange
CG12691	0	NA	NA	NA	NA	NA	nochange
CG12692	0.495793	0.226784	0.347806	0.652042	0.514374	NA	nochange
CG12693	0.0507187	0.00741509	0.227622	0.0325763	0.974012	NA	nochange
CG12698	1.73249	0.502959	0.551455	0.912059	0.361738	0.442289	nochange
CG12699	0.240818	0.00788319	0.234362	0.0336368	0.973167	NA	nochange
CG12702	207.129	-1.16826	0.148446	-7.86991	3.54887e-15	3.7109e-14	down
CG12708	497.963	-2.38427	0.238417	-10.0004	1.51763e-23	3.63606e-22	down
CG1271	110.246	-0.368967	0.211909	-1.74116	0.081656	0.122739	nochange
CG12713	149.736	-0.348607	0.173283	-2.01178	0.044243	0.0711971	nochange
CG12715	0.0507187	0.00741509	0.227622	0.0325763	0.974012	NA	nochange
CG12716	112.057	-1.04011	0.541859	-1.91952	0.0549192	0.0862953	nochange
CG12717	322.82	-0.812642	0.149342	-5.44148	5.28394e-08	2.21948e-07	down
CG12721	266.87	0.721769	0.172453	4.18531	2.84774e-05	7.99716e-05	up
CG12723	0.532268	0.231669	0.351292	0.659479	0.509588	NA	nochange
CG12725	0.744343	0.167051	0.41678	0.400814	0.688557	NA	nochange
CG12728	231.01	0.53584	0.157371	3.40494	0.000661775	0.00151283	up
CG12729	0	NA	NA	NA	NA	NA	nochange
CG1273	43.7531	1.90381	0.486989	3.90935	9.25454e-05	0.00024098	up
CG12730	41.505	1.55433	0.337621	4.60378	4.14894e-06	1.32882e-05	up
CG12744	476.454	1.7473	0.190981	9.14912	5.74018e-20	9.97558e-19	up
CG12746	204.159	-0.552642	0.114255	-4.83694	1.31853e-06	4.55396e-06	down
CG1275	552.209	0.350602	0.102446	3.42233	0.000620876	0.00142494	up
CG12766	3.35889	1.43219	0.550457	2.60181	0.00927323	0.0172742	up
CG12768	10.316	0.842907	0.438013	1.92439	0.0543057	0.0854402	nochange
CG12769	67.7422	-0.00247322	0.243453	-0.0101589	0.991894	0.995323	nochange
CG12772	187.83	-0.772419	0.167657	-4.60715	4.08235e-06	1.30961e-05	down
CG12773	923.973	-0.570532	0.074781	-7.62936	2.35916e-14	2.24132e-13	down
CG12780	0.331362	0.203586	0.331577	0.613993	0.53922	NA	nochange
CG12782	1.39472	0.806791	0.517611	1.55868	0.119072	0.170509	nochange
CG12783	0.179158	0.048973	0.227622	0.215151	0.82965	NA	nochange
CG12784	0	NA	NA	NA	NA	NA	nochange
CG12788	0	NA	NA	NA	NA	NA	nochange
CG12795	549.529	-0.678478	0.118086	-5.74562	9.15834e-09	4.25622e-08	down
CG12811	235.232	-0.495659	0.135118	-3.66835	0.000244123	0.000597358	down
CG12814	79.6937	1.29412	0.238959	5.41566	6.10643e-08	2.54331e-07	up
CG12817	0.0507187	0.00741509	0.227622	0.0325763	0.974012	NA	nochange
CG12818	95.6673	0.0853223	0.193499	0.440945	0.659253	0.728314	nochange
CG12822	169.725	0.00614851	0.147256	0.0417539	0.966695	0.974892	nochange
CG12824	0.767562	-0.0962204	0.375483	-0.256258	0.797752	NA	nochange
CG12825	12.8585	1.34096	0.447471	2.99676	0.00272868	0.00561961	up
CG12826	0.214252	0.048973	0.227622	0.215151	0.82965	NA	nochange
CG12828	0	NA	NA	NA	NA	NA	nochange
CG12831	0.0622957	0.00741509	0.227622	0.0325763	0.974012	NA	nochange
CG12836	0.0535598	0.00741509	0.227622	0.0325763	0.974012	NA	nochange
CG12848	264.52	-0.163524	0.18484	-0.884679	0.37633	0.457538	nochange
CG12849	0	NA	NA	NA	NA	NA	nochange
CG12851	3.71914	0.693298	0.559477	1.23919	0.215275	0.284164	nochange
CG12853	0	NA	NA	NA	NA	NA	nochange
CG12857	0.448323	0.0259992	0.401378	0.0647749	0.948353	NA	nochange
CG12860	0.0424033	0.00741509	0.227622	0.0325763	0.974012	NA	nochange
CG12861	0	NA	NA	NA	NA	NA	nochange
CG12862	0	NA	NA	NA	NA	NA	nochange
CG12863	196.541	-0.143418	0.141592	-1.01289	0.31111	0.389569	nochange
CG12866	0.11162	0.048973	0.227622	0.215151	0.82965	NA	nochange
CG12868	90.3638	0.56222	0.230299	2.44126	0.0146361	0.026268	up
CG12869	6.2738	1.56665	0.547925	2.85923	0.00424667	0.00843948	up
CG12877	561.194	-0.670532	0.134199	-4.99654	5.8367e-07	2.11972e-06	down
CG1288	0	NA	NA	NA	NA	NA	nochange
CG12880	84.4232	1.34958	0.3022	4.46586	7.97492e-06	2.45541e-05	up
CG12883	232.192	-0.447212	0.171662	-2.60518	0.00918257	0.0171247	down
CG12885	0	NA	NA	NA	NA	NA	nochange
CG12895	191.85	0.122828	0.145726	0.842871	0.399301	0.481964	nochange
CG12896	5.44973	-0.105862	0.523831	-0.202092	0.839845	0.880241	nochange
CG12898	0.519792	0.0988524	0.315867	0.312956	0.754314	NA	nochange
CG12902	0	NA	NA	NA	NA	NA	nochange
CG12909	547.814	0.659436	0.127971	5.15302	2.56325e-07	9.7803e-07	up
CG1291	327.404	0.0660511	0.119289	0.553708	0.579778	0.655405	nochange
CG12910	21.0645	2.36001	0.471371	5.00671	5.53694e-07	2.01531e-06	up
CG12911	0.0507187	0.00741509	0.227622	0.0325763	0.974012	NA	nochange
CG12912	0	NA	NA	NA	NA	NA	nochange
CG12913	0.761599	0.544108	0.459205	1.18489	0.23606	NA	nochange
CG12914	0	NA	NA	NA	NA	NA	nochange
CG12917	0.568572	0.15259	0.382112	0.399333	0.689648	NA	nochange
CG12920	1.08765	-0.634726	0.491895	-1.29037	0.196922	0.263748	nochange
CG12923	0.489588	-0.10705	0.378843	-0.28257	0.777507	NA	nochange
CG12926	15.4631	2.05606	0.489879	4.19708	2.70379e-05	7.62328e-05	up
CG12929	73.0034	1.20457	0.245677	4.90305	9.4359e-07	3.31938e-06	up
CG12934	1.72377	0.756821	0.535467	1.41339	0.157543	0.217832	nochange
CG12935	182.387	0.193821	0.153307	1.26427	0.206133	0.274224	nochange
CG12942	625.547	-0.520535	0.0998323	-5.2141	1.84715e-07	7.19257e-07	down
CG12945	636.521	-0.248281	0.0903303	-2.74859	0.00598517	0.0115729	down
CG12947	69.9636	1.79241	0.2692	6.65827	2.77069e-11	1.78173e-10	up
CG12948	490.266	0.43252	0.119335	3.62443	0.000289596	0.000700639	up
CG12950	1.55824	0.0774658	0.531939	0.145629	0.884214	0.91352	nochange
CG12951	0.0507187	0.00741509	0.227622	0.0325763	0.974012	NA	nochange
CG12963	1.92032	0.400881	0.531223	0.754637	0.450467	0.530552	nochange
CG12964	0.0980891	0.00741509	0.227622	0.0325763	0.974012	NA	nochange
CG12970	0.992538	0.651908	0.478538	1.36229	0.173106	NA	nochange
CG12971	8.22858	1.35916	0.532774	2.5511	0.0107383	0.0197389	up
CG12974	3.52348	-0.000928209	0.55645	-0.00166809	0.998669	0.999106	nochange
CG12975	242.849	0.94971	0.151618	6.26383	3.75629e-10	2.09364e-09	up
CG12983	0.0622957	0.00741509	0.227622	0.0325763	0.974012	NA	nochange
CG12984	14.3655	2.40513	0.446362	5.38829	7.11328e-08	2.93297e-07	up
CG12985	0.568494	0.0223573	0.427103	0.0523463	0.958253	NA	nochange
CG12986	0	NA	NA	NA	NA	NA	nochange
CG1299	0.302937	0.0807351	0.287947	0.280382	0.779184	NA	nochange
CG12990	1.96509	0.536359	0.486888	1.10161	0.270633	0.345997	nochange
CG12991	128.443	0.463911	0.189303	2.45063	0.0142606	0.0256651	up
CG12992	3.90192	0.743082	0.546116	1.36067	0.173619	0.236875	nochange
CG12994	0.0424033	0.00741509	0.227622	0.0325763	0.974012	NA	nochange
CG12995	0.0623576	0.00741509	0.227622	0.0325763	0.974012	NA	nochange
CG12998	0.0507187	0.00741509	0.227622	0.0325763	0.974012	NA	nochange
CG13000	0.401735	0.117892	0.257973	0.456994	0.647675	NA	nochange
CG13001	120.335	-0.301144	0.193537	-1.556	0.119709	0.171291	nochange
CG13002	0.0507187	0.00741509	0.227622	0.0325763	0.974012	NA	nochange
CG13003	32.7585	1.44437	0.449461	3.21355	0.00131104	0.0028631	up
CG13004	13.3395	1.75441	0.477549	3.67377	0.000238996	0.000585973	up
CG13005	340.401	-0.31109	0.106287	-2.92688	0.00342384	0.00693125	down
CG13008	0.0622957	0.00741509	0.227622	0.0325763	0.974012	NA	nochange
CG13010	0.556868	0.379986	0.376129	1.01025	0.312373	NA	nochange
CG13012	3.79441	0.681117	0.545208	1.24928	0.211563	0.280148	nochange
CG13014	365.371	1.13347	0.161936	6.99948	2.56916e-12	1.88832e-11	up
CG13016	323.216	-0.397625	0.129238	-3.07668	0.00209318	0.00440549	down
CG13018	71.0668	0.72067	0.24865	2.89834	0.00375148	0.00753733	up
CG13021	0.256302	0.00790969	0.234736	0.0336961	0.97312	NA	nochange
CG13022	0	NA	NA	NA	NA	NA	nochange
CG13023	0.112113	0.00741509	0.227622	0.0325763	0.974012	NA	nochange
CG13024	1.28396	0.436411	0.521569	0.836727	0.402746	0.485114	nochange
CG13025	682.984	-0.940382	0.130481	-7.20701	5.71929e-13	4.53455e-12	down
CG13026	0	NA	NA	NA	NA	NA	nochange
CG13028	1.51786	0.286083	0.514185	0.556381	0.57795	0.653712	nochange
CG13029	39.0376	2.93729	0.393432	7.46581	8.27889e-14	7.30304e-13	up
CG13031	0	NA	NA	NA	NA	NA	nochange
CG13032	6.19706	0.283519	0.542821	0.522306	0.601457	0.676117	nochange
CG13033	0.204614	-0.0341428	0.227622	-0.149998	0.880766	NA	nochange
CG13038	0.240171	0.094464	0.232286	0.406672	0.684249	NA	nochange
CG13039	0	NA	NA	NA	NA	NA	nochange
CG1304	0	NA	NA	NA	NA	NA	nochange
CG13040	0	NA	NA	NA	NA	NA	nochange
CG13041	0.257701	0.173647	0.227622	0.762873	0.445539	NA	nochange
CG13042	0	NA	NA	NA	NA	NA	nochange
CG13043	0	NA	NA	NA	NA	NA	nochange
CG13044	0.108595	0.048973	0.227622	0.215151	0.82965	NA	nochange
CG13045	1.35494	0.0402413	0.519005	0.0775355	0.938198	0.953361	nochange
CG13046	0.994902	0.42706	0.478238	0.892985	0.371865	0.452835	nochange
CG13047	0.657373	-0.382406	0.422509	-0.905085	0.36542	NA	nochange
CG13048	0.12275	0.00741509	0.227622	0.0325763	0.974012	NA	nochange
CG13049	0.0667133	0.00741509	0.227622	0.0325763	0.974012	NA	nochange
CG13050	0.0618646	0.048973	0.227622	0.215151	0.82965	NA	nochange
CG13051	0.185352	0.00741509	0.227622	0.0325763	0.974012	NA	nochange
CG13053	0	NA	NA	NA	NA	NA	nochange
CG13054	0.0618646	0.048973	0.227622	0.215151	0.82965	NA	nochange
CG13055	0.0661914	0.048973	0.227622	0.215151	0.82965	NA	nochange
CG13056	0	NA	NA	NA	NA	NA	nochange
CG13058	0.128056	0.0905308	0.227622	0.397725	0.690833	NA	nochange
CG13059	0.063454	0.048973	0.227622	0.215151	0.82965	NA	nochange
CG13060	0	NA	NA	NA	NA	NA	nochange
CG13062	0.146682	0.00741509	0.227622	0.0325763	0.974012	NA	nochange
CG13063	0	NA	NA	NA	NA	NA	nochange
CG13064	0	NA	NA	NA	NA	NA	nochange
CG13065	0	NA	NA	NA	NA	NA	nochange
CG13066	0	NA	NA	NA	NA	NA	nochange
CG13067	26.7228	1.4543	0.412936	3.52185	0.000428543	0.0010091	up
CG13068	2.94798	0.437039	0.559328	0.781366	0.434587	0.515355	nochange
CG13069	0.124222	0.048973	0.227622	0.215151	0.82965	NA	nochange
CG1307	698.114	0.141602	0.128649	1.10069	0.271033	0.346415	nochange
CG13070	0.190362	0.132089	0.227622	0.580299	0.561713	NA	nochange
CG13071	0	NA	NA	NA	NA	NA	nochange
CG13073	0.221475	0.00748928	0.228706	0.0327463	0.973877	NA	nochange
CG13074	0.0497556	0.00741509	0.227622	0.0325763	0.974012	NA	nochange
CG13075	1.57855	0.535587	0.518543	1.03287	0.301665	0.379378	nochange
CG13077	2.05621	0.414072	0.54685	0.757194	0.448933	0.529062	nochange
CG13078	0	NA	NA	NA	NA	NA	nochange
CG13081	0	NA	NA	NA	NA	NA	nochange
CG13082	0.375216	0.0860835	0.296575	0.290259	0.771618	NA	nochange
CG13083	3112.64	0.911457	0.309012	2.94958	0.00318205	0.00648165	up
CG13084	2652.63	0.414497	0.425583	0.973952	0.330081	0.409531	nochange
CG13085	3.53905	1.80965	0.548895	3.2969	0.000977588	0.00217926	up
CG13086	3.05012	1.05928	0.556839	1.90232	0.0571298	0.0894124	nochange
CG13088	157.501	0.160729	0.130246	1.23404	0.217187	0.286215	nochange
CG1309	659.756	-0.332152	0.080257	-4.13861	3.49422e-05	9.65336e-05	down
CG13091	4.38293	-0.563304	0.556848	-1.01159	0.311732	0.390199	nochange
CG13096	1741.36	0.113981	0.135697	0.839968	0.400927	0.483394	nochange
CG13097	590.093	-0.243418	0.135487	-1.79662	0.0723959	0.110315	nochange
CG13101	68.1105	2.50222	0.323067	7.74521	9.54267e-15	9.51472e-14	up
CG13102	0.161869	0.00741509	0.227622	0.0325763	0.974012	NA	nochange
CG13108	0.162948	0.00741509	0.227622	0.0325763	0.974012	NA	nochange
CG13110	0	NA	NA	NA	NA	NA	nochange
CG13113	327.222	0.97444	0.257359	3.7863	0.000152907	0.000385232	up
CG13114	2105.74	-0.100252	0.48536	-0.206552	0.83636	0.877613	nochange
CG13116	10.1194	1.4247	0.479531	2.97102	0.00296809	0.0060734	up
CG13117	190.229	1.29553	0.21373	6.0615	1.34854e-09	7.05431e-09	up
CG13123	67.6856	0.27785	0.207111	1.34155	0.179742	0.243947	nochange
CG13124	120.489	1.23551	0.257939	4.78992	1.66844e-06	5.68295e-06	up
CG13126	319.676	-0.588688	0.101795	-5.78307	7.33489e-09	3.46259e-08	down
CG13127	0	NA	NA	NA	NA	NA	nochange
CG13131	0.616965	0.176408	0.405834	0.434679	0.663795	NA	nochange
CG13133	0.0622957	0.00741509	0.227622	0.0325763	0.974012	NA	nochange
CG13135	0	NA	NA	NA	NA	NA	nochange
CG13137	0	NA	NA	NA	NA	NA	nochange
CG13138	87.0133	0.477804	0.260397	1.83491	0.0665192	0.10234	nochange
CG1314	0	NA	NA	NA	NA	NA	nochange
CG13144	0.172689	0.0905308	0.227622	0.397725	0.690833	NA	nochange
CG13148	15.8352	-2.35538	0.407715	-5.77703	7.60319e-09	3.58239e-08	down
CG1315	2.63136	0.303549	0.528731	0.574108	0.565894	0.641694	nochange
CG13151	62.4519	0.379383	0.204284	1.85713	0.0632925	0.0979095	nochange
CG13154	0.896365	0.207301	0.467557	0.44337	0.657498	NA	nochange
CG13155	0	NA	NA	NA	NA	NA	nochange
CG13157	0.69001	0.219942	0.358758	0.613064	0.539834	NA	nochange
CG13159	0.100623	-0.0757007	0.227622	-0.332572	0.739457	NA	nochange
CG1316	544.136	-0.159091	0.0937656	-1.69669	0.0897549	0.133409	nochange
CG13160	0.0622957	0.00741509	0.227622	0.0325763	0.974012	NA	nochange
CG13164	0.545226	0.291494	0.387429	0.752381	0.451822	NA	nochange
CG13168	0.511559	0.149514	0.378834	0.394669	0.693087	NA	nochange
CG1317	656.91	-0.35472	0.0983544	-3.60655	0.000310294	0.000747052	down
CG13170	0	NA	NA	NA	NA	NA	nochange
CG13171	0	NA	NA	NA	NA	NA	nochange
CG13175	0	NA	NA	NA	NA	NA	nochange
CG13177	0.178151	0.00741509	0.227622	0.0325763	0.974012	NA	nochange
CG13185	1880	1.01116	0.334023	3.02721	0.00246822	0.00511951	up
CG13186	0	NA	NA	NA	NA	NA	nochange
CG13192	374.599	0.347492	0.0919996	3.77711	0.000158659	0.000399012	up
CG13193	0	NA	NA	NA	NA	NA	nochange
CG13196	0.38469	0.114459	0.337315	0.339325	0.734365	NA	nochange
CG13197	321.533	-0.256096	0.101209	-2.53038	0.011394	0.0208239	down
CG13198	3.36116	1.19591	0.556329	2.14964	0.0315836	0.0525293	nochange
CG13202	0.703254	0.0609411	0.446701	0.136425	0.891486	NA	nochange
CG13203	0.0622957	0.00741509	0.227622	0.0325763	0.974012	NA	nochange
CG13204	40.0372	-0.350937	0.240331	-1.46022	0.14423	0.201542	nochange
CG13215	0	NA	NA	NA	NA	NA	nochange
CG13216	0.0618646	0.048973	0.227622	0.215151	0.82965	NA	nochange
CG13217	0.0424033	0.00741509	0.227622	0.0325763	0.974012	NA	nochange
CG13218	5.33037	1.37898	0.543939	2.53518	0.0112389	0.0205901	up
CG13220	474.42	0.799294	0.124335	6.42853	1.28841e-10	7.6155e-10	up
CG13223	0.0622957	0.00741509	0.227622	0.0325763	0.974012	NA	nochange
CG13226	0.500327	0.156837	0.386554	0.405731	0.68494	NA	nochange
CG13227	2.66497	1.2898	0.555278	2.3228	0.0201897	0.0352108	up
CG13228	0.216178	0.00741509	0.227622	0.0325763	0.974012	NA	nochange
CG13229	5.87035	1.24697	0.524529	2.37731	0.0174395	0.0308063	up
CG13230	0.0424033	0.00741509	0.227622	0.0325763	0.974012	NA	nochange
CG13231	0	NA	NA	NA	NA	NA	nochange
CG13239	0	NA	NA	NA	NA	NA	nochange
CG1324	0	NA	NA	NA	NA	NA	nochange
CG13243	0.063454	0.048973	0.227622	0.215151	0.82965	NA	nochange
CG13244	0.457376	0.0233793	0.384027	0.0608794	0.951455	NA	nochange
CG13245	0	NA	NA	NA	NA	NA	nochange
CG13247	0.559582	0.130017	0.356754	0.364444	0.715526	NA	nochange
CG13248	2.08286	0.806609	0.543313	1.48461	0.137647	0.193676	nochange
CG13250	0.54501	0.125596	0.351575	0.357238	0.720913	NA	nochange
CG13251	0.831262	0.00774966	0.38366	0.0201993	0.983884	NA	nochange
CG13252	308.41	1.68768	0.163912	10.2963	7.32255e-25	1.93782e-23	up
CG13255	5.2394	0.0995833	0.544617	0.18285	0.854915	0.891859	nochange
CG13258	0.620757	0.00778723	0.421201	0.0184882	0.985249	NA	nochange
CG13272	0.0622957	0.00741509	0.227622	0.0325763	0.974012	NA	nochange
CG13280	0.0802324	0.00741509	0.227622	0.0325763	0.974012	NA	nochange
CG13282	23.483	0.957731	0.394325	2.42879	0.0151495	0.027081	up
CG13283	1.30419	0.490996	0.520656	0.943033	0.345664	0.425814	nochange
CG13284	9.22218	0.194232	0.519346	0.373993	0.70841	0.767755	nochange
CG13285	0.168153	0.048973	0.227622	0.215151	0.82965	NA	nochange
CG13287	2.12713	0.40964	0.530588	0.772049	0.440085	0.520811	nochange
CG13288	0	NA	NA	NA	NA	NA	nochange
CG13293	0.822651	0.215643	0.456643	0.472236	0.636758	NA	nochange
CG13295	130.523	-0.196091	0.166193	-1.1799	0.238042	0.309865	nochange
CG13296	0	NA	NA	NA	NA	NA	nochange
CG13297	2.09726	0.231257	0.547098	0.422697	0.672516	0.738439	nochange
CG13299	1035.38	0.842027	0.235537	3.57492	0.000350341	0.000836936	up
CG13300	22.7953	1.88581	0.422981	4.45838	8.25824e-06	2.53316e-05	up
CG13305	0.136755	0.048973	0.227622	0.215151	0.82965	NA	nochange
CG13306	0.599781	0.120989	0.354036	0.341742	0.732545	NA	nochange
CG13308	0.0970196	0.00741509	0.227622	0.0325763	0.974012	NA	nochange
CG13309	45.1286	0.485403	0.558638	0.868904	0.384899	0.466807	nochange
CG13310	0.0661914	0.048973	0.227622	0.215151	0.82965	NA	nochange
CG13311	3.09063	0.551956	0.545126	1.01253	0.311285	0.389738	nochange
CG13312	0	NA	NA	NA	NA	NA	nochange
CG13313	3.77347	0.843876	0.534734	1.57812	0.114538	0.164931	nochange
CG13314	9.17169	1.18943	0.526029	2.26115	0.0237499	0.0407643	up
CG13315	258.872	2.93661	0.335321	8.7576	1.99459e-18	2.98765e-17	up
CG13318	0.154517	0.00741509	0.227622	0.0325763	0.974012	NA	nochange
CG13319	294.387	0.314872	0.119605	2.63259	0.00847362	0.0159138	up
CG13321	502.888	3.98948	0.376014	10.6099	2.67989e-26	7.94392e-25	up
CG13323	8.7558	1.02966	0.548302	1.8779	0.0603946	0.0939419	nochange
CG13324	0.643912	0.000432118	0.324613	0.00133118	0.998938	NA	nochange
CG13325	0.957959	0.000580639	0.232912	0.00249296	0.998011	NA	nochange
CG13326	0.0529242	0.00741509	0.227622	0.0325763	0.974012	NA	nochange
CG13330	0.0661914	0.048973	0.227622	0.215151	0.82965	NA	nochange
CG13331	0.0661914	0.048973	0.227622	0.215151	0.82965	NA	nochange
CG13332	1.09798	0.325042	0.482028	0.674322	0.500107	0.578661	nochange
CG13334	0	NA	NA	NA	NA	NA	nochange
CG13337	0.346714	0.0169949	0.334396	0.0508226	0.959467	NA	nochange
CG13339	161.826	0.323021	0.204524	1.57938	0.11425	0.164564	nochange
CG13344	498.733	-0.457936	0.081002	-5.6534	1.57307e-08	7.06774e-08	down
CG13358	1.13718	0.212805	0.498265	0.427091	0.669313	0.736378	nochange
CG13359	0.301577	0.00741509	0.227622	0.0325763	0.974012	NA	nochange
CG13360	6.18334	0.246111	0.55243	0.445505	0.655955	0.725645	nochange
CG13361	0.301615	0.0121479	0.287114	0.0423102	0.966251	NA	nochange
CG13362	1.79403	0.0569177	0.55217	0.10308	0.917899	0.938629	nochange
CG13364	657.364	1.12742	0.173714	6.49012	8.57702e-11	5.18773e-10	up
CG13365	117.082	1.02331	0.179458	5.7022	1.18271e-08	5.40489e-08	up
CG13366	2013	-1.1529	0.172348	-6.68937	2.24132e-11	1.45362e-10	down
CG13367	212.127	-0.28475	0.134424	-2.1183	0.0341497	0.0564359	nochange
CG13369	263.641	0.345516	0.119627	2.88829	0.00387344	0.00775552	up
CG13373	335.54	0.149893	0.159127	0.941974	0.346206	0.426375	nochange
CG13375	23.7016	1.18671	0.320623	3.70127	0.000214522	0.000530712	up
CG13376	0.0424033	0.00741509	0.227622	0.0325763	0.974012	NA	nochange
CG13377	149.169	0.458404	0.212989	2.15224	0.0313784	0.0522145	nochange
CG13380	0	NA	NA	NA	NA	NA	nochange
CG13384	1255.16	1.39728	0.199766	6.99457	2.66081e-12	1.94843e-11	up
CG13385	0	NA	NA	NA	NA	NA	nochange
CG13386	0.216508	0.00741634	0.22764	0.0325792	0.97401	NA	nochange
CG1339	5.06976	-1.35511	0.530619	-2.55383	0.0106545	0.0195922	down
CG13390	156.453	0.772209	0.173486	4.45113	8.542e-06	2.61482e-05	up
CG13392	176.245	-0.333899	0.131723	-2.53486	0.0112493	0.0206015	down
CG13397	530.054	-0.325849	0.207256	-1.57221	0.115902	0.166629	nochange
CG13398	390.225	-0.19767	0.0937442	-2.10861	0.0349779	0.0576635	nochange
CG13403	3.04298	1.09916	0.556554	1.97493	0.0482756	0.0769339	nochange
CG13404	0	NA	NA	NA	NA	NA	nochange
CG13405	1.16895	-0.0915319	0.509456	-0.179666	0.857415	0.893816	nochange
CG13407	0.338525	0.0595276	0.24973	0.238368	0.811596	NA	nochange
CG13408	0.125812	0.048973	0.227622	0.215151	0.82965	NA	nochange
CG13409	2.28402	0.419105	0.55463	0.755647	0.449861	0.530028	nochange
CG13423	0.311183	0.0573054	0.245278	0.233634	0.815269	NA	nochange
CG13426	0	NA	NA	NA	NA	NA	nochange
CG13427	0.403216	0.315841	0.301254	1.04842	0.294444	NA	nochange
CG13428	0.289669	-0.0405962	0.247142	-0.164263	0.869524	NA	nochange
CG13430	0	NA	NA	NA	NA	NA	nochange
CG13436	4.61412	0.0943659	0.54018	0.174693	0.861321	0.896656	nochange
CG13437	0	NA	NA	NA	NA	NA	nochange
CG13438	0.287116	0.00853057	0.243313	0.0350601	0.972032	NA	nochange
CG1344	801.09	-0.159307	0.0835053	-1.90775	0.0564239	0.0884204	nochange
CG13442	0.0507187	0.00741509	0.227622	0.0325763	0.974012	NA	nochange
CG13443	0	NA	NA	NA	NA	NA	nochange
CG13445	0	NA	NA	NA	NA	NA	nochange
CG13449	0.20421	0.00741509	0.227622	0.0325763	0.974012	NA	nochange
CG13454	0	NA	NA	NA	NA	NA	nochange
CG13455	1.04504	0.711072	0.467627	1.5206	0.128361	0.182048	nochange
CG13457	1.48976	-0.122986	0.542366	-0.226758	0.820612	0.863844	nochange
CG13458	1.39249	-0.129849	0.520004	-0.249708	0.802813	0.848728	nochange
CG13460	0	NA	NA	NA	NA	NA	nochange
CG13461	0	NA	NA	NA	NA	NA	nochange
CG13465	1.53166	1.2619	0.529243	2.38434	0.0171097	0.0302941	up
CG13471	0	NA	NA	NA	NA	NA	nochange
CG13473	0.0661914	0.048973	0.227622	0.215151	0.82965	NA	nochange
CG13474	0	NA	NA	NA	NA	NA	nochange
CG13476	0	NA	NA	NA	NA	NA	nochange
CG13481	0	NA	NA	NA	NA	NA	nochange
CG13482	1.14996	0.0142707	0.444071	0.0321361	0.974364	0.981196	nochange
CG13484	142.859	0.440214	0.156193	2.81839	0.00482649	0.00948105	up
CG13488	0.0507187	0.00741509	0.227622	0.0325763	0.974012	NA	nochange
CG13492	0.774884	0.00337708	0.327542	0.0103104	0.991774	NA	nochange
CG13494	0	NA	NA	NA	NA	NA	nochange
CG13500	0.0507187	0.00741509	0.227622	0.0325763	0.974012	NA	nochange
CG13501	0.949332	0.495695	0.507477	0.976784	0.328676	NA	nochange
CG13502	0.0623576	0.00741509	0.227622	0.0325763	0.974012	NA	nochange
CG13506	80.3018	0.697695	0.214739	3.24904	0.00115793	0.00255133	up
CG13510	0	NA	NA	NA	NA	NA	nochange
CG13511	0	NA	NA	NA	NA	NA	nochange
CG13516	71.6531	2.38687	0.345022	6.91803	4.57982e-12	3.24843e-11	up
CG13526	0.0622957	0.00741509	0.227622	0.0325763	0.974012	NA	nochange
CG13527	0.0622957	0.00741509	0.227622	0.0325763	0.974012	NA	nochange
CG13531	862.532	-1.29387	0.131547	-9.83583	7.89108e-23	1.79891e-21	down
CG13532	21.2024	-3.83605	0.539673	-7.10811	1.17646e-12	8.94674e-12	down
CG13538	0	NA	NA	NA	NA	NA	nochange
[truncated: 15,004 more rows]

## Sheet: shRNABCDIN3Dno2_vs_shRNAmcherry
Gene Identifiers	mean normalised counts, averaged over all samples from both conditions	Log2 fold change	standard error estimate for the log2 fold change estimate	Wald statistic	p value for the statistical significance of this change	p value adjusted for multiple testing with the Benjamini-Hochberg procedure which controls false discovery rate (FDR)	Differential expression
128up	978.516	0.421057	0.0854327	4.92852	8.28551e-07	2.43869e-06	up
14-3-3epsilon	6383.74	0.147912	0.0872328	1.69561	0.0899605	0.129632	nochange
14-3-3zeta	4585.22	1.04843	0.121751	8.61125	7.22654e-18	5.70302e-17	up
140up	124.616	-0.0654821	0.175426	-0.373275	0.708944	0.76445	nochange
18SrRNA:CR41548	0.42274	0.138537	0.37601	0.36844	0.712545	NA	nochange
18SrRNA:CR45838	0	NA	NA	NA	NA	NA	nochange
18SrRNA:CR45841	0	NA	NA	NA	NA	NA	nochange
18w	365.008	1.93645	0.195185	9.92108	3.37094e-23	3.86294e-22	up
26-29-p	6741.56	-0.927857	0.0936976	-9.90267	4.05288e-23	4.59499e-22	down
28SrRNA:CR45837	7.49451	1.98449	0.510319	3.88872	0.000100776	0.000234917	up
28SrRNA:CR45844	11.0016	2.56611	0.465116	5.51714	3.44553e-08	1.15241e-07	up
2mit	0.0667133	0.00462599	0.227622	0.0203231	0.983786	NA	nochange
2SrRNA:CR45836	0	NA	NA	NA	NA	NA	nochange
2SrRNA:CR45840	0	NA	NA	NA	NA	NA	nochange
2SrRNA:CR45843	0	NA	NA	NA	NA	NA	nochange
2SrRNA:CR45864	0	NA	NA	NA	NA	NA	nochange
312	143.233	0.180796	0.161016	1.12285	0.261503	0.331305	nochange
4E-T	1938.18	-0.560385	0.104721	-5.35119	8.73771e-08	2.81202e-07	down
5-HT1A	0.432608	0.139035	0.376585	0.3692	0.711978	NA	nochange
5-HT1B	0.203924	0.0877417	0.227622	0.385472	0.699888	NA	nochange
5-HT2A	2.7906	0.778783	0.556721	1.39888	0.16185	0.217338	nochange
5-HT2B	0.354583	-0.0863279	0.337334	-0.255912	0.798019	NA	nochange
5-HT7	1.61889	0.566739	0.521945	1.08582	0.277558	0.348947	nochange
5.8SrRNA:CR40454	0.129009	0.0461839	0.227622	0.202897	0.839215	NA	nochange
5.8SrRNA:CR45839	0	NA	NA	NA	NA	NA	nochange
5.8SrRNA:CR45842	0	NA	NA	NA	NA	NA	nochange
5.8SrRNA:CR45852	0	NA	NA	NA	NA	NA	nochange
5PtaseI	265.004	-0.659534	0.153622	-4.29324	1.76087e-05	4.47726e-05	down
7B2	12.3324	-3.63025	0.52167	-6.9589	3.42947e-12	1.66485e-11	down
7SLRNA:CR32864	0	NA	NA	NA	NA	NA	nochange
7SLRNA:CR42652	0	NA	NA	NA	NA	NA	nochange
825-Oak	0	NA	NA	NA	NA	NA	nochange
a	256.561	0.285406	0.18247	1.56412	0.117789	0.164236	nochange
a10	0.447158	0.223824	0.307058	0.728931	0.466044	NA	nochange
A16	334.76	-0.159513	0.107037	-1.49026	0.136157	0.186362	nochange
a5	0	NA	NA	NA	NA	NA	nochange
a6	206.139	-0.491854	0.17602	-2.79431	0.00520105	0.00954663	down
Aac11	1289.26	0.744189	0.0870653	8.54748	1.25808e-17	9.74072e-17	up
AANATL2	0.650979	0.446457	0.44695	0.998898	0.317844	0.391149	nochange
Aatf	343.476	0.0906125	0.102833	0.881165	0.378228	0.453142	nochange
aay	742.071	0.276975	0.0853246	3.24613	0.00116984	0.00237811	up
ab	8.37507	1.48091	0.479099	3.09104	0.00199457	0.00389774	up
ABCB7	318.283	-0.398442	0.109907	-3.62527	0.000288656	0.000635975	down
abd-A	43.7023	2.54906	0.350875	7.26487	3.73406e-13	1.97873e-12	up
Abd-B	3.42521	1.10036	0.55716	1.97494	0.0482749	0.074273	nochange
Abi	704.71	-0.379492	0.098683	-3.84556	0.000120276	0.00027818	down
Abl	891.031	-0.997383	0.167577	-5.95178	2.65243e-09	9.86302e-09	down
abo	183.401	-0.399837	0.179245	-2.23067	0.025703	0.0418465	down
Abp1	716.888	-0.730784	0.127301	-5.74061	9.43354e-09	3.32658e-08	down
abs	240.482	0.384831	0.14369	2.6782	0.00740192	0.0132505	up
ac	0	NA	NA	NA	NA	NA	nochange
Ac13E	129.862	0.0276586	0.197736	0.139876	0.888758	0.91849	nochange
Ac3	4.2024	0.54275	0.536391	1.01186	0.311607	0.384711	nochange
Ac76E	23.4275	1.58059	0.379861	4.16097	3.16895e-05	7.84755e-05	up
Ac78C	11.1336	0.595373	0.477464	1.24695	0.212416	0.276757	nochange
acal	1.82591	0.995316	0.555911	1.79042	0.0733859	0.108269	nochange
Acam	0	NA	NA	NA	NA	NA	nochange
ACC	1441.05	0.848552	0.214822	3.95003	7.81415e-05	0.000184783	up
AcCoAS	375.472	-0.080491	0.15258	-0.527534	0.597823	0.666083	nochange
Ace	27.3522	2.94386	0.451927	6.51402	7.3165e-11	3.16503e-10	up
Acer	1510.8	0.352979	0.390963	0.902845	0.366608	0.440907	nochange
Acf	1114.95	-2.1792	0.110556	-19.7112	1.72721e-86	6.1293e-84	down
achi	78.745	0.162838	0.20645	0.788752	0.430257	0.506638	nochange
Achl	3.04858	0.723531	0.559034	1.29425	0.195578	0.25732	nochange
acj6	0.620741	0.00874253	0.432156	0.02023	0.98386	0.986347	nochange
Ack	434.043	-0.787191	0.142452	-5.52601	3.27601e-08	1.09778e-07	down
Ack-like	750.326	-0.937961	0.147062	-6.37799	1.79429e-10	7.44427e-10	down
Acn	962.843	-0.339754	0.115031	-2.95358	0.00314106	0.00598314	down
Acon	2840.58	-0.450592	0.12986	-3.46982	0.000520804	0.00110757	down
Acox57D-d	282.096	-0.982911	0.139531	-7.04439	1.86281e-12	9.27136e-12	down
Acox57D-p	486.53	-1.51546	0.124478	-12.1745	4.25042e-34	1.02375e-32	down
Acp1	0.123386	0.00462599	0.227622	0.0203231	0.983786	NA	nochange
Acp24A4	0	NA	NA	NA	NA	NA	nochange
Acp26Aa	0.226349	-0.0376085	0.229603	-0.163798	0.86989	NA	nochange
Acp26Ab	0.080868	0.00462599	0.227622	0.0203231	0.983786	NA	nochange
Acp29AB	0	NA	NA	NA	NA	NA	nochange
Acp32CD	0	NA	NA	NA	NA	NA	nochange
Acp33A	0	NA	NA	NA	NA	NA	nochange
Acp36DE	0.426135	0.213217	0.342408	0.6227	0.533481	NA	nochange
Acp53C14a	0	NA	NA	NA	NA	NA	nochange
Acp53C14b	0.0667133	0.00462599	0.227622	0.0203231	0.983786	NA	nochange
Acp53C14c	0.0424033	0.00462599	0.227622	0.0203231	0.983786	NA	nochange
Acp53Ea	0	NA	NA	NA	NA	NA	nochange
Acp54A1	0.164063	0.0461839	0.227622	0.202897	0.839215	NA	nochange
Acp62F	0	NA	NA	NA	NA	NA	nochange
Acp63F	0.337024	0.196851	0.33123	0.594303	0.55231	NA	nochange
Acp65Aa	0.0497556	0.0461839	0.227622	0.202897	0.839215	NA	nochange
Acp76A	0	NA	NA	NA	NA	NA	nochange
Acp95EF	0.0273081	0.00462599	0.227622	0.0203231	0.983786	NA	nochange
Acp98AB	0	NA	NA	NA	NA	NA	nochange
Acph-1	898.015	-0.510241	0.0831401	-6.13712	8.40327e-10	3.28419e-09	down
Acsl	2512.74	0.346251	0.0834467	4.14937	3.3339e-05	8.214e-05	up
Act42A	5084.76	1.11669	0.0954261	11.7021	1.24318e-31	2.4738e-30	up
Act57B	1327.03	1.95844	0.285313	6.86421	6.68622e-12	3.15661e-11	up
Act5C	24684.8	0.351692	0.0542012	6.48864	8.66155e-11	3.71518e-10	up
Act79B	1.28699	0.624895	0.463836	1.34723	0.177905	0.236866	nochange
Act87E	44.5241	1.69364	0.371015	4.56489	4.99747e-06	1.35741e-05	up
Act88F	0.104761	0.00462599	0.227622	0.0203231	0.983786	NA	nochange
Actbeta	0.687369	0.0165289	0.406245	0.0406871	0.967545	0.980339	nochange
Actn	863.049	-0.336845	0.111002	-3.0346	0.00240855	0.00465447	down
Actn3	0.133427	0.00462599	0.227622	0.0203231	0.983786	NA	nochange
ACXA	0	NA	NA	NA	NA	NA	nochange
ACXB	0	NA	NA	NA	NA	NA	nochange
ACXC	0	NA	NA	NA	NA	NA	nochange
ACXD	11.6112	1.52577	0.475798	3.20676	0.0013424	0.00270308	up
ACXE	0	NA	NA	NA	NA	NA	nochange
Acyp	0	NA	NA	NA	NA	NA	nochange
Acyp2	148.121	0.668781	0.221379	3.02098	0.00251956	0.00486105	up
Ada	97.5975	0.687996	0.175099	3.92918	8.52365e-05	0.000200536	up
Ada1-1	8.65545	-0.236029	0.543771	-0.434059	0.664245	0.728126	nochange
Ada1-2	48.0001	0.561559	0.264825	2.12049	0.0339647	0.0539281	nochange
Ada2a	85.0143	-0.0688429	0.18025	-0.38193	0.702513	0.759747	nochange
Ada2b	971.885	-0.826399	0.104668	-7.89542	2.89333e-15	1.81618e-14	down
Ada3	447.697	-0.650979	0.0959719	-6.78301	1.17695e-11	5.462e-11	down
AdamTS-A	254.358	2.30648	0.186006	12.4001	2.6111e-35	6.81318e-34	up
Adar	380.555	-0.147533	0.10425	-1.41518	0.157015	0.211566	nochange
Adat1	62.4274	1.37347	0.272185	5.0461	4.50922e-07	1.3665e-06	up
Adck	370.111	-0.949655	0.112667	-8.42888	3.4898e-17	2.58541e-16	down
ADD1	720.413	-1.72879	0.160557	-10.7674	4.90449e-27	7.39564e-26	down
ade2	1200.76	-0.00460625	0.11519	-0.0399884	0.968102	0.980443	nochange
ade3	1053.2	1.06955	0.138365	7.72995	1.0759e-14	6.47488e-14	up
ade5	1269.82	1.55345	0.153489	10.1209	4.46398e-24	5.41887e-23	up
AdenoK	954.513	0.647837	0.150439	4.30633	1.65988e-05	4.2326e-05	up
Adf1	541.463	-0.517472	0.0901476	-5.74027	9.45253e-09	3.33217e-08	down
Adgf-A	444.945	3.75499	0.278506	13.4826	1.97919e-41	7.3673e-40	up
Adgf-A2	15.0879	1.82769	0.503266	3.63165	0.000281616	0.000622138	up
Adgf-B	0.2059	-0.0369319	0.227622	-0.162251	0.871108	NA	nochange
Adgf-C	1.08	0.616114	0.538932	1.14321	0.25295	0.321849	nochange
Adgf-D	2.65973	0.253493	0.555629	0.456227	0.648227	0.714317	nochange
Adgf-E	0	NA	NA	NA	NA	NA	nochange
Adh	4.63493	-0.555053	0.516831	-1.07395	0.282843	0.35467	nochange
Adhr	0	NA	NA	NA	NA	NA	nochange
Adi1	399.446	0.711517	0.17055	4.17189	3.02081e-05	7.50339e-05	up
AdipoR	1780.29	0.601326	0.0898922	6.68941	2.24068e-11	1.01681e-10	up
Adk1	112.499	0.110578	0.211721	0.522281	0.601475	0.669451	nochange
Adk2	1607.48	0.520687	0.121992	4.26822	1.97039e-05	4.98497e-05	up
Adk3	406.978	2.53085	0.186605	13.5626	6.6739e-42	2.51951e-40	up
AdoR	4.5629	2.12087	0.542272	3.91107	9.18879e-05	0.000215187	up
adp	345.012	-0.48221	0.0997417	-4.83459	1.33423e-06	3.8525e-06	down
ADPS	0.312195	0.0540287	0.24525	0.2203	0.825637	NA	nochange
AdSL	958.261	0.254423	0.0780676	3.25901	0.00111803	0.00227887	up
AdSS	1641.43	-0.343827	0.104596	-3.2872	0.00101189	0.00207285	down
Aduk	247.954	-0.204241	0.130285	-1.56764	0.116964	0.163284	nochange
Ady43A	482.014	-1.86691	0.229494	-8.13491	4.12261e-16	2.79372e-15	down
Aef1	1024.14	-1.01478	0.130883	-7.75333	8.95138e-15	5.43332e-14	down
aft	548.268	-0.572455	0.0993809	-5.76021	8.40101e-09	2.97628e-08	down
Afti	497.616	-1.11535	0.154464	-7.22074	5.17043e-13	2.70223e-12	down
Ag5r	0.403823	0.175762	0.263224	0.667729	0.504306	NA	nochange
Ag5r2	0.149267	0.1293	0.227622	0.568046	0.570004	NA	nochange
AGBE	1394.62	-1.65021	0.166683	-9.90033	4.14923e-23	4.69922e-22	down
ago	2831.66	-1.29675	0.0954793	-13.5815	5.15384e-42	1.95259e-40	down
AGO1	2039.7	-0.502004	0.118662	-4.23052	2.3315e-05	5.85543e-05	down
AGO2	1470.12	-0.378974	0.115967	-3.26796	0.00108327	0.00221311	down
AGO3	1187.78	-0.482669	0.146545	-3.29366	0.000988927	0.00202854	down
agt	112.868	0.511595	0.21551	2.37389	0.0176019	0.0295428	up
Ahcy	2466.38	0.0890653	0.116439	0.764909	0.444326	0.520843	nochange
AhcyL1	875.808	0.0589906	0.114661	0.514478	0.606917	0.674592	nochange
AhcyL2	33.1179	2.5082	0.379702	6.60572	3.95594e-11	1.74896e-10	up
AIF	1248.89	-0.519048	0.0811428	-6.39672	1.58749e-10	6.63283e-10	down
AIMP1	374.143	-0.354437	0.102938	-3.4432	0.00057487	0.00121623	down
AIMP2	841.641	0.572222	0.136679	4.18661	2.83146e-05	7.05612e-05	up
AIMP3	298.8	0.531713	0.132687	4.00727	6.14234e-05	0.00014698	up
Ak6	353.997	1.96123	0.212667	9.22205	2.91486e-20	2.68208e-19	up
Akap200	2965.15	0.0290936	0.083451	0.348631	0.727366	0.779196	nochange
Akh	0.575245	0.349989	0.431904	0.810339	0.417746	0.494257	nochange
AkhR	3.12521	1.07014	0.558904	1.91471	0.0555295	0.0842599	nochange
akirin	3028.78	-0.522046	0.0681553	-7.65965	1.86441e-14	1.10206e-13	down
Akt1	1479.35	-0.306041	0.070174	-4.36118	1.29364e-05	3.34924e-05	down
al	0.159835	0.00462599	0.227622	0.0203231	0.983786	NA	nochange
AlaRS	2729.91	0.00362437	0.0747245	0.0485031	0.961315	0.976635	nochange
AlaRS-m	390.811	-0.113091	0.0977962	-1.15639	0.247522	0.31581	nochange
Alas	418.18	-0.183923	0.129186	-1.42371	0.154531	0.208509	nochange
alc	547.842	0.213147	0.0992657	2.14724	0.0317742	0.0506997	nochange
Ald	1610.41	-0.0862832	0.0896003	-0.962978	0.335558	0.409017	nochange
Aldh	3187.49	0.517974	0.0900488	5.75215	8.81149e-09	3.11445e-08	up
Aldh-III	610.796	0.117665	0.109656	1.07304	0.283255	0.355103	nochange
Alg-2	770.881	1.6205	0.190456	8.50853	1.76148e-17	1.34332e-16	up
Alg10	389.872	-0.0260699	0.0952908	-0.273583	0.784405	0.82542	nochange
Alh	1059.65	-1.45321	0.134201	-10.8286	2.51873e-27	3.89179e-26	down
alien	961.881	0.188052	0.107585	1.74794	0.0804746	0.117415	nochange
ALiX	1096.84	0.111778	0.0836133	1.33684	0.181275	0.240759	nochange
Alk	1.47996	1.02464	0.53532	1.91407	0.0556118	0.0843486	nochange
AlkB	210.602	-0.268186	0.145566	-1.84236	0.0654223	0.0976976	nochange
Alp1	8.17286	1.60402	0.54193	2.95982	0.00307817	0.00587069	up
Alp2	11.941	1.1	0.532536	2.06559	0.0388676	0.0609763	nochange
Alp4	615.167	1.27176	0.201772	6.30296	2.9202e-10	1.1925e-09	up
alph	1306.62	-0.362486	0.0881033	-4.11433	3.88308e-05	9.50109e-05	down
alpha-Cat	1626.55	-0.0969883	0.0785266	-1.2351	0.216793	0.281598	nochange
alpha-Catr	0.720973	0.535339	0.399468	1.34013	0.180203	0.239536	nochange
alpha-Est1	386.705	0.526128	0.104923	5.01441	5.3196e-07	1.59663e-06	up
alpha-Est10	158.187	1.9975	0.189467	10.5428	5.48646e-26	7.77748e-25	up
alpha-Est2	12.3791	1.12427	0.449566	2.5008	0.0123914	0.0214189	up
alpha-Est3	263.215	-0.208779	0.146861	-1.4216	0.155142	0.2092	nochange
alpha-Est4	21.8434	1.54854	0.368431	4.20307	2.63322e-05	6.58368e-05	up
alpha-Est5	85.8583	0.695828	0.28702	2.42432	0.0153371	0.0260495	up
alpha-Est6	0.656475	0.484194	0.4326	1.11927	0.263027	0.33288	nochange
alpha-Est7	42.8926	1.98814	0.310882	6.39518	1.60357e-10	6.69736e-10	up
alpha-Est8	41.2614	1.01057	0.302506	3.34065	0.000835812	0.0017308	up
alpha-Est9	141.732	1.25841	0.218394	5.7621	8.30748e-09	2.94609e-08	up
alpha-Man-Ia	438.706	-0.296704	0.103693	-2.86137	0.00421809	0.00786165	down
alpha-Man-Ib	931.733	-0.829833	0.121897	-6.80767	9.91946e-12	4.63576e-11	down
alpha-Man-Ic	6.94652	0.825099	0.518546	1.59118	0.11157	0.156677	nochange
alpha-Man-IIa	395.311	-0.952871	0.141313	-6.74296	1.5519e-11	7.12136e-11	down
alpha-Man-IIb	707.194	-1.45862	0.107953	-13.5115	1.33691e-41	4.99393e-40	down
alpha-PheRS	1097.45	0.348925	0.116617	2.99206	0.00277104	0.00532116	up
alpha-Spec	1150.9	0.369134	0.170801	2.16119	0.0306805	0.0491239	up
alpha4GT1	442.051	-0.325038	0.0974665	-3.33487	0.0008534	0.00176585	down
alpha4GT2	0	NA	NA	NA	NA	NA	nochange
alphaCOP	1717.38	0.217748	0.114098	1.90843	0.0563352	0.0852757	nochange
alphagamma-element:CR32865	0.263743	0.0461839	0.227622	0.202897	0.839215	NA	nochange
alphaKap4	0	NA	NA	NA	NA	NA	nochange
alphaSnap	994.642	0.859023	0.0946552	9.07529	1.13379e-19	9.96724e-19	up
alphaTry	18.1037	0.431187	0.238376	1.80885	NA	NA	nochange
alphaTub67C	3458.1	-1.22999	0.0870886	-14.1234	2.72582e-45	1.24545e-43	down
alphaTub84B	13523.9	-0.216845	0.0700007	-3.09775	0.00194995	0.00382023	down
alphaTub84D	1470.42	0.353749	0.0838816	4.21724	2.47311e-05	6.19499e-05	up
alphaTub85E	0.0618646	0.00462599	0.227622	0.0203231	0.983786	NA	nochange
Alr	222.872	-0.709083	0.133317	-5.31876	1.04474e-07	3.34003e-07	down
alrm	1.1982	0.588832	0.53701	1.0965	0.272859	0.343812	nochange
Als2	585.557	-0.742655	0.146588	-5.06626	4.05701e-07	1.23262e-06	down
alt	2762.71	-0.484501	0.0621945	-7.79009	6.69626e-15	4.10175e-14	down
aly	0.924461	0.0182012	0.462962	0.0393146	0.96864	0.980707	nochange
Ama	0	NA	NA	NA	NA	NA	nochange
amd	135.963	0.915906	0.447872	2.04502	0.0408532	0.0637998	nochange
amn	0.112583	0.00462599	0.227622	0.0203231	0.983786	NA	nochange
Amnionless	0	NA	NA	NA	NA	NA	nochange
amon	0.154034	0.0461839	0.227622	0.202897	0.839215	NA	nochange
amos	0.12575	0.0461839	0.227622	0.202897	0.839215	NA	nochange
AMPdeam	1559.95	-1.14416	0.10629	-10.7646	5.06057e-27	7.5987e-26	down
Amph	664.58	-0.298686	0.0943056	-3.16721	0.00153907	0.00306432	down
AMPKalpha	960.837	-0.784876	0.0963751	-8.14397	3.8251e-16	2.59942e-15	down
Amt	0.331462	0.0788458	0.292624	0.269444	0.787588	NA	nochange
Amun	1915.45	-0.691965	0.0843884	-8.19977	2.40848e-16	1.66282e-15	down
amx	188.566	0.426358	0.135848	3.1385	0.00169813	0.00335841	up
Amy-d	9.40476	1.58399	0.451805	3.50591	NA	NA	nochange
Amy-p	12.0673	1.55126	0.43292	3.58326	NA	NA	nochange
Amyrel	0.437835	0.136126	0.373206	0.364746	0.715301	NA	nochange
ana	109.528	2.52026	0.319531	7.88736	3.08651e-15	1.93516e-14	up
ana1	313.178	-2.08441	0.183037	-11.388	4.80142e-30	8.75273e-29	down
ana2	281.514	-1.12803	0.153501	-7.34867	2.00186e-13	1.08512e-12	down
ana3	739.389	-1.9327	0.183772	-10.5169	7.22399e-26	1.01594e-24	down
Ance	155.996	2.20329	0.246769	8.92857	4.31547e-19	3.69016e-18	up
Ance-2	0.0497556	0.0461839	0.227622	0.202897	0.839215	NA	nochange
Ance-3	0.437208	0.0111936	0.342537	0.0326784	0.973931	NA	nochange
Ance-4	4.4302	0.973658	0.534335	1.82219	0.0684268	0.101742	nochange
Ance-5	4.43065	1.65232	0.53485	3.08932	0.00200617	0.00391812	up
Andorra	0	NA	NA	NA	NA	NA	nochange
angel	148.253	0.94221	0.14969	6.29442	3.08552e-10	1.25615e-09	up
Ank	2775.75	-0.443002	0.126145	-3.51186	0.000444987	0.00095518	down
Ank2	4.7743	1.18941	0.538052	2.2106	0.0270638	0.0438809	up
Ankle2	1834.04	-1.22012	0.095878	-12.7258	4.25108e-37	1.22316e-35	down
anne	2166.59	0.0675994	0.128834	0.524702	0.59979	0.667996	nochange
Anp	0	NA	NA	NA	NA	NA	nochange
Ant2	30.1824	1.75063	0.369887	4.73288	2.2136e-06	6.24926e-06	up
antdh	0.164384	0.00462599	0.227622	0.0203231	0.983786	NA	nochange
Antp	3.90642	2.15665	0.549562	3.92431	8.69773e-05	0.000204361	up
antr	3.15419	1.28882	0.556439	2.31619	0.0205481	0.0341137	up
AnxB10	245.251	-0.466738	0.137776	-3.38766	0.000704914	0.00147465	down
AnxB11	414.685	1.46003	0.156023	9.35776	8.14455e-21	7.74169e-20	up
AnxB9	1553.65	1.59285	0.140396	11.3455	7.81124e-30	1.39061e-28	up
aop	730.322	-0.655394	0.139831	-4.68704	2.77189e-06	7.75953e-06	down
aos	51.8237	1.75054	0.236361	7.40622	1.29953e-13	7.20565e-13	up
Aos1	1104.53	-0.320364	0.107103	-2.99118	0.00277903	0.00533554	down
AOX1	124.693	-0.0484481	0.206958	-0.234096	0.814911	0.851378	nochange
AOX2	17.6938	2.2574	0.403879	5.5893	2.27992e-08	7.74228e-08	up
AOX3	892.105	-0.121207	0.12171	-0.995873	0.319312	0.392753	nochange
AOX4	0.146682	0.00462599	0.227622	0.0203231	0.983786	NA	nochange
ap	4.53145	-0.0552009	0.548191	-0.100696	0.919791	0.944934	nochange
AP-1-2beta	1226.6	-0.335721	0.0977966	-3.43284	0.000597284	0.00126039	down
AP-1gamma	1001.44	-0.957562	0.11851	-8.08003	6.47502e-16	4.33268e-15	down
AP-1mu	895.681	-0.419801	0.0883719	-4.75039	2.03023e-06	5.76062e-06	down
AP-1sigma	775.122	0.339952	0.108462	3.1343	0.00172264	0.00340498	up
AP-2alpha	1969.95	-0.690197	0.106382	-6.4879	8.70393e-11	3.73186e-10	down
AP-2mu	1350.78	-0.0880951	0.125388	-0.70258	0.482318	0.556405	nochange
AP-2sigma	561.587	0.648003	0.122569	5.28683	1.24454e-07	3.95975e-07	up
Apc	833.599	-0.824771	0.198518	-4.15464	3.25799e-05	8.04561e-05	down
APC10	175.077	0.151549	0.134772	1.12448	0.260807	0.330621	nochange
Apc2	577.786	-1.4009	0.0976819	-14.3415	1.20464e-46	6.04936e-45	down
APC4	302.142	-0.810808	0.129527	-6.25976	3.85574e-10	1.55544e-09	down
APC7	923.904	-1.34809	0.155547	-8.66674	4.44654e-18	3.56622e-17	down
ApepP	1008.01	-0.0918623	0.0817363	-1.12389	0.261062	0.330865	nochange
Apf	94.6472	0.95265	0.196893	4.83842	1.30874e-06	3.78302e-06	up
aph-1	491.073	-0.130179	0.108132	-1.20389	0.228631	0.294888	nochange
aPKC	1075.18	-0.988226	0.0917135	-10.7751	4.51131e-27	6.82208e-26	down
Aplip1	1.33215	-0.157835	0.53034	-0.297612	0.766	0.810056	nochange
apolpp	799.799	1.73892	0.480954	3.61555	0.000299705	0.000659092	up
Apoltp	23.1646	0.982242	0.503562	1.95059	0.051106	0.078239	nochange
app	397.662	-0.970092	0.13092	-7.40979	1.265e-13	7.03248e-13	down
APP-BP1	381.465	-0.128698	0.105239	-1.22291	0.221363	0.286765	nochange
Appl	32.6069	-2.76776	0.310759	-8.90646	5.26885e-19	4.49097e-18	down
Aprt	156.633	0.435811	0.180523	2.41417	0.0157713	0.0267146	up
Aps	3400.33	-0.105204	0.101469	-1.03681	0.299825	0.373108	nochange
apt	753.481	-1.26738	0.0918113	-13.8042	2.40386e-43	9.95776e-42	down
AQP	0.930463	0.0330822	0.433745	0.076271	0.939203	0.960865	nochange
aqrs	0	NA	NA	NA	NA	NA	nochange
ara	0.624806	0.14573	0.380293	0.383206	0.701567	0.758956	nochange
aralar1	1167.09	-0.226642	0.0835578	-2.71239	0.00667995	0.0120493	down
Arc1	656.309	0.878166	0.22689	3.87044	0.000108638	0.000252415	up
Arc2	123.337	-3.23358	0.31592	-10.2355	1.37549e-24	1.72276e-23	down
Arc42	477.779	-0.153157	0.0986386	-1.55271	0.120492	0.167506	nochange
Archease	162.021	0.337304	0.16502	2.04402	0.0409517	0.0639348	nochange
Arf102F	1252.57	0.903493	0.169186	5.34024	9.28257e-08	2.97927e-07	up
Arf51F	892.088	0.049796	0.0867475	0.574034	0.565945	0.63542	nochange
Arf79F	4168.84	0.262095	0.0814693	3.2171	0.00129493	0.00261343	up
ArfGAP1	834.371	-0.128909	0.0831985	-1.54941	0.121283	0.168473	nochange
ArfGAP3	805.285	0.130448	0.093199	1.39967	0.161613	0.217101	nochange
Arfip	318.065	-0.498305	0.106629	-4.67328	2.96433e-06	8.26133e-06	down
Arfrp1	190.932	-0.479071	0.126599	-3.78417	0.000154221	0.000352175	down
arg	11.1681	-0.788092	0.433922	-1.81621	0.0693385	0.102939	nochange
Argk	3563.41	0.264708	0.0738268	3.58553	0.000336401	0.000735233	up
ArgRS	1002.78	0.0235281	0.095937	0.245245	0.806267	0.843672	nochange
ArgRS-m	158.882	-0.745276	0.146331	-5.0931	3.52258e-07	1.07856e-06	down
ari-1	574.557	-0.635888	0.0910419	-6.98456	2.85745e-12	1.39671e-11	down
ari-2	541.903	-1.16521	0.136916	-8.51037	1.73375e-17	1.32502e-16	down
Arl1	487.073	0.66807	0.165469	4.03743	5.40399e-05	0.000130131	up
Arl2	241.887	1.42277	0.180508	7.88205	3.22062e-15	2.01686e-14	up
Arl4	828.508	0.71238	0.154677	4.6056	4.11276e-06	1.12875e-05	up
Arl5	494.994	-0.416007	0.104265	-3.98991	6.60989e-05	0.000157495	down
Arl6	0.562665	0.626773	0.394505	1.58876	0.112115	0.157422	nochange
Arl6IP1	815.085	-0.506559	0.133035	-3.80772	0.000140254	0.00032159	down
arm	3026.65	-0.380194	0.0584457	-6.50509	7.76458e-11	3.3507e-10	down
armi	1440.32	-0.729897	0.129288	-5.64552	1.64687e-08	5.6703e-08	down
Arp1	958.906	0.0953154	0.102807	0.927126	0.353861	0.427509	nochange
Arp10	338.344	1.29044	0.148714	8.67736	4.05057e-18	3.26684e-17	up
Arp2	1147.17	-0.624955	0.110066	-5.67798	1.36293e-08	4.72322e-08	down
Arp3	1390.8	0.431423	0.110227	3.91394	9.08034e-05	0.000212928	up
Arp5	221.716	-0.255846	0.123246	-2.07589	0.0379038	0.0596135	nochange
Arp53D	0.0623576	0.00462599	0.227622	0.0203231	0.983786	NA	nochange
Arp6	320.026	-0.201805	0.103284	-1.95389	0.0507142	0.0777511	nochange
Arp8	496.799	-0.420912	0.147323	-2.85707	0.00427568	0.00795508	down
Arpc1	698.633	0.0997035	0.0903511	1.10351	0.269805	0.340285	nochange
Arpc2	3143.59	-0.762409	0.0686154	-11.1114	1.10474e-28	1.84342e-27	down
Arpc3A	449.605	0.991236	0.10683	9.27866	1.71621e-20	1.5957e-19	up
Arpc3B	27.0143	2.28116	0.389437	5.85759	4.6964e-09	1.707e-08	up
Arpc4	421.296	1.05974	0.139132	7.61678	2.60077e-14	1.51465e-13	up
Arpc5	382.075	0.412506	0.0948748	4.3479	1.37446e-05	3.54899e-05	up
arr	162.58	0.187271	0.185599	1.00901	0.312971	0.386171	nochange
Arr1	0.248868	0.0941653	0.235417	0.399994	0.689161	NA	nochange
Arr2	0.0623576	0.00462599	0.227622	0.0203231	0.983786	NA	nochange
Ars2	1620.44	-0.832871	0.103646	-8.03574	9.30131e-16	6.10491e-15	down
Art1	1876.5	-0.324406	0.0692838	-4.68228	2.83707e-06	7.92119e-06	down
Art2	0.827484	0.178915	0.452133	0.395713	0.692317	0.751162	nochange
Art3	580.421	-0.574178	0.12823	-4.47771	7.54495e-06	2.00859e-05	down
Art4	1174.03	-1.17095	0.129797	-9.0214	1.85703e-19	1.61784e-18	down
Art6	0.182165	-0.0369319	0.227622	-0.162251	0.871108	NA	nochange
Art7	237.903	-0.861517	0.113853	-7.5669	3.8225e-14	2.20207e-13	down
Art8	259.192	1.28092	0.158934	8.05949	7.66164e-16	5.07882e-15	up
Art9	0	NA	NA	NA	NA	NA	nochange
aru	214.968	1.34226	0.141665	9.47489	2.67054e-21	2.63002e-20	up
Arv1	154.277	-0.428312	0.161771	-2.64764	0.00810556	0.0144373	down
arx	176.187	0.158292	0.135609	1.16727	0.243101	0.310691	nochange
ARY	0	NA	NA	NA	NA	NA	nochange
Asap	683.336	-1.08235	0.130392	-8.30075	1.03454e-16	7.38182e-16	down
Asator	247.759	-0.248921	0.162187	-1.53478	0.124838	0.172623	nochange
Asciz	139.227	-1.75684	0.174722	-10.0551	8.72689e-24	1.03806e-22	down
ase	0.063454	0.00462599	0.227622	0.0203231	0.983786	NA	nochange
asf1	1287.5	-0.377011	0.165941	-2.27196	0.0230892	0.0379157	down
ash1	844.804	-1.70669	0.188496	-9.05424	1.37518e-19	1.20495e-18	down
ash2	350.208	-0.101029	0.116049	-0.870573	0.383987	0.459473	nochange
Ask1	852.015	-0.95465	0.119371	-7.99737	1.27108e-15	8.20611e-15	down
asl	401.046	-1.35162	0.167337	-8.07725	6.62455e-16	4.4244e-15	down
AsnRS	1870.18	-0.226195	0.0725891	-3.11611	0.00183256	0.00360339	down
AsnRS-m	102.969	0.625723	0.200196	3.12554	0.00177476	0.00350175	up
AsnS	1298.92	0.29904	0.11312	2.64356	0.00820389	0.0145954	up
asp	1525.11	-2.58007	0.181074	-14.2487	4.5681e-46	2.23083e-44	down
Asph	69.9597	1.53036	0.24545	6.23493	4.51968e-10	1.81572e-09	up
ASPP	80.4717	1.20485	0.223317	5.39525	6.84299e-08	2.22444e-07	up
AspRS	1757.86	-0.079239	0.0762223	-1.03958	0.298536	0.371634	nochange
AspRS-m	1206.23	-0.984172	0.120334	-8.17866	2.87017e-16	1.97134e-15	down
asrij	299.296	0.347441	0.160133	2.1697	0.0300293	0.0481609	up
ast	411.073	0.0195706	0.140236	0.139555	0.889011	0.918519	nochange
AstA	0.591578	0.306297	0.412607	0.742347	0.457877	0.533614	nochange
AstA-R1	4.94338	2.16081	0.543619	3.97487	7.04171e-05	0.00016726	up
AstA-R2	3.6311	1.17572	0.556144	2.11405	0.0345109	0.0547464	nochange
AstC	0.0995113	0.0877417	0.227622	0.385472	0.699888	NA	nochange
AstC-R1	2.2379	0.699531	0.550743	1.27016	0.204028	0.267169	nochange
AstC-R2	0.287234	0.00528039	0.242411	0.0217828	0.982621	NA	nochange
AstCC	0.0507187	0.00462599	0.227622	0.0203231	0.983786	NA	nochange
ASTR	4.70904	0.482938	0.522443	0.924384	0.355286	0.428792	nochange
asun	236.713	-0.920993	0.126273	-7.29366	3.01637e-13	1.60964e-12	down
Asx	446.544	-0.843789	0.178057	-4.73888	2.14907e-06	6.07513e-06	down
Atac1	106.974	-0.131499	0.168012	-0.782672	0.43382	0.510012	nochange
Atac2	246.797	-0.0358484	0.143069	-0.250567	0.802149	0.839941	nochange
Atac3	216.066	-0.566558	0.128574	-4.40648	1.05064e-05	2.75632e-05	down
ATbp	107.545	-0.278927	0.177985	-1.56714	0.117081	0.163426	nochange
Ate1	523.545	-0.0650664	0.0976944	-0.66602	0.505398	0.578359	nochange
Atet	1002.71	3.30836	0.215051	15.384	2.09504e-53	1.48692e-51	up
Atf-2	170.196	-0.957	0.156728	-6.10614	1.02073e-09	3.94147e-09	down
Atf3	122.803	1.80549	0.197447	9.14422	6.00644e-20	5.38254e-19	up
Atf6	811.419	0.340226	0.174775	1.94665	0.0515769	0.0788806	nochange
Atg1	794.403	-0.857125	0.0907991	-9.4398	3.73505e-21	3.63135e-20	down
Atg10	29.4524	-0.617634	0.300944	-2.05232	0.0401384	0.0627666	nochange
Atg101	167.057	0.386284	0.160794	2.40235	0.0162899	0.0275186	up
Atg12	204.018	0.866764	0.184975	4.68584	2.78817e-06	7.79897e-06	up
Atg13	581.112	-0.489407	0.09361	-5.22815	1.71217e-07	5.37693e-07	down
Atg14	235.431	-0.0847099	0.129272	-0.655284	0.512285	0.584856	nochange
Atg16	448.067	-0.466397	0.119677	-3.89712	9.73446e-05	0.000227166	down
Atg17	1080.63	-0.967373	0.156161	-6.19471	5.8392e-10	2.32129e-09	down
Atg18a	543.76	0.132099	0.0998413	1.32309	0.185805	0.245785	nochange
Atg18b	167.772	0.741454	0.155141	4.77924	1.75959e-06	5.02081e-06	up
Atg2	757.736	-0.355899	0.162355	-2.19211	0.0283718	0.0457923	down
Atg3	305.986	-0.149136	0.101004	-1.47654	0.1398	0.190784	nochange
Atg4a	368.06	-0.652287	0.119635	-5.45229	4.97246e-08	1.63436e-07	down
Atg4b	460.188	-0.217494	0.105662	-2.0584	0.0395514	0.0619758	nochange
Atg5	204.987	-1.23104	0.153011	-8.0454	8.59621e-16	5.66658e-15	down
Atg6	214.284	0.0625245	0.119806	0.521882	0.601753	0.66948	nochange
Atg7	322.543	-0.0822846	0.115196	-0.714304	0.475039	0.54977	nochange
Atg8a	2477.77	1.2404	0.126839	9.77936	1.38084e-22	1.51864e-21	up
Atg8b	0	NA	NA	NA	NA	NA	nochange
Atg9	443.063	0.432263	0.138655	3.11754	0.00182368	0.00358805	up
atilla	207.142	1.08285	0.18938	5.71785	1.07879e-08	3.78287e-08	up
atk	2.2104	0.871171	0.543225	1.6037	0.10878	0.153184	nochange
atl	1105.7	-0.198246	0.0756087	-2.622	0.00874155	0.0154795	down
atms	663.658	-0.0453357	0.0763533	-0.593762	0.552672	0.622618	nochange
ato	0	NA	NA	NA	NA	NA	nochange
Atox1	574.125	0.808933	0.157651	5.13116	2.87966e-07	8.89636e-07	up
ATP7	634.128	-0.368588	0.11365	-3.24317	0.00118206	0.00239973	down
ATP8B	66.0231	2.7485	0.337229	8.15024	3.63207e-16	2.47074e-15	up
Atpalpha	4548.89	-0.165699	0.108622	-1.52547	0.127141	0.175466	nochange
ATPCL	2749.45	0.355603	0.140773	2.52608	0.0115345	0.0200483	up
ATPsynB	1828.23	0.425502	0.0886942	4.7974	1.60737e-06	4.6062e-06	up
ATPsynbeta	11450.7	0.251656	0.0875101	2.87574	0.00403086	0.00754043	up
ATPsynbetaL	0.417536	0.169027	0.309491	0.546146	0.584966	NA	nochange
ATPsynC	12928.8	-0.161134	0.0815904	-1.97491	0.0482782	0.074273	nochange
ATPsynCF6	1071.93	-0.108938	0.0891564	-1.22188	0.221752	0.287234	nochange
ATPsynCF6L	0	NA	NA	NA	NA	NA	nochange
ATPsynD	1253.36	0.263982	0.0746708	3.53528	0.00040735	0.00088018	up
ATPsyndelta	1500.23	0.369294	0.108318	3.40936	0.000651163	0.00136893	up
ATPsynE	957.711	0.402664	0.0799976	5.03346	4.81714e-07	1.45361e-06	up
ATPsynepsilonL	3.75622	1.5339	0.551335	2.78215	0.00539993	0.00986913	up
ATPsynF	1734.25	0.797971	0.185143	4.31003	1.63232e-05	4.16931e-05	up
ATPsynG	929.455	0.815381	0.142878	5.70685	1.15089e-08	4.02245e-08	up
ATPsyngamma	2344.48	0.0677281	0.0842267	0.804117	0.42133	0.497999	nochange
ATPsynGL	0	NA	NA	NA	NA	NA	nochange
ATPsynO	1876.93	0.675625	0.140223	4.81822	1.44844e-06	4.16873e-06	up
att-ORFB	0	NA	NA	NA	NA	NA	nochange
AttA	10.4867	0.239312	0.49499	0.483469	0.628763	0.695895	nochange
AttB	20.1543	1.44677	0.483475	2.99243	0.00276762	0.00531616	up
AttC	0.542472	0.398998	0.313294	1.27356	0.20282	0.265725	nochange
AttD	0.0622957	0.0461839	0.227622	0.202897	0.839215	NA	nochange
Atu	621.361	-0.509649	0.0864838	-5.89301	3.79234e-09	1.39026e-08	down
Atx-1	3.47158	0.0342475	0.539688	0.0634579	0.949402	0.968414	nochange
Atx2	1513.89	-1.33818	0.130284	-10.2712	9.497e-25	1.20363e-23	down
Atxn7	237.551	-0.76126	0.156621	-4.86052	1.17076e-06	3.398e-06	down
aub	1012.89	0.204145	0.107765	1.89436	0.0581774	0.0877276	nochange
aurA	478.724	-1.66983	0.107263	-15.5676	1.20816e-54	9.59855e-53	down
aurB	233.019	-0.63337	0.149825	-4.2274	2.36406e-05	5.93299e-05	down
aust	0.104268	0.00462599	0.227622	0.0203231	0.983786	NA	nochange
aux	920.678	-0.87984	0.133408	-6.59512	4.2491e-11	1.87312e-10	down
ave	138.438	0.31798	0.220566	1.44165	0.1494	0.202304	nochange
Aven	116.82	-0.218569	0.15996	-1.36639	0.171815	0.229561	nochange
awd	9544.73	0.159998	0.128778	1.24243	0.214078	0.278615	nochange
Awh	0.0733008	0.0461839	0.227622	0.202897	0.839215	NA	nochange
axed	6.76437	2.16434	0.496273	4.36119	1.29357e-05	3.34924e-05	up
Axn	931.676	-1.33875	0.108459	-12.3434	5.28942e-35	1.3569e-33	down
axo	3.01207	0.583445	0.556878	1.04771	0.294773	0.367638	nochange
Axs	165.977	-1.43353	0.161041	-8.90168	5.50096e-19	4.68505e-18	down
Axud1	347.104	-0.0598166	0.159804	-0.374312	0.708172	0.763928	nochange
az2	272.304	-1.1248	0.126859	-8.86654	7.54536e-19	6.37017e-18	down
azot	0.0618646	0.00462599	0.227622	0.0203231	0.983786	NA	nochange
b	2.82352	0.168026	0.556799	0.301772	0.762826	0.807502	nochange
B-H1	0	NA	NA	NA	NA	NA	nochange
B-H2	0	NA	NA	NA	NA	NA	nochange
B4	1347.75	-0.351176	0.138209	-2.5409	0.0110567	0.0192903	down
B52	3120.4	0.231491	0.09567	2.41969	0.0155339	0.0263586	up
b6	0.0622957	0.0461839	0.227622	0.202897	0.839215	NA	nochange
B9d1	0.417368	0.00462599	0.227622	0.0203231	0.983786	NA	nochange
B9d2	0	NA	NA	NA	NA	NA	nochange
bab1	4.40662	1.57423	0.548601	2.86953	0.00411076	0.0076791	up
bab2	6.75759	1.04576	0.488761	2.13962	0.0323859	0.0515906	nochange
babo	932.681	-0.570222	0.13231	-4.30976	1.63433e-05	4.17344e-05	down
babos	474.057	2.26036	0.160437	14.0888	4.44975e-45	2.01583e-43	up
Bacc	1400.08	0.923353	0.135939	6.79239	1.10288e-11	5.13391e-11	up
Bace	12.7374	0.431795	0.238203	1.81272	NA	NA	nochange
baf	595.813	0.0806697	0.136345	0.591659	0.554079	0.624138	nochange
bai	1217.96	0.831702	0.147989	5.62003	1.90927e-08	6.53362e-08	up
Baldspot	842.054	0.192062	0.105174	1.82614	0.0678286	0.100937	nochange
ball	742.713	-1.46684	0.0913208	-16.0625	4.67614e-58	4.52566e-56	down
bam	245.141	-2.49912	0.194828	-12.8273	1.15264e-37	3.44651e-36	down
ban	0	NA	NA	NA	NA	NA	nochange
bap	0	NA	NA	NA	NA	NA	nochange
Bap111	775.859	-1.05593	0.118744	-8.89248	5.97583e-19	5.07326e-18	down
Bap170	1262.65	-1.44028	0.179971	-8.00283	1.21591e-15	7.86905e-15	down
Bap55	483.318	-0.787532	0.113617	-6.93145	4.16543e-12	2.00385e-11	down
Bap60	1260.3	-0.371421	0.0634798	-5.85101	4.88602e-09	1.77168e-08	down
barc	583.871	-0.692432	0.104109	-6.65105	2.91003e-11	1.30718e-10	down
bark	286.526	2.13313	0.252769	8.43906	3.19909e-17	2.375e-16	up
barr	566.038	-1.86169	0.130794	-14.2338	5.65489e-46	2.7118e-44	down
baz	486.901	-0.327661	0.130711	-2.50677	0.0121841	0.021105	down
bb8	0	NA	NA	NA	NA	NA	nochange
bbc	1342.77	0.0221757	0.0862109	0.257226	0.797004	0.835901	nochange
bbg	382.295	0.52034	0.13023	3.99555	6.45451e-05	0.000153965	up
BBS1	0.227324	0.089363	0.229619	0.389179	0.697144	NA	nochange
BBS4	3.29725	0.974042	0.554606	1.75628	0.0790412	0.115581	nochange
BBS8	0.318917	-0.200494	0.289677	-0.692128	0.488857	NA	nochange
bbx	3.29185	0.028728	0.559242	0.0513695	0.959031	0.975423	nochange
bc10	409.491	-0.601224	0.134986	-4.45397	8.42977e-06	2.23326e-05	down
BCAS2	338.985	0.410655	0.110397	3.71981	0.00019937	0.00044892	up
bcd	564.414	-1.50642	0.153609	-9.80685	1.05196e-22	1.16416e-21	down
bchs	128.909	0.530773	0.224798	2.36111	0.0182204	0.0304895	up
BCL7-like	374.352	-0.843134	0.119618	-7.04855	1.80793e-12	9.01509e-12	down
bcn92	342.278	-0.970111	0.141905	-6.83636	8.12331e-12	3.81853e-11	down
Bdbt	345.972	0.756113	0.181845	4.15801	3.21026e-05	7.93693e-05	up
bdg	372.99	-0.331159	0.155673	-2.12728	0.0333972	0.0530824	nochange
bdl	22.948	2.17287	0.369887	5.87441	4.24357e-09	1.54928e-08	up
Bdp1	323.802	0.0121612	0.145824	0.0833966	0.933536	0.95617	nochange
be	260.219	0.557713	0.145657	3.82895	0.000128693	0.000296679	up
BEAF-32	524.715	-0.762087	0.0986788	-7.7229	1.13711e-14	6.83166e-14	down
beag	299.197	-0.398577	0.112182	-3.55296	0.000380922	0.000827611	down
beat-Ia	0	NA	NA	NA	NA	NA	nochange
beat-Ib	21.5254	1.40145	0.363436	3.85611	0.000115204	0.000266913	up
beat-Ic	1.7637	1.45107	0.54762	2.64977	0.00805455	0.0143585	up
beat-IIa	0.65037	0.22572	0.322886	0.699068	0.484509	0.558416	nochange
beat-IIb	0.936294	0.0235528	0.484251	0.0486376	0.961208	0.97662	nochange
beat-IIIa	0	NA	NA	NA	NA	NA	nochange
beat-IIIb	0.0424033	0.00462599	0.227622	0.0203231	0.983786	NA	nochange
beat-IIIc	49.212	3.75074	0.37026	10.13	4.06667e-24	4.9592e-23	up
beat-IV	0.200231	0.00462599	0.227622	0.0203231	0.983786	NA	nochange
beat-Va	0	NA	NA	NA	NA	NA	nochange
beat-Vb	0.140014	0.0461839	0.227622	0.202897	0.839215	NA	nochange
beat-Vc	0	NA	NA	NA	NA	NA	nochange
beat-VI	0.631421	0.420009	0.373613	1.12418	0.260936	0.330745	nochange
beat-VII	0.309477	0.0548623	0.247033	0.222085	0.824248	NA	nochange
beg	316.018	0.669178	0.134351	4.98083	6.33114e-07	1.88483e-06	up
bel	2903.18	-0.0258027	0.109245	-0.236192	0.813283	0.850072	nochange
Bem46	380.021	-0.0103201	0.102746	-0.100443	0.919993	0.944934	nochange
ben	1332.23	0.160068	0.0829976	1.92858	0.0537827	0.0819597	nochange
Best1	531.912	-0.0492978	0.110219	-0.447272	0.654679	0.720011	nochange
Best2	579.853	1.29549	0.11681	11.0906	1.39318e-28	2.30665e-27	up
Best3	2.49385	1.18916	0.553373	2.14894	0.0316394	0.0505073	nochange
Best4	0.114084	0.00462599	0.227622	0.0203231	0.983786	NA	nochange
Bet1	226.781	0.663736	0.120851	5.49217	3.97019e-08	1.32042e-07	up
Bet3	313.635	0.36858	0.13691	2.69213	0.00709983	0.0127419	up
Bet5	135.591	0.721014	0.150721	4.78376	1.72047e-06	4.91709e-06	up
beta-Man	530.632	-0.672045	0.121488	-5.53179	3.16983e-08	1.0632e-07	down
beta-PheRS	898.636	-0.0262489	0.105608	-0.248551	0.803708	0.841408	nochange
beta-Spec	882.218	1.06367	0.18113	5.87241	4.29516e-09	1.56704e-08	up
beta'COP	1609.04	0.633321	0.0817564	7.74643	9.45109e-15	5.72009e-14	up
beta3GalTII	167.791	-0.72418	0.144417	-5.01451	5.31674e-07	1.59622e-06	down
beta4GalNAcTA	260.817	-0.536517	0.107028	-5.01285	5.36306e-07	1.60922e-06	down
beta4GalNAcTB	349.056	-0.196119	0.109863	-1.78512	0.0742426	0.10932	nochange
beta4GalT7	318.734	0.0605743	0.107376	0.564131	0.572665	0.642017	nochange
betaCOP	1408.22	0.373209	0.105972	3.52178	0.000428658	0.000923785	up
betaggt-I	442.094	-0.346398	0.12467	-2.77851	0.00546088	0.00997538	down
betaggt-II	228.627	0.474542	0.202207	2.34682	0.0189345	0.0316099	up
betaGlu	156.93	-0.388472	0.162387	-2.39226	0.0167449	0.0282514	down
betaNACtes1	0.093122	0.00462599	0.227622	0.0203231	0.983786	NA	nochange
betaNACtes2	0.115917	0.00462599	0.227622	0.0203231	0.983786	NA	nochange
betaNACtes3	0.650143	0.0270304	0.389549	0.0693891	0.94468	0.964891	nochange
betaNACtes4	0.368342	0.00830067	0.299389	0.0277254	0.977881	NA	nochange
betaNACtes6	0.341087	0.00462599	0.227622	0.0203231	0.983786	NA	nochange
betaTry	11.6428	0.431558	0.238149	1.81214	NA	NA	nochange
betaTub56D	11351.4	-0.511198	0.0783112	-6.52778	6.67515e-11	2.89583e-10	down
betaTub60D	1411.17	2.59104	0.167688	15.4516	7.3619e-54	5.48075e-52	up
betaTub85D	3.6064	0.714679	0.55512	1.28743	0.197944	0.260065	nochange
betaTub97EF	206.445	2.64046	0.204742	12.8965	4.71035e-38	1.45352e-36	up
bft	0	NA	NA	NA	NA	NA	nochange
BG642163	0	NA	NA	NA	NA	NA	nochange
BG642167	0.0535598	0.00462599	0.227622	0.0203231	0.983786	NA	nochange
BG642312	1.58605	0.045409	0.546836	0.0830395	0.93382	0.956368	nochange
Bgb	268.628	-0.820188	0.144135	-5.6904	1.26744e-08	4.41097e-08	down
bgcn	6.70089	0.356387	0.500973	0.711389	0.476843	0.551431	nochange
bgm	1459.49	-0.829616	0.119204	-6.95963	3.41173e-12	1.65699e-11	down
BHD	63.1849	0.388204	0.202827	1.91396	0.0556247	0.0843562	nochange
bi	0.632937	-0.239419	0.385254	-0.621458	0.534299	0.604928	nochange
BI-1	1216.8	1.19102	0.127522	9.33974	9.65726e-21	9.13878e-20	up
bib	40.6169	2.06892	0.323168	6.40201	1.53341e-10	6.41443e-10	up
bic	7936.05	0.729886	0.134997	5.4067	6.41966e-08	2.09194e-07	up
BicC	3.18596	1.23886	0.556625	2.22566	0.0260367	0.0423549	up
BicD	1512.22	-0.66593	0.100238	-6.64352	3.06284e-11	1.37235e-10	down
bif	2368.38	-0.469569	0.136127	-3.44949	0.000561639	0.00118989	down
BigH1	1727.01	-0.912226	0.148773	-6.13168	8.69583e-10	3.38857e-09	down
bigmax	132.852	0.743928	0.164886	4.51176	6.42917e-06	1.72319e-05	up
Bili	1.41332	0.334595	0.543603	0.615515	0.538215	0.608555	nochange
bin	0.777511	0.575583	0.44588	1.29089	0.196741	0.258645	nochange
Bin1	387.787	0.147206	0.136949	1.0749	0.282422	0.35435	nochange
bin3	2088.9	-0.516767	0.0922788	-5.60006	2.14277e-08	7.29983e-08	down
bip1	392.042	-0.64513	0.122115	-5.28298	1.27098e-07	4.03907e-07	down
bip2	1419.61	-0.536717	0.169183	-3.17241	0.00151179	0.00301451	down
Bka	314.727	1.06571	0.125448	8.49527	1.9748e-17	1.4921e-16	up
blanks	31.8988	2.44625	0.413935	5.90975	3.42626e-09	1.26127e-08	up
Blimp-1	6.42463	1.50287	0.516324	2.91071	0.0036061	0.00680201	up
Blm	553.57	-1.76012	0.193632	-9.09004	9.90053e-20	8.75424e-19	down
Blos1	76.1629	0.206112	0.220095	0.936466	0.349033	0.422491	nochange
Blos2	99.4595	0.381905	0.192569	1.98321	0.0473435	0.0729088	nochange
Blos3	137.017	0.874938	0.217788	4.01739	5.8846e-05	0.000141066	up
Blos4	124.617	0.869093	0.198669	4.37458	1.21666e-05	3.16147e-05	up
blot	1598.46	-1.84879	0.130105	-14.21	7.94445e-46	3.74233e-44	down
blow	140.352	2.0142	0.209607	9.60938	7.29867e-22	7.50016e-21	up
blp	275.541	0.804234	0.142803	5.63177	1.78369e-08	6.11566e-08	up
blw	8350.09	-0.090151	0.127021	-0.70973	0.477871	0.55244	nochange
bma	1.58933	1.65573	0.542812	3.05028	0.00228631	0.0044319	up
Bmcp	531.746	0.42071	0.0983575	4.27735	1.89132e-05	4.79176e-05	up
bmm	910.8	-0.680563	0.0891709	-7.63212	2.30924e-14	1.35078e-13	down
bnb	28.1348	-1.55564	0.358714	-4.33671	1.44629e-05	3.72272e-05	down
bnk	0.785398	-0.202278	0.394352	-0.512939	0.607994	0.675648	nochange
bnl	10.5882	1.71264	0.485609	3.52679	0.000420629	0.000907582	up
BobA	0.166564	0.0461839	0.227622	0.202897	0.839215	NA	nochange
boca	425.952	0.99903	0.170951	5.84397	5.09721e-09	1.84386e-08	up
bocks	379.13	-0.37115	0.104593	-3.5485	0.000387426	0.000840713	down
BOD1	432.099	-0.909631	0.155839	-5.83699	5.3153e-09	1.91559e-08	down
boi	487.848	-0.956132	0.112961	-8.46425	2.57802e-17	1.92601e-16	down
boil	0.0623576	0.00462599	0.227622	0.0203231	0.983786	NA	nochange
bol	48.6115	1.15693	0.263163	4.39624	1.10141e-05	2.87957e-05	up
boly	0	NA	NA	NA	NA	NA	nochange
bon	1122.77	-1.10505	0.121195	-9.11799	7.65337e-20	6.81822e-19	down
bond	1121.43	3.80609	0.231769	16.4219	1.33236e-60	1.52519e-58	up
bonsai	467.928	0.0248124	0.0970667	0.255622	0.798242	0.836771	nochange
bor	1129.98	0.199671	0.109285	1.82707	0.0676892	0.100758	nochange
bora	288.734	-1.86544	0.147348	-12.6601	9.83502e-37	2.76994e-35	down
borr	534.938	-1.69523	0.148284	-11.4323	2.88382e-30	5.33934e-29	down
boss	0	NA	NA	NA	NA	NA	nochange
botv	224.587	-0.922802	0.161891	-5.70014	1.19712e-08	4.17444e-08	down
bou	115.228	2.30867	0.241348	9.56575	1.11387e-21	1.12507e-20	up
bowl	92.49	2.63896	0.258076	10.2255	1.52409e-24	1.90217e-23	up
BoYb	411.536	-1.63027	0.117781	-13.8416	1.42977e-43	6.04019e-42	down
br	338.488	2.38951	0.235088	10.1644	2.86006e-24	3.52003e-23	up
Br140	970.633	-1.18932	0.141675	-8.39471	4.67063e-17	3.42685e-16	down
brat	2395.61	-1.39489	0.111664	-12.4919	8.26258e-36	2.2157e-34	down
Brca2	415.761	-1.30803	0.170678	-7.66374	1.8059e-14	1.07047e-13	down
Brd	2.12132	0.876695	0.54661	1.60388	0.108741	0.15315	nochange
Brd8	314.74	-0.340959	0.113459	-3.00512	0.00265476	0.00510984	down
Bre1	870.71	-1.06435	0.147451	-7.21834	5.26248e-13	2.74629e-12	down
Brf	221.648	-0.278269	0.130483	-2.13261	0.0329563	0.0524522	nochange
brk	85.3373	2.0975	0.260636	8.04761	8.44289e-16	5.56896e-15	up
brm	999.645	-1.58161	0.153504	-10.3034	6.80465e-25	8.71749e-24	down
Brms1	353.029	-1.07514	0.109155	-9.84964	6.87911e-23	7.69275e-22	down
brn	156.617	-0.625292	0.189365	-3.30204	0.000959838	0.00197077	down
Bro	0.312054	0.0539991	0.245186	0.220237	0.825687	NA	nochange
brp	1.84786	0.649577	0.553853	1.17283	0.240862	0.308385	nochange
bru1	5881.23	-0.760502	0.0442641	-17.181	3.68305e-66	5.5225e-64	down
bru2	154.593	1.38043	0.160929	8.57786	9.66506e-18	7.57132e-17	up
bru3	27.0342	1.7648	0.392222	4.49949	6.81159e-06	1.81927e-05	up
Bruce	2474.16	-0.82101	0.224396	-3.65875	0.000253449	0.000563303	down
brun	1047.82	-0.712282	0.103295	-6.89564	5.3624e-12	2.55657e-11	down
brv1	0.679751	-0.583612	0.439244	-1.32868	0.183955	0.243675	nochange
brv2	0.135165	0.0461839	0.227622	0.202897	0.839215	NA	nochange
brv3	3.9703	-0.587958	0.557401	-1.05482	0.291507	0.364077	nochange
BRWD3	1241.34	-1.16894	0.198357	-5.89312	3.78972e-09	1.38978e-08	down
bs	329.254	-1.40936	0.118817	-11.8616	1.87365e-32	3.98142e-31	down
bsf	1488.88	0.424861	0.169753	2.50282	0.0123209	0.0213247	up
Bsg	2314.35	0.573422	0.119933	4.78118	1.74273e-06	4.97802e-06	up
Bsg25A	0.114789	0.00462599	0.227622	0.0203231	0.983786	NA	nochange
Bsg25D	670.311	-0.628625	0.142769	-4.40309	1.06721e-05	2.79702e-05	down
bsh	0.10712	0.00462599	0.227622	0.0203231	0.983786	NA	nochange
bsk	200.852	1.53104	0.190324	8.04437	8.66931e-16	5.7077e-15	up
bt	308.893	2.35506	0.200301	11.7576	6.45364e-32	1.31117e-30	up
BTBD9	556.05	-1.23087	0.149366	-8.24061	1.71329e-16	1.20077e-15	down
BtbVII	1325.84	-1.01597	0.123983	-8.19447	2.51704e-16	1.73664e-15	down
btd	0	NA	NA	NA	NA	NA	nochange
BthD	315.092	-0.5067	0.117224	-4.32249	1.54276e-05	3.95424e-05	down
Btk29A	1115.9	-0.728424	0.0921492	-7.90483	2.683e-15	1.69013e-14	down
btl	5.47961	1.24148	0.515438	2.40859	0.0160143	0.0271003	up
btn	0	NA	NA	NA	NA	NA	nochange
Btnd	2.26461	1.18968	0.542608	2.19253	0.0283413	0.0457501	up
btsz	467.981	1.74955	0.215126	8.13268	4.19899e-16	2.84367e-15	up
btv	0.26823	0.00462599	0.227622	0.0203231	0.983786	NA	nochange
btz	844.788	-0.577547	0.107321	-5.38147	7.38787e-08	2.39426e-07	down
Bub1	536.371	-0.988516	0.13303	-7.43079	1.07952e-13	6.04873e-13	down
Bub3	847.633	-0.675226	0.0711606	-9.48876	2.33793e-21	2.31747e-20	down
BubR1	986.306	-1.65775	0.119375	-13.8869	7.61019e-44	3.22781e-42	down
Buffy	88.8235	1.95969	0.248671	7.88065	3.25674e-15	2.0347e-14	up
bug	236.284	-0.107975	0.169416	-0.637338	0.523905	0.595758	nochange
Bug22	411.527	0.206899	0.158783	1.30303	0.192563	0.253842	nochange
BuGZ	883.572	0.43548	0.0845015	5.15352	2.55647e-07	7.92551e-07	up
bun	2155.32	-0.355411	0.0965222	-3.68217	0.00023126	0.000517118	down
bur	1988.14	-0.654223	0.0795646	-8.22254	1.99243e-16	1.38818e-15	down
Burs	0.0497556	0.0461839	0.227622	0.202897	0.839215	NA	nochange
bves	531.217	-0.454337	0.119634	-3.79772	0.000146031	0.000334117	down
bw	2.9927	-1.0248	0.552644	-1.85436	0.0636879	0.0953594	nochange
bwa	612.551	2.49656	0.195005	12.8025	1.58666e-37	4.70519e-36	up
Bx	133.126	-0.984021	0.150523	-6.53733	6.26253e-11	2.72237e-10	down
Bx42	1209	-1.70896	0.10441	-16.3678	3.24615e-60	3.67644e-58	down
bxd	0	NA	NA	NA	NA	NA	nochange
by	188.204	1.5086	0.1556	9.69535	3.1554e-22	3.35589e-21	up
byn	0.229065	0.0904186	0.230909	0.391577	0.695371	NA	nochange
bys	784.431	0.489226	0.101594	4.81552	1.46819e-06	4.22329e-06	up
c-cup	0.178213	0.0461839	0.227622	0.202897	0.839215	NA	nochange
c(2)M	130.859	-1.08719	0.166927	-6.51295	7.36875e-11	3.18634e-10	down
c(3)G	159.935	-0.520188	0.199826	-2.60321	0.00923561	0.0162854	down
c11.1	804.064	-0.387116	0.139029	-2.78443	0.0053622	0.00981195	down
c12.1	400.375	0.395039	0.141573	2.79035	0.00526508	0.00965385	up
c12.2	263.201	-0.241896	0.131189	-1.84388	0.0652008	0.0973941	nochange
C15	0	NA	NA	NA	NA	NA	nochange
C1GalTA	618.424	0.113351	0.160655	0.705552	0.480467	0.554778	nochange
C3G	532.293	-0.296857	0.170395	-1.74217	0.0814793	0.118616	nochange
C901	0.125812	0.00462599	0.227622	0.0203231	0.983786	NA	nochange
ca	735.426	-0.928272	0.152002	-6.10697	1.01537e-09	3.92273e-09	down
Ca-alpha1D	9.6384	1.60246	0.478699	3.34753	0.000815345	0.00169138	up
Ca-alpha1T	12.7397	1.44491	0.488859	2.95567	0.0031199	0.00594601	up
Ca-beta	25.525	1.74814	0.356354	4.90564	9.31248e-07	2.72889e-06	up
CaBP1	1781.7	0.689463	0.102866	6.70254	2.0483e-11	9.31493e-11	up
cac	72.0893	-0.492779	0.225132	-2.18885	0.0286079	0.0461066	down
cact	1642.63	-1.2815	0.108247	-11.8386	2.46442e-32	5.20559e-31	down
cactin	234.129	-0.411786	0.152363	-2.70266	0.00687865	0.0123846	down
cad	1298.56	-2.77285	0.138663	-19.997	5.85286e-89	2.22534e-86	down
Cad74A	615.237	0.324749	0.42995	0.755318	0.450058	0.525955	nochange
Cad86C	89.0923	2.37086	0.303561	7.81013	5.71273e-15	3.51548e-14	up
Cad87A	898.188	-0.211579	0.188997	-1.11949	0.262933	0.332801	nochange
Cad88C	75.3034	1.18502	0.334995	3.53742	0.000404058	0.000873599	up
Cad89D	0.182409	0.00462599	0.227622	0.0203231	0.983786	NA	nochange
Cad96Ca	2.40003	1.04887	0.558298	1.87869	0.0602864	0.0906382	nochange
Cad96Cb	1.82029	0.149182	0.55891	0.266915	0.789535	0.82967	nochange
Cad99C	686.117	2.19533	0.183902	11.9375	7.54765e-33	1.66017e-31	up
CadN	83.0222	2.16382	0.31943	6.774	1.25266e-11	5.79315e-11	up
CadN2	0.378194	0.00820409	0.297787	0.0275502	0.978021	NA	nochange
Cadps	198.989	2.25848	0.240796	9.37922	6.64612e-21	6.37429e-20	up
Caf1-105	790.791	-1.88037	0.12927	-14.5461	6.18367e-48	3.34169e-46	down
Caf1-180	1145.3	-1.3785	0.1738	-7.93149	2.1654e-15	1.37509e-14	down
Caf1-55	1761	-0.960201	0.0785228	-12.2283	2.19452e-34	5.39559e-33	down
cag	138.772	0.319153	0.177469	1.79836	0.07212	0.106712	nochange
CAH1	21.0744	1.90161	0.438449	4.33713	1.44357e-05	3.71663e-05	up
CAH2	475.312	-0.190602	0.115096	-1.65602	0.0977168	0.139244	nochange
CAHbeta	77.6957	-1.74411	0.225693	-7.72779	1.09429e-14	6.58179e-14	down
caix	39.7145	1.74604	0.351434	4.96832	6.7534e-07	2.00549e-06	up
cal1	965.374	-2.05656	0.109639	-18.7575	1.68098e-78	3.97683e-76	down
CalpA	304.971	-0.382547	0.147514	-2.5933	0.00950603	0.0167468	down
CalpB	555.341	-0.747319	0.103778	-7.20111	5.9724e-13	3.10308e-12	down
CalpC	178.898	-0.671605	0.141919	-4.7323	2.21995e-06	6.26553e-06	down
Calr	4637.99	-0.181572	0.0683476	-2.6566	0.00789335	0.01409	down
Cals	1178.24	1.63685	0.14057	11.6444	2.45157e-31	4.83323e-30	up
Calx	625.574	-0.51781	0.125527	-4.1251	3.70571e-05	9.07962e-05	down
calypso	237.878	-0.49584	0.118817	-4.17313	3.00443e-05	7.46444e-05	down
Cam	3531.4	-0.215305	0.084433	-2.55001	0.010772	0.0188215	down
CaMKI	1267.68	0.630212	0.155918	4.04194	5.30099e-05	0.000127824	up
CaMKII	1205.17	0.314014	0.113707	2.7616	0.00575191	0.0104747	up
Camta	356.492	-0.953809	0.156446	-6.09672	1.08267e-09	4.17161e-09	down
can	0.15153	0.00462599	0.227622	0.0203231	0.983786	NA	nochange
cana	1061.83	-1.79152	0.114216	-15.6853	1.90718e-55	1.59872e-53	down
CanA-14F	756.979	-0.571085	0.124151	-4.59992	4.22657e-06	1.1576e-05	down
CanA1	0.790324	0.223725	0.424535	0.526989	0.598201	0.666435	nochange
CanB	1.22709	0.648535	0.511681	1.26746	0.204991	0.268134	nochange
CanB2	1359.94	0.391983	0.126678	3.09433	0.0019726	0.00386035	up
Cand1	1353.1	-0.20694	0.107914	-1.91763	0.0551579	0.0837556	nochange
CAP	206.997	1.88181	0.171799	10.9536	6.38798e-28	1.02411e-26	up
Cap-D2	453.864	-1.32946	0.179862	-7.39158	1.45097e-13	7.98293e-13	down
Cap-D3	230.756	-0.438951	0.169416	-2.59096	0.00957075	0.0168553	down
Cap-G	975.272	-1.35664	0.118935	-11.4066	3.87533e-30	7.10099e-29	down
Cap-H2	259.541	0.529341	0.194129	2.72675	0.00639605	0.0115666	up
Capa	0	NA	NA	NA	NA	NA	nochange
CapaR	0.522412	0.311573	0.316229	0.985278	0.324488	0.3978	nochange
Caper	801.497	-0.0766005	0.0794174	-0.964531	0.33478	0.408162	nochange
Capr	3070.37	-0.869024	0.111858	-7.76896	7.9136e-15	4.82797e-14	down
caps	246.451	1.70652	0.142889	11.943	7.06365e-33	1.5634e-31	up
capt	2104.11	-0.0571878	0.0666996	-0.857394	0.391227	0.466713	nochange
capu	277.291	-0.698045	0.179269	-3.89384	9.86711e-05	0.000230211	down
car	401.25	-0.0154509	0.136874	-0.112884	0.910122	0.936875	nochange
CarT	4.99926	0.98902	0.523378	1.88969	0.0587999	0.0885909	nochange
cas	34.6185	2.52793	0.385404	6.55917	5.41081e-11	2.35597e-10	up
CASK	560.193	-1.05786	0.132999	-7.95388	1.80765e-15	1.15304e-14	down
casp	1127.03	-0.572559	0.122359	-4.67934	2.87794e-06	8.03318e-06	down
Cat	1061.81	0.95889	0.11746	8.16357	3.25273e-16	2.22263e-15	up
cathD	3421.56	0.730359	0.084239	8.67009	4.31793e-18	3.47196e-17	up
cato	0	NA	NA	NA	NA	NA	nochange
Catsup	543.461	0.115145	0.125346	0.918618	0.358296	0.432032	nochange
caup	0.0497556	0.0461839	0.227622	0.202897	0.839215	NA	nochange
cav	333.61	-0.753588	0.128966	-5.84332	5.11706e-09	1.85042e-08	down
caz	657.851	0.108635	0.16409	0.662045	0.507942	0.580521	nochange
cbc	240.34	0.636491	0.179177	3.55231	0.000381869	0.000829331	up
Cbl	1112.81	-1.02079	0.093688	-10.8957	1.20851e-27	1.90323e-26	down
CBP	1471.95	-0.158356	0.0942965	-1.67935	0.0930846	0.133501	nochange
Cbp20	322.192	0.401764	0.124238	3.23382	0.00122145	0.00247498	up
Cbp53E	0.445313	0.266445	0.380244	0.70072	0.483478	NA	nochange
Cbp80	1143.38	-0.415783	0.129629	-3.20748	0.00133902	0.00269781	down
Cbs	1177.38	0.818595	0.130026	6.29562	3.06176e-10	1.24744e-09	up
cbs	309.026	-0.623994	0.128977	-4.83801	1.31144e-06	3.78967e-06	down
cbt	744.102	1.20657	0.129678	9.30433	1.34835e-20	1.26472e-19	up
Cby	0.46578	0.217509	0.347667	0.625625	0.531561	0.602598	nochange
Cc2d2a	16.1809	2.08423	0.440454	4.73201	2.22308e-06	6.27271e-06	up
CCAP	0.112583	0.00462599	0.227622	0.0203231	0.983786	NA	nochange
CCAP-R	12.7274	2.95831	0.490286	6.03385	1.60099e-09	6.06336e-09	up
CCDC151	0	NA	NA	NA	NA	NA	nochange
CCDC53	56.5508	0.246286	0.225403	1.09265	0.274548	0.345659	nochange
Ccdc56	0	NA	NA	NA	NA	NA	nochange
CCHa1	0.115947	0.0461839	0.227622	0.202897	0.839215	NA	nochange
CCHa1-R	4.45793	1.18731	0.552071	2.15064	0.0315043	0.0503143	nochange
CCHa2	32.5109	2.48296	0.469685	5.28643	1.24726e-07	3.96722e-07	up
CCHa2-R	0.106484	0.00462599	0.227622	0.0203231	0.983786	NA	nochange
Cchl	862.191	0.404141	0.125883	3.21044	0.0013253	0.00267167	up
CCKLR-17D1	0.0622957	0.0461839	0.227622	0.202897	0.839215	NA	nochange
CCKLR-17D3	1.25682	0.496357	0.542293	0.915293	0.360038	0.433839	nochange
Ccm3	1067.56	-1.36968	0.20131	-6.80385	1.01862e-11	4.75417e-11	down
Ccn	0.337838	0.0595763	0.256828	0.231969	0.816562	NA	nochange
Ccp84Aa	0.0424033	0.00462599	0.227622	0.0203231	0.983786	NA	nochange
Ccp84Ab	0	NA	NA	NA	NA	NA	nochange
Ccp84Ac	0	NA	NA	NA	NA	NA	nochange
Ccp84Ad	0	NA	NA	NA	NA	NA	nochange
Ccp84Ae	0	NA	NA	NA	NA	NA	nochange
Ccp84Af	0	NA	NA	NA	NA	NA	nochange
Ccp84Ag	0.432232	0.086016	0.304531	0.282454	0.777595	NA	nochange
Ccs	197.805	0.609855	0.129102	4.72381	2.31466e-06	6.52074e-06	up
CCT1	3551.41	0.0416022	0.0899397	0.462557	0.643682	0.710192	nochange
CCT2	5732.93	0.173662	0.110725	1.56841	0.116786	0.163056	nochange
CCT3	2780.3	-0.0732175	0.0917965	-0.797606	0.425099	0.501785	nochange
CCT4	4681.12	0.466198	0.0972341	4.7946	1.63001e-06	4.6673e-06	up
CCT5	4115.45	-0.0265933	0.0905225	-0.293775	0.76893	0.812671	nochange
CCT6	3121.48	-0.10578	0.068697	-1.5398	0.123608	0.171185	nochange
CCT7	3141.18	0.011917	0.0788071	0.151217	0.879805	0.910597	nochange
CCT8	3705.82	0.15975	0.0704696	2.26694	0.0233938	0.0383686	up
CCY	0	NA	NA	NA	NA	NA	nochange
Ccz1	211.621	1.40509	0.165135	8.50877	1.75787e-17	1.34153e-16	up
cd	1.86982	0.6572	0.556504	1.18094	0.237625	0.304753	nochange
CD98hc	2257.25	-1.10089	0.0936873	-11.7506	7.00799e-32	1.41839e-30	down
Cda4	11.1381	2.42003	0.494793	4.89099	1.0033e-06	2.93035e-06	up
Cda5	138.361	2.45473	0.320106	7.66849	1.74033e-14	1.03333e-13	up
Cda9	0	NA	NA	NA	NA	NA	nochange
CDase	8.16029	2.10953	0.495642	4.25615	2.0798e-05	5.24433e-05	up
cdc14	403.003	-0.760453	0.108986	-6.97756	3.00351e-12	1.46638e-11	down
Cdc16	513.321	-0.654763	0.130999	-4.99823	5.78602e-07	1.73223e-06	down
Cdc23	216.887	-0.577407	0.138597	-4.1661	3.09858e-05	7.68613e-05	down
Cdc27	819.332	-0.768086	0.126321	-6.08044	1.19856e-09	4.59484e-09	down
Cdc2rk	139.448	-0.466477	0.149106	-3.1285	0.00175698	0.00346836	down
Cdc37	1023.65	-1.37493	0.0979272	-14.0403	8.83376e-45	3.9349e-43	down
Cdc42	1668.71	0.0988547	0.109857	0.899849	0.368201	0.442572	nochange
CDC45L	875.461	-1.29005	0.123045	-10.4844	1.01941e-25	1.4131e-24	down
Cdc5	578.77	-0.755763	0.123254	-6.13176	8.69141e-10	3.38809e-09	down
Cdc6	502.512	-1.47665	0.114696	-12.8745	6.26506e-38	1.90022e-36	down
Cdc7	938.139	-0.984221	0.132882	-7.40671	1.29466e-13	7.18238e-13	down
Cdep	212.091	1.8375	0.206752	8.88748	6.25127e-19	5.29864e-18	up
CdGAPr	457.821	-1.39331	0.184651	-7.54565	4.50032e-14	2.58138e-13	down
cdi	882.639	-1.26058	0.147617	-8.53953	1.34769e-17	1.03946e-16	down
cDIP	4.84121	1.43631	0.538606	2.66672	0.00765954	0.0136864	up
Cdk1	1139.38	-0.545549	0.120512	-4.52691	5.98518e-06	1.61027e-05	down
Cdk12	972.892	-0.638411	0.116501	-5.47989	4.25584e-08	1.40926e-07	down
Cdk2	685.762	-1.44658	0.139792	-10.3481	4.26903e-25	5.58331e-24	down
CDK2AP1	337.786	-0.807946	0.115252	-7.01024	2.37912e-12	1.17043e-11	down
Cdk4	290.061	0.704219	0.138435	5.08701	3.63759e-07	1.11089e-06	up
Cdk5	245.54	-0.260828	0.14693	-1.77518	0.0758678	0.111436	nochange
Cdk5alpha	2.47656	1.26336	0.556372	2.27072	0.0231642	0.0380213	up
Cdk7	468.89	-0.298282	0.0985356	-3.02714	0.00246876	0.00476822	down
Cdk8	146.349	-1.22445	0.152918	-8.00728	1.17278e-15	7.59914e-15	down
Cdk9	221.762	-0.433006	0.159784	-2.70994	0.00672957	0.0121326	down
Cdlc2	0	NA	NA	NA	NA	NA	nochange
cdm	818.743	-0.705807	0.07718	-9.14495	5.96594e-20	5.35075e-19	down
CdsA	583.546	-0.84093	0.116446	-7.22165	5.13606e-13	2.68559e-12	down
CecA1	19.5527	2.46439	0.436644	5.64394	1.662e-08	5.71685e-08	up
CecA2	0.342678	-0.0456205	0.251637	-0.181295	0.856136	NA	nochange
CecB	0.351616	0.0576463	0.252876	0.227963	0.819675	NA	nochange
CecC	0.209417	0.00462599	0.227622	0.0203231	0.983786	NA	nochange
Ced-12	443.785	-0.324436	0.119146	-2.723	0.00646915	0.0116888	down
ced-6	3017.81	-0.144613	0.0717087	-2.01667	0.0437296	0.0678242	nochange
Cen	1397.85	-1.31666	0.0968693	-13.5922	4.45639e-42	1.70657e-40	down
CenB1A	1097.78	0.0566843	0.12195	0.464816	0.642063	0.708626	nochange
CenG1A	306.234	-0.934793	0.14513	-6.44106	1.18644e-10	5.00627e-10	down
Cenp-C	718.131	-1.85508	0.167483	-11.0763	1.63568e-28	2.69875e-27	down
Cep135	221.881	-0.755289	0.154118	-4.90072	9.54863e-07	2.79732e-06	down
cep290	7.36549	-0.720612	0.49935	-1.4431	0.148992	0.201854	nochange
Cep89	1.12115	0.582389	0.508528	1.14524	0.252108	0.320893	nochange
Cep97	324.962	-0.833424	0.144424	-5.77066	7.89604e-09	2.80578e-08	down
cer	370.797	2.62271	0.226201	11.5946	4.38952e-31	8.49651e-30	up
Cerk	871.766	0.0524352	0.12813	0.409236	0.682367	0.743093	nochange
cert	449.901	-0.276773	0.0936	-2.95698	0.0031067	0.00592193	down
cerv	170.046	0.508841	0.199166	2.55486	0.0106231	0.0185826	up
Cf2	349.966	-1.00963	0.143902	-7.01609	2.28169e-12	1.12614e-11	down
Cfp1	372.152	-0.776647	0.10982	-7.07199	1.52731e-12	7.65524e-12	down
cg	1711.35	-0.929531	0.110741	-8.39373	4.70952e-17	3.45063e-16	down
CG10000	0.0497556	0.0461839	0.227622	0.202897	0.839215	NA	nochange
CG10005	4.52012	-0.0193458	0.532061	-0.03636	0.970995	0.980789	nochange
CG10011	157.235	-1.21596	0.205088	-5.92898	3.04828e-09	1.12563e-08	down
CG10013	53.2322	0.704052	0.27311	2.5779	0.00994018	0.0174597	up
CG10014	0	NA	NA	NA	NA	NA	nochange
CG10019	8.38925	1.4323	0.482103	2.97094	0.00296888	0.00567445	up
CG10026	7.24904	1.96164	0.494975	3.96311	7.39803e-05	0.000175411	up
CG10029	0	NA	NA	NA	NA	NA	nochange
CG10031	1.65451	1.03704	0.54671	1.89687	0.0578445	0.0872875	nochange
CG10035	0.114789	0.00462599	0.227622	0.0203231	0.983786	NA	nochange
CG10038	340.643	0.00480066	0.129748	0.037	0.970485	0.980789	nochange
CG10041	2.55036	0.342783	0.556933	0.615483	0.538236	0.608555	nochange
CG10050	178.415	-0.109974	0.148266	-0.741735	0.458248	0.533956	nochange
CG10051	0	NA	NA	NA	NA	NA	nochange
CG10053	62.2304	0.103733	0.192486	0.538909	0.58995	0.658482	nochange
CG10055	664.235	-0.691663	0.079518	-8.69819	3.37234e-18	2.7427e-17	down
CG10062	27.8497	2.66357	0.423291	6.29253	3.1234e-10	1.27012e-09	up
CG10063	8.32692	1.57453	0.489652	3.21561	0.00130166	0.00262651	up
CG10064	0.623262	0.0153943	0.440483	0.0349486	0.972121	0.980885	nochange
CG10068	220.236	0.0847459	0.127322	0.665601	0.505666	0.578409	nochange
CG10073	1.74866	0.685176	0.537591	1.27453	0.202475	0.265397	nochange
CG10075	257.694	0.687171	0.148662	4.62238	3.79367e-06	1.04495e-05	up
CG10077	2496.68	-0.381981	0.0888995	-4.29677	1.73303e-05	4.40856e-05	down
CG10081	0	NA	NA	NA	NA	NA	nochange
CG10082	450.782	-0.236968	0.152344	-1.55548	0.119831	0.166717	nochange
CG10086	2.61723	1.68372	0.552749	3.04608	0.00231848	0.00449099	up
CG10089	35.6589	2.24524	0.36988	6.07019	1.2776e-09	4.88729e-09	up
CG10096	0	NA	NA	NA	NA	NA	nochange
CG10097	0	NA	NA	NA	NA	NA	nochange
CG10098	522.309	0.221495	0.135858	1.63035	0.103028	0.146027	nochange
CG10103	628.48	-1.16312	0.111219	-10.4579	1.34794e-25	1.85164e-24	down
CG10104	0	NA	NA	NA	NA	NA	nochange
CG10116	0.0667133	0.00462599	0.227622	0.0203231	0.983786	NA	nochange
CG10126	80.453	3.31655	0.334485	9.9154	3.56808e-23	4.07136e-22	up
CG10131	1.26065	0.186857	0.530783	0.352041	0.724808	0.777461	nochange
CG10132	4.83999	0.86231	0.533076	1.61761	0.105746	0.149426	nochange
CG10133	324.114	0.508692	0.157622	3.22729	0.00124968	0.00252882	up
CG10137	27.6268	1.73364	0.357058	4.85533	1.20189e-06	3.48361e-06	up
CG10139	175.341	-0.383583	0.134721	-2.84725	0.00440991	0.00818763	down
CG10140	0.189408	0.0461839	0.227622	0.202897	0.839215	NA	nochange
CG10147	70.3103	-0.385142	0.198247	-1.94274	0.0520479	0.0795323	nochange
CG10151	50.5939	1.96975	0.324224	6.07528	1.23775e-09	4.73827e-09	up
CG10154	0.132383	0.00462599	0.227622	0.0203231	0.983786	NA	nochange
CG10163	401.504	0.982139	0.447108	2.19665	0.0280457	0.0453278	up
CG10164	0	NA	NA	NA	NA	NA	nochange
CG10165	146.794	1.29892	0.174464	7.44521	9.67884e-14	5.43465e-13	up
CG10166	430.49	0.611339	0.121265	5.04135	4.62247e-07	1.39843e-06	up
CG10168	0.123386	0.00462599	0.227622	0.0203231	0.983786	NA	nochange
CG10170	1.49708	0.834601	0.521232	1.60121	0.109331	0.153858	nochange
CG10171	393.401	-1.026	0.13948	-7.35588	1.89677e-13	1.03026e-12	down
CG10175	196.116	3.07392	0.306207	10.0387	1.03004e-23	1.21572e-22	up
CG10177	0	NA	NA	NA	NA	NA	nochange
CG10178	531.009	1.94883	0.164153	11.872	1.65397e-32	3.54289e-31	up
CG10182	2.05835	0.835864	0.527875	1.58345	0.113319	0.158861	nochange
CG10183	0	NA	NA	NA	NA	NA	nochange
CG10184	126.361	1.34206	0.192963	6.95501	3.52526e-12	1.70824e-11	up
CG10185	0.489036	0.198008	0.345385	0.573296	0.566445	0.635714	nochange
CG10188	543.774	-1.53459	0.156618	-9.79828	1.14524e-22	1.26476e-21	down
CG10189	151.844	1.96502	0.161232	12.1875	3.6242e-34	8.78889e-33	up
CG10194	198.559	-0.0614334	0.126419	-0.485951	0.627002	0.694451	nochange
CG10195	163.778	1.10122	0.19271	5.71435	1.10123e-08	3.85674e-08	up
CG10202	0	NA	NA	NA	NA	NA	nochange
CG10205	0	NA	NA	NA	NA	NA	nochange
CG10208	40.4144	0.979724	0.267967	3.65614	0.000256046	0.00056848	up
CG10209	266.176	-0.659421	0.135792	-4.85612	1.19707e-06	3.47059e-06	down
CG10211	6.07397	0.781359	0.508564	1.5364	0.12444	0.172095	nochange
CG10214	352.64	0.313611	0.118765	2.6406	0.00827585	0.014716	up
CG10217	855.283	0.0331313	0.0962807	0.344112	0.730762	0.781643	nochange
CG10222	253.862	0.203313	0.137337	1.48039	0.13877	0.189646	nochange
CG10226	21.1827	2.22576	0.455415	4.88732	1.02219e-06	2.9806e-06	up
CG10232	0.398715	0.08592	0.304376	0.282282	0.777727	NA	nochange
CG10237	1268.33	-0.645308	0.194207	-3.32278	0.000891241	0.00183986	down
CG1024	262.205	-1.07807	0.117123	-9.2046	3.42941e-20	3.13118e-19	down
CG10252	0.0622957	0.0461839	0.227622	0.202897	0.839215	NA	nochange
CG10254	4679.39	-1.79893	0.141753	-12.6906	6.66712e-37	1.89275e-35	down
CG10257	0.181616	0.00462599	0.227622	0.0203231	0.983786	NA	nochange
CG10264	0.522722	0.167695	0.416118	0.402998	0.68695	0.746785	nochange
CG10265	288.345	-2.18438	0.143533	-15.2186	2.66225e-52	1.78253e-50	down
CG10268	92.7037	-0.15572	0.164597	-0.946067	0.344114	0.417629	nochange
CG10274	210.472	-0.572503	0.1369	-4.1819	2.89086e-05	7.19572e-05	down
CG10280	1.29185	1.17288	0.525593	2.23154	0.0256456	0.0417595	up
CG10283	202.211	1.84905	0.166236	11.123	9.69209e-29	1.62491e-27	up
CG10286	813.782	1.27826	0.132546	9.6439	5.21659e-22	5.43403e-21	up
CG10289	1067.93	-0.47096	0.123419	-3.81593	0.000135669	0.000311614	down
CG10298	0.124715	0.00462599	0.227622	0.0203231	0.983786	NA	nochange
CG10300	0.298907	0.0760101	0.287725	0.264176	0.791644	NA	nochange
CG10301	0.0535598	0.00462599	0.227622	0.0203231	0.983786	NA	nochange
CG10307	1.22281	0.802021	0.542136	1.47937	0.139041	0.189894	nochange
CG10311	28.1487	1.66089	0.351813	4.72096	2.34733e-06	6.60754e-06	up
CG10317	0	NA	NA	NA	NA	NA	nochange
CG10321	466.558	-1.19729	0.11554	-10.3626	3.66981e-25	4.8593e-24	down
CG10324	136.787	-0.195334	0.149545	-1.30619	0.191488	0.252488	nochange
CG10332	0	NA	NA	NA	NA	NA	nochange
CG10333	460.798	-0.212982	0.123396	-1.72601	0.0843459	0.122403	nochange
CG10336	282.539	-0.752552	0.12176	-6.18061	6.38552e-10	2.52152e-09	down
CG10337	72.5328	2.15041	0.259662	8.28154	1.2159e-16	8.61243e-16	up
CG10338	345.006	-0.116006	0.116575	-0.99512	0.319678	0.393035	nochange
CG10339	0.0698262	0.00462599	0.227622	0.0203231	0.983786	NA	nochange
CG10340	416.234	0.759215	0.118314	6.41697	1.39012e-10	5.83565e-10	up
CG10341	508.777	1.23772	0.140868	8.78636	1.54478e-18	1.27684e-17	up
CG10343	296.102	0.400319	0.108386	3.69346	0.000221222	0.000495817	up
CG10344	140.442	0.455468	0.176183	2.58519	0.00973242	0.0171258	up
CG10345	0.135596	0.0877417	0.227622	0.385472	0.699888	NA	nochange
CG10347	509.938	0.914844	0.134401	6.80684	9.97681e-12	4.66051e-11	up
CG10348	0	NA	NA	NA	NA	NA	nochange
CG10352	0.68479	0.373834	0.450337	0.830121	0.40647	0.482632	nochange
CG10353	307.028	-0.244278	0.113682	-2.14878	0.031652	0.0505198	nochange
CG10357	0	NA	NA	NA	NA	NA	nochange
CG10359	3.6333	1.54358	0.551943	2.79662	0.00516399	0.00948513	up
CG10361	3.21386	0.884274	0.558941	1.58205	0.113638	0.159183	nochange
CG10362	0.333937	0.0461839	0.227622	0.202897	0.839215	NA	nochange
CG10365	554.226	1.99489	0.179817	11.0939	1.34228e-28	2.22932e-27	up
CG10366	238.402	-0.682901	0.149292	-4.57427	4.7788e-06	1.30149e-05	down
CG10375	380.07	0.514206	0.168846	3.04541	0.00232365	0.0045002	up
CG10376	402.772	-0.19718	0.129757	-1.5196	0.128611	0.17731	nochange
CG10383	279.024	-1.44697	0.153385	-9.43359	3.96283e-21	3.84229e-20	down
CG10384	0.124591	0.0877417	0.227622	0.385472	0.699888	NA	nochange
CG10395	382.175	-0.382222	0.128696	-2.96997	0.00297833	0.00568945	down
CG10399	113.074	0.424311	0.167131	2.53879	0.0111236	0.0193974	up
CG10405	3.235	-0.431954	0.547094	-0.789542	0.429795	0.506262	nochange
CG10407	1284.84	1.17076	0.400726	2.92159	0.00348251	0.00658288	up
CG10413	1815.03	-1.03092	0.111715	-9.22812	2.75436e-20	2.53878e-19	down
CG10417	1923.75	-0.491998	0.103556	-4.75103	2.02381e-06	5.74546e-06	down
CG10418	199.652	0.503092	0.192188	2.61771	0.00885218	0.0156597	up
CG10420	290.4	-0.777908	0.124857	-6.23038	4.65292e-10	1.86713e-09	down
CG10424	316.764	0.220794	0.104732	2.10818	0.0350158	0.0554564	nochange
CG10425	259.785	-0.0926428	0.118373	-0.782636	0.433841	0.510012	nochange
CG10428	450.578	0.0627808	0.12334	0.509006	0.610748	0.678425	nochange
CG10431	84.5218	-0.868895	0.194789	-4.4607	8.16929e-06	2.16721e-05	down
CG10433	81.2114	2.28943	0.2564	8.92913	4.29378e-19	3.67456e-18	up
CG10435	410.238	-0.466373	0.0879833	-5.3007	1.15362e-07	3.6848e-07	down
CG10444	1043.55	-0.219026	0.107558	-2.03635	0.0417154	0.0649715	nochange
CG10445	294.652	-0.872007	0.165098	-5.28175	1.27957e-07	4.06515e-07	down
CG10459	0.186887	0.1293	0.227622	0.568046	0.570004	NA	nochange
CG10462	488.952	-0.812563	0.177233	-4.58473	4.54583e-06	1.24026e-05	down
CG10463	250.704	0.704685	0.150779	4.67363	2.95915e-06	8.24905e-06	up
CG10465	914.281	-0.513975	0.146793	-3.50135	0.000462908	0.000991173	down
CG10466	129.653	0.759365	0.190269	3.99101	6.57932e-05	0.000156802	up
CG10467	146.863	0.640168	0.153786	4.16272	3.14474e-05	7.79124e-05	up
CG10469	17.1355	1.11259	0.393326	2.82866	0.00467432	0.0086529	up
CG10470	516.939	0.422786	0.137955	3.06467	0.00217908	0.00423484	up
CG10472	1.07471	0.780949	0.525462	1.48621	0.137223	0.187693	nochange
CG10474	0	NA	NA	NA	NA	NA	nochange
CG10476	0	NA	NA	NA	NA	NA	nochange
CG10477	0.646823	0.377144	0.229029	1.64671	0.0996176	0.141649	nochange
CG10479	30.3767	1.72674	0.393006	4.39367	1.11451e-05	2.91169e-05	up
CG10481	0	NA	NA	NA	NA	NA	nochange
CG10483	3.17294	0.538994	0.558389	0.965265	0.334412	0.407853	nochange
CG10486	0	NA	NA	NA	NA	NA	nochange
CG10492	1306.06	-1.72419	0.139462	-12.3632	4.13521e-35	1.06594e-33	down
CG10494	143.214	-1.20509	0.149411	-8.06558	7.28897e-16	4.8499e-15	down
CG10495	191.31	0.0925651	0.148851	0.621863	0.534032	0.6048	nochange
CG10505	7.88129	1.95695	0.528368	3.70377	0.000212422	0.000477453	up
CG10508	1.02735	0.50292	0.519361	0.968343	0.332873	0.406302	nochange
CG10510	0	NA	NA	NA	NA	NA	nochange
CG10512	61.6609	1.96173	0.288966	6.7888	1.13073e-11	5.25666e-11	up
CG10513	26.6048	2.39394	0.545677	4.3871	1.14871e-05	2.99808e-05	up
CG10514	38.516	2.21656	0.549415	4.03439	5.47433e-05	0.000131735	up
CG10516	157.647	0.393	0.139433	2.81856	0.00482394	0.00890355	up
CG10527	905.887	0.897889	0.12206	7.35612	1.89335e-13	1.02892e-12	up
CG10543	642.747	-0.487895	0.147944	-3.29784	0.000974317	0.00199934	down
CG10550	8.40915	2.18156	0.50255	4.34098	1.41848e-05	3.65773e-05	up
CG10553	7.75068	1.58402	0.557819	2.83967	0.00451604	0.00837154	up
CG10555	618.615	-0.892023	0.119613	-7.45756	8.81381e-14	4.96728e-13	down
CG10559	5.28524	1.38942	0.550455	2.52414	0.0115982	0.0201493	up
CG10560	5.61184	2.40361	0.554038	4.33834	1.4356e-05	3.69789e-05	up
CG10561	133.536	-0.604868	0.139364	-4.34021	1.42343e-05	3.66745e-05	down
CG10562	1.41778	1.47193	0.526223	2.79715	0.00515553	0.00947124	up
CG10565	1702.16	0.0324017	0.0979305	0.330864	0.740747	0.789231	nochange
CG10570	0	NA	NA	NA	NA	NA	nochange
CG10576	6043.44	0.297688	0.108937	2.73266	0.00628258	0.0113768	up
CG10581	3.43006	1.76124	0.545187	3.23053	0.0012356	0.0025027	up
CG10584	174.795	-2.06248	0.203855	-10.1174	4.62525e-24	5.5955e-23	down
CG10585	254.441	-0.898285	0.128444	-6.99357	2.6797e-12	1.31224e-11	down
CG10587	0	NA	NA	NA	NA	NA	nochange
CG10588	0.0535598	0.00462599	0.227622	0.0203231	0.983786	NA	nochange
CG10589	0.365645	0.0587413	0.255128	0.230243	0.817903	NA	nochange
CG10591	0.630246	-0.11053	0.426606	-0.259091	0.795565	0.834689	nochange
CG10592	1.93223	1.62759	0.541213	3.00729	0.00263586	0.00507438	up
CG10597	0	NA	NA	NA	NA	NA	nochange
CG10598	0.0535598	0.00462599	0.227622	0.0203231	0.983786	NA	nochange
CG10600	791.014	-1.36328	0.142464	-9.56928	1.07656e-21	1.08945e-20	down
CG10602	1639.84	-0.346778	0.0919427	-3.77167	0.000162157	0.000369662	down
CG10616	425.669	-0.364908	0.100165	-3.64307	0.00026941	0.000596659	down
CG10621	66.4884	1.8072	0.250067	7.22688	4.94213e-13	2.58927e-12	up
CG10623	921.359	2.01703	0.126768	15.9112	5.29908e-57	4.78085e-55	up
CG10628	152.594	-1.15226	0.145874	-7.89903	2.8109e-15	1.76861e-14	down
CG10631	479.678	-1.38576	0.21051	-6.58289	4.61383e-11	2.02635e-10	down
CG10638	568.711	0.049869	0.114834	0.434269	0.664093	0.728033	nochange
CG10646	145.801	0.243402	0.152649	1.59453	0.110818	0.155765	nochange
CG10650	18.4068	2.68452	0.457094	5.87302	4.27914e-09	1.56173e-08	up
CG10651	0.261131	-0.0561914	0.277443	-0.202534	0.8395	NA	nochange
CG10654	47.535	-2.71857	0.287684	-9.44985	3.39301e-21	3.30787e-20	down
CG10657	0.872199	0.184126	0.467929	0.393492	0.693956	0.752481	nochange
CG10659	0	NA	NA	NA	NA	NA	nochange
CG10660	56.2528	2.22425	0.305076	7.29082	3.08073e-13	1.64234e-12	up
CG10663	5.205	0.642365	0.515935	1.24505	0.213113	0.277538	nochange
CG10669	117.091	-0.648343	0.154361	-4.20018	2.667e-05	6.66343e-05	down
CG10672	270.77	0.556858	0.111509	4.99383	5.91942e-07	1.76872e-06	up
CG10674	243.394	0.300958	0.137823	2.18366	0.0289875	0.0466587	up
CG10680	17.4321	1.39486	0.414974	3.36132	0.000775698	0.00161417	up
CG10681	78.6858	-0.0957731	0.201815	-0.47456	0.635101	0.701815	nochange
CG10694	0.177812	0.0461839	0.227622	0.202897	0.839215	NA	nochange
CG10700	0	NA	NA	NA	NA	NA	nochange
CG10702	204.123	-1.94794	0.175147	-11.1218	9.83076e-29	1.64557e-27	down
CG10710	3.56681	0.764195	0.554779	1.37748	0.168365	0.22531	nochange
CG10713	0	NA	NA	NA	NA	NA	nochange
CG10721	129.381	0.36121	0.166425	2.1704	0.0299762	0.0480975	up
CG10725	0	NA	NA	NA	NA	NA	nochange
CG10730	0.987814	-0.133993	0.498373	-0.268862	0.788036	0.828422	nochange
CG10731	133.917	1.24537	0.176927	7.03893	1.93727e-12	9.62848e-12	up
CG10734	0.579419	0.332867	0.353696	0.941109	0.346649	0.420274	nochange
CG10737	336.632	0.16074	0.122039	1.31712	0.187797	0.248112	nochange
CG10738	75.6131	0.193531	0.214021	0.904261	0.365857	0.440103	nochange
CG1074	442.454	-0.363281	0.0953882	-3.80845	0.00013984	0.000320711	down
CG10747	109.533	0.0265284	0.166382	0.159443	0.87332	0.904677	nochange
CG10748	0	NA	NA	NA	NA	NA	nochange
CG10749	0.063454	0.00462599	0.227622	0.0203231	0.983786	NA	nochange
CG10750	0.0661914	0.00462599	0.227622	0.0203231	0.983786	NA	nochange
CG10752	0.389321	0.170934	0.259806	0.657929	0.510584	NA	nochange
CG10761	0.635464	0.0195351	0.423267	0.0461532	0.963188	0.977512	nochange
CG10764	4.94474	1.5149	0.522899	2.89712	0.00376611	0.00708124	up
CG1077	484.822	0.201852	0.469897	0.429566	0.667512	0.731475	nochange
CG10778	470.999	0.866231	0.126648	6.83968	7.93707e-12	3.73554e-11	up
CG10793	1.06283	0.0186377	0.481012	0.0387468	0.969092	0.980789	nochange
CG10795	184.797	-0.643565	0.161332	-3.98908	6.63313e-05	0.000157978	down
CG10799	2.58081	0.868996	0.558597	1.55568	0.119785	0.166694	nochange
CG10801	0.87725	0.416571	0.468515	0.889131	0.373933	0.448753	nochange
CG10802	295.223	-0.794743	0.130089	-6.10923	1.0011e-09	3.87271e-09	down
CG10803	549.725	-0.870107	0.106293	-8.18596	2.70149e-16	1.86029e-15	down
CG10804	0.304692	0.0767272	0.288974	0.265516	0.790612	NA	nochange
CG10809	223.879	-0.610394	0.121052	-5.04242	4.59684e-07	1.39266e-06	down
CG10814	0.899522	0.180385	0.447192	0.403372	0.686674	0.746638	nochange
CG10822	0	NA	NA	NA	NA	NA	nochange
CG10827	0.387649	0.0837423	0.300827	0.278374	0.780725	NA	nochange
CG10834	0.179158	0.0461839	0.227622	0.202897	0.839215	NA	nochange
CG10839	0	NA	NA	NA	NA	NA	nochange
CG10841	0.313623	0.10087	0.327278	0.30821	0.757923	NA	nochange
CG10845	0	NA	NA	NA	NA	NA	nochange
CG10853	0.0507187	0.00462599	0.227622	0.0203231	0.983786	NA	nochange
CG10859	0.194054	0.00462599	0.227622	0.0203231	0.983786	NA	nochange
CG10862	0.997684	0.312231	0.443791	0.703554	0.481711	0.556033	nochange
CG10863	882.28	0.545543	0.0851559	6.4064	1.48998e-10	6.2401e-10	up
CG10864	3.53442	1.93556	0.545865	3.54586	0.000391331	0.000848149	up
CG10866	299.129	-0.423188	0.12232	-3.45969	0.000540804	0.00114735	down
CG10869	0.423008	0.00856521	0.303714	0.0282015	0.977501	NA	nochange
CG10874	377.057	-0.359973	0.101902	-3.53254	0.000411581	0.000888908	down
CG10877	256.432	-2.48919	0.19011	-13.0934	3.58973e-39	1.17588e-37	down
CG10880	417.41	0.0614204	0.0973252	0.631084	0.527986	0.599311	nochange
CG10887	1.21402	0.196338	0.512077	0.383416	0.701411	0.758956	nochange
CG10889	162.658	-0.933586	0.156733	-5.95655	2.57613e-09	9.59605e-09	down
CG10898	156.589	-0.822185	0.159426	-5.15716	2.50717e-07	7.784e-07	down
CG10899	0.063454	0.00462599	0.227622	0.0203231	0.983786	NA	nochange
CG1090	1.53717	0.0529514	0.551183	0.0960686	0.923466	0.94777	nochange
CG10903	337.5	0.945385	0.12897	7.3303	2.29643e-13	1.24101e-12	up
CG10904	159.817	-0.585687	0.146477	-3.99849	6.37474e-05	0.000152233	down
CG10907	219.803	0.491054	0.136126	3.60735	0.000309343	0.000679725	up
CG10909	0	NA	NA	NA	NA	NA	nochange
CG10910	0.248778	0.212415	0.227622	0.933194	0.35072	NA	nochange
CG10911	3.72913	0.403372	0.236853	1.70305	NA	NA	nochange
CG10912	1.24389	0.410277	0.233129	1.75987	0.0784296	0.114787	nochange
CG10914	264.346	0.309985	0.134205	2.30979	0.0208997	0.0346355	up
CG10915	907.813	-2.50854	0.122067	-20.5506	7.60011e-94	3.40069e-91	down
CG10916	114.25	1.69975	0.211683	8.02971	9.77017e-16	6.38902e-15	up
CG10918	0.233901	0.0461839	0.227622	0.202897	0.839215	NA	nochange
CG10919	0	NA	NA	NA	NA	NA	nochange
CG1092	4.51575	0.846903	0.548753	1.54332	0.122752	0.170204	nochange
CG10920	0.100474	0.0461839	0.227622	0.202897	0.839215	NA	nochange
CG10924	47.5341	3.5046	0.370077	9.46991	2.80081e-21	2.75577e-20	up
CG10927	115.608	-0.675827	0.183087	-3.6913	0.000223112	0.000499948	down
CG10931	0.294367	0.00747757	0.285339	0.0262059	0.979093	NA	nochange
CG10932	1118.15	0.474039	0.135807	3.49052	0.000482075	0.00102911	up
CG10934	0.0507187	0.00462599	0.227622	0.0203231	0.983786	NA	nochange
CG10936	160.454	-0.444812	0.188999	-2.35351	0.0185972	0.0310858	down
CG10939	768.978	0.887079	0.0862387	10.2863	8.12239e-25	1.03807e-23	up
CG10943	0.0497556	0.0461839	0.227622	0.202897	0.839215	NA	nochange
CG10947	0.810685	0.00432903	0.453009	0.00955617	0.992375	0.993215	nochange
CG10948	290.269	-0.904579	0.124887	-7.24319	4.38255e-13	2.30517e-12	down
CG10949	100.064	-0.442133	0.211254	-2.0929	0.0363584	0.0573525	nochange
CG10950	0	NA	NA	NA	NA	NA	nochange
CG10953	0	NA	NA	NA	NA	NA	nochange
CG10958	30.7431	-0.206671	0.298099	-0.693299	0.488122	0.561728	nochange
CG10959	238.086	-1.54162	0.157974	-9.75869	1.69328e-22	1.84322e-21	down
CG10960	1790.58	-0.340199	0.105544	-3.22329	0.00126726	0.00256199	down
CG10962	6.46444	0.0511317	0.508214	0.100611	0.91986	0.944934	nochange
CG10969	0.117025	-0.0369319	0.227622	-0.162251	0.871108	NA	nochange
CG10970	0.562671	0.340016	0.369627	0.919889	0.357631	0.431329	nochange
CG10973	293.127	0.333662	0.127962	2.60751	0.00912025	0.0160992	up
CG10979	817.954	-1.31628	0.136275	-9.65898	4.50305e-22	4.72776e-21	down
CG10984	365.605	-0.59486	0.116214	-5.11867	3.07705e-07	9.48141e-07	down
CG10993	0	NA	NA	NA	NA	NA	nochange
CG10996	0.0661914	0.00462599	0.227622	0.0203231	0.983786	NA	nochange
CG11000	5.54263	0.0982506	0.524878	0.187188	0.851514	0.884756	nochange
CG11007	532.161	0.151943	0.149252	1.01803	0.308664	0.381743	nochange
CG11018	0.0667133	0.00462599	0.227622	0.0203231	0.983786	NA	nochange
CG11023	0.462638	-0.323979	0.385566	-0.840268	0.400758	NA	nochange
CG11029	3.83685	1.08046	0.55802	1.93624	0.0528378	0.0806121	nochange
CG1103	1310.86	-1.11155	0.138189	-8.04373	8.71469e-16	5.73403e-15	down
CG11030	593.962	0.231694	0.102603	2.25816	0.0239355	0.0392027	up
CG11034	71.2918	-1.9311	0.235415	-8.20293	2.34593e-16	1.62279e-15	down
CG11035	88.1072	0.517657	0.207213	2.49818	0.0124831	0.0215529	up
CG11037	0.0618646	0.00462599	0.227622	0.0203231	0.983786	NA	nochange
CG11041	0.189921	0.00462599	0.227622	0.0203231	0.983786	NA	nochange
CG11044	0.166423	0.0461839	0.227622	0.202897	0.839215	NA	nochange
CG1105	311.684	0.254304	0.116934	2.17476	0.029648	0.0475852	up
CG11050	700.111	-0.596247	0.0989785	-6.02401	1.70148e-09	6.43709e-09	down
CG11052	0.441402	0.163802	0.307363	0.532925	0.594085	NA	nochange
CG11060	0.0622957	0.0461839	0.227622	0.202897	0.839215	NA	nochange
CG11068	0.109117	0.00462599	0.227622	0.0203231	0.983786	NA	nochange
CG11069	82.9544	1.71452	0.255723	6.7046	2.01962e-11	9.1884e-11	up
CG11070	665.701	-0.826648	0.138594	-5.96452	2.45361e-09	9.15566e-09	down
CG11073	0.484138	0.310982	0.348527	0.892276	0.372245	0.447017	nochange
CG11076	1887.17	0.649345	0.0925298	7.01768	2.25581e-12	1.11388e-11	up
CG11077	207.924	0.731542	0.142903	5.11916	3.06896e-07	9.46469e-07	up
CG11085	0	NA	NA	NA	NA	NA	nochange
CG11089	1075.64	0.99368	0.124193	8.00111	1.233e-15	7.96515e-15	up
CG11095	102.225	-0.84853	0.178311	-4.75871	1.94835e-06	5.5401e-06	down
CG11099	0.0473705	0.00462599	0.227622	0.0203231	0.983786	NA	nochange
CG11103	104.999	-0.321213	0.171856	-1.86908	0.0616117	0.0924871	nochange
CG11106	0	NA	NA	NA	NA	NA	nochange
CG11109	260.72	-0.0271639	0.13746	-0.197613	0.843348	0.876614	nochange
CG11110	221.444	0.280464	0.126939	2.20944	0.0271444	0.0440047	up
CG11112	0	NA	NA	NA	NA	NA	nochange
CG11113	0	NA	NA	NA	NA	NA	nochange
CG11122	478.851	-1.11196	0.27076	-4.10681	4.01159e-05	9.79527e-05	down
CG11123	440.119	0.624615	0.123193	5.07022	3.97358e-07	1.20899e-06	up
CG11125	66.2458	-0.842867	0.215957	-3.90294	9.50303e-05	0.000222106	down
CG11127	238.447	-0.0494433	0.11556	-0.427856	0.668756	0.732391	nochange
CG1113	7.23307	-0.597094	0.483256	-1.23557	0.21662	0.281473	nochange
CG11131	3.17719	0.546696	0.559309	0.97745	0.328346	0.401694	nochange
CG11134	286.941	1.06622	0.161299	6.61021	3.83771e-11	1.70022e-10	up
CG11137	825.875	0.467156	0.174995	2.66954	0.0075955	0.0135834	up
CG11138	435.406	-0.893851	0.114156	-7.83011	4.87443e-15	3.01005e-14	down
CG11141	292.316	-1.53079	0.14434	-10.6054	2.81199e-26	4.06745e-25	down
CG11145	0	NA	NA	NA	NA	NA	nochange
CG11147	156.416	0.806742	0.323366	2.49482	0.0126019	0.0217404	up
CG11149	0.1976	0.0877417	0.227622	0.385472	0.699888	NA	nochange
CG11151	436.11	0.44162	0.148198	2.97993	0.00288315	0.00552052	up
CG11155	100.426	1.20418	0.257005	4.68542	2.79385e-06	7.81281e-06	up
CG11158	70.847	0.325374	0.23282	1.39753	0.162253	0.21777	nochange
CG11159	0	NA	NA	NA	NA	NA	nochange
CG1116	225.572	-0.324083	0.124559	-2.60185	0.00927224	0.0163458	down
CG11162	0.163326	0.00462599	0.227622	0.0203231	0.983786	NA	nochange
CG11164	266.721	-1.39663	0.113853	-12.2669	1.36348e-34	3.40741e-33	down
CG11168	162.703	0.458081	0.150754	3.0386	0.00237679	0.00459558	up
CG11170	125.413	0.44026	0.18614	2.36521	0.0180201	0.0301828	up
CG11178	333.372	-0.663294	0.118631	-5.59125	2.2544e-08	7.65804e-08	down
CG11180	661.797	0.194094	0.149401	1.29915	0.193893	0.255436	nochange
CG11191	0	NA	NA	NA	NA	NA	nochange
CG11192	0.0623576	0.00462599	0.227622	0.0203231	0.983786	NA	nochange
CG11200	499.559	2.55281	0.179002	14.2613	3.81027e-46	1.87797e-44	up
CG11208	1466.79	-0.167833	0.0981503	-1.70996	0.0872738	0.126194	nochange
CG11210	646.308	-0.22782	0.133265	-1.70952	0.0873548	0.126287	nochange
CG11211	0.167188	0.0461839	0.227622	0.202897	0.839215	NA	nochange
CG11221	7.50493	1.50778	0.542692	2.77834	0.0054637	0.00997883	up
CG11226	0.152435	0.0877417	0.227622	0.385472	0.699888	NA	nochange
CG11227	0	NA	NA	NA	NA	NA	nochange
CG11236	2.17539	0.536182	0.549073	0.976521	0.328806	0.402076	nochange
CG1124	69.8201	1.24951	0.397946	3.13991	0.00168998	0.00334353	up
CG11241	87.7024	-0.895667	0.229007	-3.91109	9.18798e-05	0.000215187	down
CG11247	450.53	-0.474978	0.108112	-4.39339	1.11596e-05	2.91474e-05	down
CG11248	279.103	-0.361003	0.123039	-2.93404	0.00334579	0.00634247	down
CG11249	0.345722	0.151168	0.293856	0.514431	0.606951	NA	nochange
CG11251	0.123729	0.00462599	0.227622	0.0203231	0.983786	NA	nochange
CG11257	120.426	0.344899	0.15717	2.19443	0.0282042	0.0455702	up
CG1126	0.83054	0.374252	0.444222	0.842487	0.399515	0.475223	nochange
CG11261	276.401	0.0475851	0.122181	0.389465	0.696932	0.755246	nochange
CG11262	0.0667133	0.00462599	0.227622	0.0203231	0.983786	NA	nochange
CG11263	160.397	-0.272756	0.147494	-1.84927	0.0644193	0.0963213	nochange
CG11267	1943.69	0.398916	0.114918	3.47132	0.000517903	0.00110184	up
CG11269	0.33467	-0.0614762	0.289234	-0.212548	0.831679	NA	nochange
CG11275	28.2894	2.41846	0.34524	7.00517	2.46687e-12	1.2108e-11	up
CG11279	181.113	1.3731	0.199378	6.88694	5.70068e-12	2.71177e-11	up
CG11284	1219.9	-0.783159	0.0651742	-12.0164	2.91405e-33	6.64303e-32	down
CG11286	0	NA	NA	NA	NA	NA	nochange
CG11289	3.643	1.75124	0.551897	3.17314	0.00150801	0.00300811	up
CG1129	656.951	1.15591	0.158589	7.2887	3.12963e-13	1.66757e-12	up
CG11291	0	NA	NA	NA	NA	NA	nochange
CG11294	0.186456	0.0877417	0.227622	0.385472	0.699888	NA	nochange
CG11298	0	NA	NA	NA	NA	NA	nochange
CG11300	0	NA	NA	NA	NA	NA	nochange
CG11306	677.905	0.4086	0.106752	3.82755	0.000129423	0.000298233	up
CG11307	326.712	-0.757109	0.160564	-4.7153	2.4135e-06	6.79019e-06	down
CG11309	315.675	0.540692	0.140613	3.84525	0.000120432	0.000278419	up
CG11313	1.21552	1.08631	0.518959	2.09326	0.0363262	0.0573101	nochange
CG11317	0.156576	0.00462599	0.227622	0.0203231	0.983786	NA	nochange
CG11318	0.112051	0.0877417	0.227622	0.385472	0.699888	NA	nochange
CG11319	4.95314	1.83583	0.533077	3.44384	0.000573512	0.00121384	up
CG11322	0	NA	NA	NA	NA	NA	nochange
CG11327	2.85019	0.189939	0.559585	0.339429	0.734287	0.784546	nochange
CG11333	0	NA	NA	NA	NA	NA	nochange
CG11334	403.747	-0.611418	0.090232	-6.77607	1.23491e-11	5.71654e-11	down
CG11342	148.544	1.07641	0.166897	6.44959	1.12151e-10	4.75114e-10	up
CG11345	0	NA	NA	NA	NA	NA	nochange
CG11349	0	NA	NA	NA	NA	NA	nochange
CG11350	0.0667133	0.00462599	0.227622	0.0203231	0.983786	NA	nochange
CG11353	58.1368	1.72084	0.287972	5.97571	2.29088e-09	8.57548e-09	up
CG11356	0	NA	NA	NA	NA	NA	nochange
CG11357	523.882	-0.719152	0.109165	-6.58778	4.46449e-11	1.96482e-10	down
CG1136	29.0245	2.72652	0.384889	7.08392	1.40137e-12	7.05387e-12	up
CG11360	283.169	-0.545008	0.148091	-3.68022	0.000233034	0.000520865	down
CG11362	0.459613	0.143099	0.374406	0.382204	0.70231	NA	nochange
CG11367	312.83	-0.797141	0.133461	-5.97286	2.33132e-09	8.71769e-09	down
CG11368	0	NA	NA	NA	NA	NA	nochange
CG11369	0.104278	0.00462599	0.227622	0.0203231	0.983786	NA	nochange
CG1137	0	NA	NA	NA	NA	NA	nochange
CG11370	0	NA	NA	NA	NA	NA	nochange
CG11373	0	NA	NA	NA	NA	NA	nochange
CG11374	2.80771	1.17888	0.557513	2.11453	0.0344698	0.0546893	nochange
CG11377	464.724	-0.447064	0.0970394	-4.60704	4.08445e-06	1.12128e-05	down
CG11378	711.439	4.04745	0.2195	18.4394	6.3455e-76	1.29912e-73	up
CG11379	0.237096	0.0461839	0.227622	0.202897	0.839215	NA	nochange
CG1138	0	NA	NA	NA	NA	NA	nochange
CG11380	59.8841	3.995	0.356465	11.2073	3.75537e-29	6.45876e-28	up
CG11381	1809.18	0.361222	0.477189	0.75698	0.449062	0.52518	nochange
CG11382	254.454	2.97285	0.232037	12.812	1.40505e-37	4.17825e-36	up
CG11384	0.0698262	0.00462599	0.227622	0.0203231	0.983786	NA	nochange
CG11388	116.335	-0.0543239	0.190866	-0.284618	0.775937	0.818349	nochange
CG1139	3.82918	1.39269	0.557704	2.49719	0.012518	0.0216027	up
CG11391	0.119751	0.00462599	0.227622	0.0203231	0.983786	NA	nochange
CG11396	457.139	0.35622	0.10826	3.2904	0.00100045	0.00205139	up
CG11398	225.792	-0.286665	0.121858	-2.35246	0.0186497	0.0311688	down
CG11399	1222.56	-0.862281	0.131338	-6.56537	5.19054e-11	2.26655e-10	down
CG11400	23.1614	1.97403	0.37744	5.23005	1.69468e-07	5.32514e-07	up
CG11403	320.079	-1.13644	0.128291	-8.85826	8.12712e-19	6.85046e-18	down
CG11404	0.0424033	0.00462599	0.227622	0.0203231	0.983786	NA	nochange
CG11406	0.647326	0.449999	0.403103	1.11634	0.264277	0.334303	nochange
CG11407	21.9033	1.47323	0.3686	3.99682	6.41991e-05	0.000153209	up
CG11409	17.6042	-0.0803295	0.397598	-0.202037	0.839888	0.873444	nochange
CG11413	0.645332	0.222568	0.391993	0.567786	0.57018	0.639568	nochange
CG11414	899.3	-0.845546	0.109379	-7.73043	1.07182e-14	6.45394e-14	down
CG11417	718.125	-0.00970824	0.104295	-0.0930843	0.925837	0.949928	nochange
CG1142	325.003	1.20154	0.155562	7.72385	1.12867e-14	6.78478e-14	up
CG11425	7.87575	1.8169	0.552764	3.28693	0.00101287	0.00207446	up
CG11426	43.8941	3.65814	0.363836	10.0544	8.78922e-24	1.04431e-22	up
CG1143	3.89079	0.822144	0.555409	1.48025	0.138807	0.189648	nochange
CG11436	273.541	-1.67809	0.152428	-11.0091	3.45556e-28	5.62505e-27	down
CG11437	0.399682	0.11108	0.341625	0.325151	0.745067	NA	nochange
CG11438	8.0184	1.13847	0.482476	2.35964	0.0182927	0.0306057	up
CG11444	1439.77	1.15162	0.161441	7.13336	9.79447e-13	4.99865e-12	up
CG11447	165.963	-1.0717	0.172989	-6.1952	5.82105e-10	2.31494e-09	down
CG11448	459.477	-0.472568	0.126979	-3.72163	0.000197944	0.000446086	down
CG11449	0	NA	NA	NA	NA	NA	nochange
CG11453	281.68	-1.01945	0.189086	-5.39148	6.98784e-08	2.26945e-07	down
CG11454	199.365	0.576961	0.200354	2.8797	0.00398048	0.00745403	up
CG11456	216.268	-0.340306	0.146962	-2.31561	0.0205795	0.034158	down
CG11458	0	NA	NA	NA	NA	NA	nochange
CG11459	0.0848066	0.00462599	0.227622	0.0203231	0.983786	NA	nochange
CG1146	166.151	-0.848319	0.138934	-6.10593	1.02206e-09	3.9452e-09	down
CG11470	0.433048	0.00870734	0.306003	0.0284551	0.977299	NA	nochange
CG11474	290.611	-0.659359	0.0991535	-6.64988	2.93333e-11	1.31709e-10	down
CG11475	12.2295	-0.972377	0.400514	-2.42782	0.0151897	0.0258116	down
CG11486	1881.37	-0.74545	0.105898	-7.0393	1.9321e-12	9.60727e-12	down
CG11498	7.2968	1.95476	0.497279	3.93091	8.46236e-05	0.000199138	up
CG11504	311.832	-1.08556	0.126198	-8.602	7.83376e-18	6.15939e-17	down
CG11505	1907.72	-0.770278	0.1327	-5.80467	6.44931e-09	2.31021e-08	down
CG11523	342.885	-1.63884	0.108249	-15.1395	8.89126e-52	5.70219e-50	down
CG11529	1.11285	0.212623	0.478504	0.444349	0.65679	0.721588	nochange
CG11534	246.938	0.157363	0.148103	1.06252	0.288	0.360287	nochange
CG11537	765.028	-0.671072	0.0912452	-7.3546	1.91501e-13	1.03963e-12	down
CG11539	60.0134	0.162276	0.216048	0.75111	0.452587	0.528432	nochange
CG11550	7.71485	1.16704	0.545133	2.14083	0.0322875	0.0514493	nochange
CG11555	359.67	0.356557	0.152753	2.33421	0.0195846	0.0326288	up
CG11560	134.028	-1.27259	0.158041	-8.05224	8.12906e-16	5.38092e-15	down
CG11562	176.98	-0.459714	0.179361	-2.56307	0.0103752	0.0181725	down
CG11563	523.088	1.21202	0.142897	8.48175	2.21829e-17	1.66897e-16	up
CG11566	0	NA	NA	NA	NA	NA	nochange
CG11570	0	NA	NA	NA	NA	NA	nochange
CG11576	325.077	-0.823882	0.106894	-7.70749	1.28317e-14	7.67882e-14	down
CG11581	0.154024	0.0461839	0.227622	0.202897	0.839215	NA	nochange
CG11583	851.56	0.776747	0.120321	6.4556	1.0779e-10	4.58464e-10	up
CG11584	0.714024	0.402297	0.433524	0.927969	0.353424	0.427029	nochange
CG11585	0.0507187	0.00462599	0.227622	0.0203231	0.983786	NA	nochange
CG11586	192.242	-0.103137	0.150134	-0.686961	0.492107	0.565641	nochange
CG11588	0	NA	NA	NA	NA	NA	nochange
CG11590	232.75	-0.0189119	0.120852	-0.156488	0.875649	0.906913	nochange
CG11593	696.68	-0.445564	0.126828	-3.51313	0.000442856	0.000951108	down
CG11594	48.7068	1.7226	0.320581	5.37338	7.72745e-08	2.49974e-07	up
CG11596	1039.96	-0.959417	0.090904	-10.5542	4.85877e-26	6.94314e-25	down
CG11597	29.5725	1.94084	0.332862	5.83075	5.51778e-09	1.98387e-08	up
CG11598	1.2561	0.214174	0.53763	0.398367	0.69036	0.74956	nochange
CG11600	0.494364	0.116847	0.348627	0.335163	0.737502	0.787033	nochange
CG11601	243.283	0.69202	0.140298	4.9325	8.1182e-07	2.39209e-06	up
CG11608	0	NA	NA	NA	NA	NA	nochange
CG1161	636.369	0.501367	0.115783	4.33023	1.4895e-05	3.82564e-05	up
CG11617	1.03807	0.159158	0.499814	0.318435	0.750155	0.7971	nochange
CG11619	10.4421	1.95327	0.486927	4.01143	6.03522e-05	0.000144482	up
CG11626	3.93057	0.695148	0.558342	1.24502	0.213124	0.277538	nochange
CG11629	0.124222	0.00462599	0.227622	0.0203231	0.983786	NA	nochange
CG11630	0.132069	0.00462599	0.227622	0.0203231	0.983786	NA	nochange
CG11634	0.21699	0.00462599	0.227622	0.0203231	0.983786	NA	nochange
CG11635	0.139652	0.00462599	0.227622	0.0203231	0.983786	NA	nochange
CG11638	12.8747	0.802693	0.456936	1.75668	0.0789715	0.115517	nochange
CG11652	484.462	-1.09183	0.0974643	-11.2024	3.9683e-29	6.80298e-28	down
CG11655	202.329	0.338255	0.13155	2.57131	0.0101313	0.0177778	up
CG11656	0.0424033	0.00462599	0.227622	0.0203231	0.983786	NA	nochange
CG11658	112.139	1.53322	0.189521	8.08998	5.96754e-16	4.00823e-15	up
CG11659	2.44692	1.59405	0.527627	3.02117	0.00251802	0.00485894	up
CG11663	0	NA	NA	NA	NA	NA	nochange
CG11664	0	NA	NA	NA	NA	NA	nochange
CG11665	1412.88	-0.400723	0.116213	-3.44818	0.000564379	0.00119522	down
CG11666	0	NA	NA	NA	NA	NA	nochange
CG11668	0.170952	0.00462599	0.227622	0.0203231	0.983786	NA	nochange
CG11670	2.15303	1.15807	0.550137	2.10505	0.0352869	0.0558359	nochange
CG11671	2.71946	0.208621	0.559657	0.372765	0.709323	0.764704	nochange
CG11672	0.0473705	0.00462599	0.227622	0.0203231	0.983786	NA	nochange
CG11674	1657.96	0.158366	0.162822	0.972632	0.330736	0.404018	nochange
CG11679	322.297	0.479521	0.0966911	4.95931	7.07454e-07	2.09559e-06	up
CG11686	96.3128	-0.594133	0.242997	-2.44502	0.0144846	0.0247318	down
CG11693	0	NA	NA	NA	NA	NA	nochange
CG11694	0	NA	NA	NA	NA	NA	nochange
CG11695	133.451	-0.208242	0.146341	-1.42299	0.154739	0.208711	nochange
CG11696	292.235	-0.697839	0.122658	-5.68932	1.27549e-08	4.43465e-08	down
CG11698	0	NA	NA	NA	NA	NA	nochange
CG11699	217.374	0.402762	0.123573	3.25931	0.00111683	0.00227685	up
CG11700	8.47463	-0.409723	0.502946	-0.814646	0.415275	0.491825	nochange
CG11703	0	NA	NA	NA	NA	NA	nochange
CG11710	338.382	0.221389	0.11323	1.95521	0.0505584	0.0775569	nochange
CG11714	0	NA	NA	NA	NA	NA	nochange
CG1172	561.626	-0.788698	0.110332	-7.14843	8.77729e-13	4.49461e-12	down
CG11722	177.12	1.05011	0.210697	4.98398	6.22901e-07	1.8565e-06	up
CG11723	306.481	-0.582241	0.109063	-5.3386	9.36688e-08	3.00451e-07	down
CG11726	0	NA	NA	NA	NA	NA	nochange
CG11737	511.731	-0.396124	0.113605	-3.48685	0.000488743	0.00104188	down
CG11741	0.17531	0.0877417	0.227622	0.385472	0.699888	NA	nochange
CG11752	292.968	0.515212	0.126709	4.06612	4.78027e-05	0.000115898	up
CG11753	210.935	0.187083	0.138522	1.35056	0.176836	0.235736	nochange
CG11755	132.74	0.118507	0.194733	0.608561	0.542815	0.612941	nochange
CG11756	1.21431	-0.223586	0.533775	-0.418878	0.675306	0.73797	nochange
CG11760	3.7543	0.0498874	0.555745	0.0897667	0.928473	0.952266	nochange
CG11768	0	NA	NA	NA	NA	NA	nochange
CG11771	1126.62	-0.370871	0.0847597	-4.37556	1.21122e-05	3.14888e-05	down
CG11777	179.458	0.385649	0.176952	2.1794	0.0293023	0.0470872	up
CG11779	612.15	-0.721699	0.141421	-5.10319	3.33978e-07	1.02406e-06	down
CG11781	519.233	0.938171	0.196373	4.7775	1.7749e-06	5.06313e-06	up
CG11786	0.18924	0.00462599	0.227622	0.0203231	0.983786	NA	nochange
CG11788	111.369	-0.749593	0.19947	-3.75793	0.000171326	0.000389149	down
CG11790	477.263	0.29938	0.104497	2.86496	0.00417059	0.00777994	up
CG11791	281.64	1.90885	0.186467	10.237	1.35411e-24	1.69798e-23	up
CG11796	0.596708	0.271531	0.442365	0.613817	0.539336	0.609411	nochange
CG11802	331.03	-0.466948	0.154928	-3.01398	0.00257849	0.00497203	down
CG11807	492.907	-0.884864	0.143076	-6.18459	6.22646e-10	2.46328e-09	down
CG11808	105.359	0.102967	0.18572	0.554423	0.579289	0.648146	nochange
CG11811	774.56	0.101739	0.115138	0.883623	0.3769	0.451703	nochange
CG11815	0	NA	NA	NA	NA	NA	nochange
CG11816	0.272557	0.00462599	0.227622	0.0203231	0.983786	NA	nochange
CG11825	74.0807	-0.399924	0.188094	-2.12619	0.0334872	0.0532096	nochange
CG11828	0.53542	0.270341	0.385724	0.700865	0.483388	0.557364	nochange
CG11835	1.15595	-0.133038	0.462912	-0.287393	0.773811	0.816532	nochange
CG11836	270.308	-0.323241	0.156068	-2.07115	0.0383446	0.0602534	nochange
CG11837	322.257	1.12599	0.133607	8.42764	3.52692e-17	2.60747e-16	up
CG11839	229.688	0.667702	0.176478	3.78349	0.000154643	0.000352985	up
CG11841	1.59876	0.395643	0.541253	0.730977	0.464793	0.540195	nochange
CG11842	1.51636	0.97953	0.538451	1.81916	0.0688864	0.102325	nochange
CG11843	3.59396	-0.339067	0.547814	-0.618946	0.535952	0.606478	nochange
CG11851	678.024	-1.05371	0.108495	-9.71214	2.67667e-22	2.8639e-21	down
CG11852	8.8987	2.07001	0.517286	4.00168	6.28934e-05	0.000150295	up
CG11854	0.0535598	0.00462599	0.227622	0.0203231	0.983786	NA	nochange
CG11857	1227.18	-0.120342	0.0858907	-1.4011	0.161183	0.216607	nochange
CG11858	194.569	0.97056	0.190713	5.08911	3.5974e-07	1.09957e-06	up
CG11865	0	NA	NA	NA	NA	NA	nochange
CG11873	889.305	-1.29956	0.196118	-6.62641	3.43944e-11	1.5327e-10	down
CG11876	1183.64	0.584957	0.0945498	6.18676	6.14115e-10	2.43315e-09	up
CG11878	9.95749	1.93113	0.557354	3.46482	0.000530596	0.00112749	up
CG11882	171.497	0.162559	0.159853	1.01693	0.309188	0.382168	nochange
CG11883	244.746	-0.332641	0.161476	-2.06	0.0393986	0.0617637	nochange
CG11885	211.232	0.586452	0.131373	4.46401	8.0438e-06	2.1356e-05	up
CG11889	0	NA	NA	NA	NA	NA	nochange
CG11891	0	NA	NA	NA	NA	NA	nochange
CG11892	73.9562	3.10314	0.398208	7.79277	6.55537e-15	4.02007e-14	up
CG11893	3.82563	1.68945	0.553365	3.05304	0.00226536	0.00439531	up
CG11897	2930.16	-1.4325	0.102417	-13.987	1.87256e-44	8.17019e-43	down
CG11898	0.324532	0.103838	0.331548	0.313192	0.754135	NA	nochange
CG11899	847.08	-0.413389	0.109091	-3.78938	0.000151022	0.000345018	down
CG11902	519.878	-0.86865	0.166446	-5.2188	1.8009e-07	5.64061e-07	down
CG11905	0	NA	NA	NA	NA	NA	nochange
CG11906	326.236	-1.05041	0.109487	-9.59399	8.47409e-22	8.6662e-21	down
CG11911	0.0623576	0.00462599	0.227622	0.0203231	0.983786	NA	nochange
CG11912	0	NA	NA	NA	NA	NA	nochange
CG11920	646.259	0.986611	0.178688	5.52142	3.36268e-08	1.12611e-07	up
CG11927	195.531	-0.654117	0.121591	-5.37965	7.46309e-08	2.41716e-07	down
CG11929	0.384062	0.162555	0.303798	0.535077	0.592597	NA	nochange
CG11951	2.25644	0.820178	0.557616	1.47086	0.141328	0.192641	nochange
CG11961	155.845	0.694252	0.168123	4.12944	3.63652e-05	8.91421e-05	up
CG11964	435.05	-0.296762	0.0971926	-3.05334	0.0022631	0.00439171	down
CG11966	10.0621	0.430134	0.494134	0.870481	0.384038	0.459481	nochange
CG11970	426.139	-0.934311	0.162804	-5.73887	9.53084e-09	3.35867e-08	down
CG11975	295.733	0.120624	0.109736	1.09922	0.271671	0.342435	nochange
CG11977	0.0622957	0.0461839	0.227622	0.202897	0.839215	NA	nochange
CG11980	1061.43	0.355012	0.107578	3.30004	0.000966698	0.00198447	up
CG11982	498.444	-0.320974	0.100287	-3.20054	0.00137172	0.00275586	down
CG11983	12.0399	-0.149481	0.406551	-0.367682	0.71311	0.767854	nochange
CG11986	217.299	0.128608	0.142799	0.900623	0.367789	0.442178	nochange
CG11997	0	NA	NA	NA	NA	NA	nochange
CG11999	456.675	0.457313	0.16566	2.76056	0.00577025	0.0105063	up
CG12003	0.835362	0.376922	0.376573	1.00093	0.316863	0.39034	nochange
CG12004	1141.07	-0.217834	0.0780572	-2.7907	0.00525945	0.00964616	down
CG12007	320.38	0.684332	0.114539	5.97464	2.306e-09	8.62905e-09	up
CG12009	0.329268	-0.095235	0.249519	-0.381674	0.702703	NA	nochange
CG12010	223.539	-0.144682	0.12703	-1.13896	0.254721	0.323849	nochange
CG12011	0.23972	0.00462599	0.227622	0.0203231	0.983786	NA	nochange
CG12012	219.721	0.405517	0.142654	2.84266	0.00447391	0.00829778	up
CG12016	0.497939	-0.22611	0.373075	-0.60607	0.544468	0.614482	nochange
CG12017	0.191305	0.0877417	0.227622	0.385472	0.699888	NA	nochange
CG12018	349.177	-0.551029	0.105177	-5.23905	1.61403e-07	5.08671e-07	down
CG12020	0.0921589	0.0461839	0.227622	0.202897	0.839215	NA	nochange
CG12024	558.721	-0.629261	0.0948065	-6.63732	3.19438e-11	1.43068e-10	down
CG12025	601.765	-0.119836	0.117522	-1.01969	0.307878	0.381124	nochange
CG12034	553.056	-0.762637	0.0839133	-9.08839	1.00518e-19	8.88059e-19	down
CG12035	0.0667133	0.00462599	0.227622	0.0203231	0.983786	NA	nochange
CG12038	2.53182	-0.88948	0.555453	-1.60136	0.109297	0.153843	nochange
CG12054	1017.82	-0.669825	0.0839167	-7.98202	1.4396e-15	9.2548e-15	down
CG12056	124.865	-1.01317	0.221766	-4.56865	4.90879e-06	1.33586e-05	down
CG12057	0.0424033	0.00462599	0.227622	0.0203231	0.983786	NA	nochange
CG12061	2.93087	0.680873	0.558787	1.21848	0.22304	0.288656	nochange
CG12065	351.072	1.11553	0.166005	6.71988	1.81877e-11	8.30658e-11	up
CG12069	1.04734	0.181702	0.521153	0.348653	0.727349	0.779196	nochange
CG12071	2.29129	0.195866	0.558618	0.350627	0.725869	0.77805	nochange
CG12075	116.256	0.531424	0.295614	1.7977	0.0722253	0.106852	nochange
CG12078	0.2323	0.0477844	0.231351	0.206545	0.836365	NA	nochange
CG1208	4.65245	1.5122	0.537335	2.81426	0.00488903	0.00901118	up
CG12081	367.852	-0.562466	0.0907659	-6.19688	5.75927e-10	2.29208e-09	down
CG12084	682.001	-1.31594	0.120707	-10.9019	1.12848e-27	1.77981e-26	down
CG12091	754.772	-0.685733	0.100652	-6.81288	9.56669e-12	4.4827e-11	down
CG12093	380.789	0.294921	0.0984066	2.99696	0.00272683	0.00524384	up
CG12096	394.447	-0.147863	0.0896844	-1.64871	0.0992079	0.141142	nochange
CG12099	686.412	-0.653561	0.168985	-3.86757	0.000109923	0.000255122	down
CG12104	303.445	-0.21415	0.10173	-2.10507	0.035285	0.0558359	nochange
CG12105	3.14018	1.08233	0.557285	1.94214	0.0521202	0.0796314	nochange
CG12106	135.01	-0.840336	0.156596	-5.36626	8.03874e-08	2.59649e-07	down
CG12107	564.11	-0.32161	0.0820496	-3.91971	8.86564e-05	0.000207985	down
CG12111	0.174587	0.00462599	0.227622	0.0203231	0.983786	NA	nochange
CG12112	321.318	-0.12015	0.129136	-0.930418	0.352155	0.4258	nochange
CG12115	0.325978	0.00790853	0.292811	0.027009	0.978453	NA	nochange
CG12116	64.3986	1.76801	0.254384	6.95017	3.64853e-12	1.76395e-11	up
CG12118	244.347	-0.0726127	0.109665	-0.66213	0.507888	0.580521	nochange
CG12121	931.688	-0.743743	0.122693	-6.06182	1.34588e-09	5.13375e-09	down
CG12123	204.634	0.700045	0.154451	4.53246	5.82997e-06	1.57049e-05	up
CG12126	0	NA	NA	NA	NA	NA	nochange
CG12128	582.356	-0.329944	0.0805412	-4.09658	4.19293e-05	0.000102146	down
CG12129	603.058	-0.590491	0.130936	-4.50976	6.49024e-06	1.73912e-05	down
CG1213	30.8728	1.29372	0.463973	2.78836	0.00529761	0.00970378	up
CG12133	0.0623576	0.00462599	0.227622	0.0203231	0.983786	NA	nochange
CG12134	474.4	0.778366	0.114854	6.77701	1.22689e-11	5.6863e-11	up
CG12147	0.0698262	0.00462599	0.227622	0.0203231	0.983786	NA	nochange
CG12155	326.742	-0.98262	0.106048	-9.26584	1.93547e-20	1.79642e-19	down
CG12158	0	NA	NA	NA	NA	NA	nochange
CG12159	727.028	-1.84477	0.113641	-16.2333	2.93348e-59	3.15453e-57	down
CG12163	1266.25	0.058247	0.068697	0.847882	0.396504	0.472216	nochange
CG12164	0.0953275	0.00462599	0.227622	0.0203231	0.983786	NA	nochange
CG12170	307.153	0.418708	0.167578	2.49859	0.0124689	0.0215353	up
CG12171	663.101	0.134409	0.144464	0.930395	0.352167	0.4258	nochange
CG12173	361.629	0.687784	0.141066	4.8756	1.08478e-06	3.15533e-06	up
CG12177	448.528	0.698091	0.227232	3.07215	0.00212525	0.00413704	up
CG12179	249.237	-1.18351	0.178397	-6.63415	3.26381e-11	1.46055e-10	down
CG1218	603.847	0.000310413	0.122408	0.00253589	0.997977	0.998164	nochange
CG12182	124.14	-0.141967	0.162654	-0.872815	0.382764	0.458112	nochange
CG12184	9.66487	-0.395998	0.444061	-0.891764	0.372519	0.447255	nochange
CG12194	13.4841	1.08147	0.438961	2.4637	0.0137509	0.0235851	up
CG12200	1.44449	0.463868	0.543992	0.85271	0.39382	0.469444	nochange
CG12204	118.005	-1.68611	0.194294	-8.67813	4.02336e-18	3.24736e-17	down
CG12206	43.0869	2.00654	0.293225	6.84299	7.75559e-12	3.65498e-11	up
CG12209	0.377098	0.0135164	0.371815	0.0363524	0.971001	NA	nochange
CG12213	481.535	-0.196335	0.0878221	-2.2356	0.0253781	0.0413618	down
CG12219	276.559	-0.527326	0.127178	-4.14636	3.378e-05	8.31496e-05	down
CG12224	6.9592	1.86875	0.518436	3.60459	0.000312641	0.000686613	up
CG12229	0	NA	NA	NA	NA	NA	nochange
CG12231	0.165611	0.0877417	0.227622	0.385472	0.699888	NA	nochange
CG12236	557.215	-0.917064	0.119479	-7.67553	1.64742e-14	9.80346e-14	down
CG12237	771.88	-0.404173	0.154516	-2.61574	0.00890339	0.0157451	down
CG12239	0.12575	0.0461839	0.227622	0.202897	0.839215	NA	nochange
CG12241	379.895	-0.589559	0.129435	-4.55485	5.24234e-06	1.42119e-05	down
CG12253	243.804	0.0488874	0.158918	0.307626	0.758367	0.803581	nochange
CG12256	0.0497556	0.0461839	0.227622	0.202897	0.839215	NA	nochange
CG12259	194.422	0.464724	0.149399	3.11062	0.00186698	0.00366646	up
CG12262	2143.12	0.0117646	0.111671	0.105351	0.916097	0.942024	nochange
CG12264	439.708	0.0808491	0.0874738	0.924267	0.355347	0.428818	nochange
CG12267	196.576	0.857506	0.15237	5.6278	1.82525e-08	6.25214e-08	up
CG12268	0.44994	0.26694	0.380377	0.701776	0.482819	NA	nochange
CG1227	279.842	-0.368192	0.120052	-3.06694	0.00216259	0.00420531	down
CG12278	0.0497556	0.0461839	0.227622	0.202897	0.839215	NA	nochange
CG12279	171.945	0.669046	0.206821	3.23491	0.00121683	0.00246656	up
CG12288	533.27	0.926394	0.126906	7.29986	2.88062e-13	1.54028e-12	up
CG12289	0	NA	NA	NA	NA	NA	nochange
CG12290	509.276	4.22744	0.233253	18.1238	2.06748e-73	3.93042e-71	up
CG12299	465.99	-0.992998	0.0863325	-11.502	1.28879e-30	2.4327e-29	down
CG12301	433.07	-0.465115	0.146197	-3.18143	0.0014655	0.00292881	down
CG12307	0	NA	NA	NA	NA	NA	nochange
CG12309	0	NA	NA	NA	NA	NA	nochange
CG1231	1.46332	1.0789	0.521646	2.06826	0.0386151	0.0606337	nochange
CG12310	0	NA	NA	NA	NA	NA	nochange
CG12316	712.533	-1.96098	0.159935	-12.2611	1.46488e-34	3.64371e-33	down
CG12320	140.58	0.173147	0.149813	1.15576	0.247781	0.316064	nochange
CG12321	603.29	0.361078	0.0810307	4.45607	8.34763e-06	2.21232e-05	up
CG12325	749.391	0.380676	0.159732	2.38322	0.017162	0.0288955	up
CG1233	282.983	-0.949694	0.136881	-6.93812	3.97359e-12	1.91416e-11	down
CG12333	305.814	-0.36302	0.103165	-3.51884	0.000433438	0.000932763	down
CG12338	84.8375	0.511293	0.183354	2.78856	0.00529422	0.00969923	up
CG1234	1019.79	0.81369	0.0950961	8.55651	1.16339e-17	9.06698e-17	up
CG12341	183.906	-0.216442	0.143198	-1.51149	0.130664	0.179865	nochange
CG12343	239.453	0.661949	0.152174	4.34995	1.36166e-05	3.52021e-05	up
CG12344	1.10603	0.61651	0.492712	1.25126	0.21084	0.275007	nochange
CG12347	0	NA	NA	NA	NA	NA	nochange
CG12355	55.007	4.02667	0.407873	9.87235	5.48621e-23	6.1675e-22	up
CG1236	505.354	0.00656341	0.0886405	0.0740453	0.940974	0.962029	nochange
CG12362	0	NA	NA	NA	NA	NA	nochange
CG12374	17.7003	0.684765	0.294332	2.32651	NA	NA	nochange
CG12375	374.215	-0.424055	0.126234	-3.35927	0.000781482	0.00162493	down
CG12376	0	NA	NA	NA	NA	NA	nochange
CG12379	51.4135	2.88718	0.306338	9.42484	4.30772e-21	4.17288e-20	up
CG12384	611.212	0.793702	0.147532	5.37986	7.4543e-08	2.41505e-07	up
CG1239	227.539	-2.6952	0.191626	-14.0649	6.24195e-45	2.80388e-43	down
CG12391	628.029	-1.33377	0.115646	-11.5332	8.97347e-31	1.70592e-29	down
CG12393	241.795	-0.296972	0.132574	-2.24005	0.0250875	0.0409508	down
CG12395	0.0535598	0.00462599	0.227622	0.0203231	0.983786	NA	nochange
CG12398	981.375	3.60514	0.163426	22.0597	7.70383e-108	1.02519e-104	up
CG12402	0.957712	0.545932	0.441828	1.23562	0.216599	0.281473	nochange
CG12404	555.755	-0.232284	0.0832253	-2.79103	0.00525407	0.00963895	down
CG12420	0.725503	-0.0918687	0.428451	-0.21442	0.830219	0.864995	nochange
CG12426	0.0622957	0.0461839	0.227622	0.202897	0.839215	NA	nochange
CG12428	359.796	-1.11984	0.114684	-9.76456	1.59808e-22	1.74494e-21	down
CG12438	0	NA	NA	NA	NA	NA	nochange
CG12439	0.0622957	0.0461839	0.227622	0.202897	0.839215	NA	nochange
CG12446	0.103871	-0.0369319	0.227622	-0.162251	0.871108	NA	nochange
CG12448	0.0535598	0.00462599	0.227622	0.0203231	0.983786	NA	nochange
CG1246	1.79401	1.26999	0.535634	2.37101	0.0177396	0.0297552	up
CG12464	0	NA	NA	NA	NA	NA	nochange
CG12470	0.190371	0.00462599	0.227622	0.0203231	0.983786	NA	nochange
CG12477	2.0748	1.15425	0.552147	2.09047	0.0365756	0.0576352	nochange
CG12479	0	NA	NA	NA	NA	NA	nochange
CG12480	0	NA	NA	NA	NA	NA	nochange
CG12481	0	NA	NA	NA	NA	NA	nochange
CG12483	0.395115	0.0135801	0.372564	0.0364504	0.970923	NA	nochange
CG12484	5.05639	0.849223	0.536908	1.58169	0.11372	0.159255	nochange
CG12490	0	NA	NA	NA	NA	NA	nochange
CG12491	0	NA	NA	NA	NA	NA	nochange
CG12493	23.9721	1.51617	0.398692	3.80286	0.000143035	0.000327615	up
CG12496	0	NA	NA	NA	NA	NA	nochange
CG12498	0.0667133	0.00462599	0.227622	0.0203231	0.983786	NA	nochange
CG12499	2587.26	-0.113474	0.197109	-0.575691	0.564824	0.634362	nochange
CG12502	0.093122	0.00462599	0.227622	0.0203231	0.983786	NA	nochange
CG12506	0.198897	0.00462599	0.227622	0.0203231	0.983786	NA	nochange
CG12507	0.667766	-0.104319	0.423711	-0.246203	0.805525	0.843061	nochange
CG12511	0.0848066	0.00462599	0.227622	0.0203231	0.983786	NA	nochange
CG12512	160.813	-0.0382397	0.182331	-0.209727	0.833881	0.867875	nochange
CG12516	0	NA	NA	NA	NA	NA	nochange
CG12517	86.6209	1.03768	0.325425	3.18868	0.00142923	0.00286277	up
CG12519	0.5064	0.268508	0.384947	0.69752	0.485478	0.559238	nochange
CG12520	26.9869	0.201651	0.301939	0.667853	0.504228	0.577081	nochange
CG12521	0	NA	NA	NA	NA	NA	nochange
CG12522	0.84536	0.1381	0.398263	0.346755	0.728775	0.780145	nochange
CG12523	0.104699	0.0461839	0.227622	0.202897	0.839215	NA	nochange
CG12531	0.263379	0.201228	0.280372	0.717718	0.472931	NA	nochange
CG12535	16.1518	2.61711	0.485989	5.38512	7.23967e-08	2.34909e-07	up
CG12538	0	NA	NA	NA	NA	NA	nochange
CG12539	0.0507187	0.00462599	0.227622	0.0203231	0.983786	NA	nochange
CG12540	0.287881	0.101441	0.243882	0.415941	0.677453	NA	nochange
CG12541	14.2548	2.39111	0.446179	5.35909	8.36435e-08	2.6973e-07	up
CG12546	0	NA	NA	NA	NA	NA	nochange
CG12547	707.404	-0.649275	0.15822	-4.10362	4.06732e-05	9.92451e-05	down
CG12560	183.749	1.62829	0.165267	9.8525	6.68628e-23	7.48498e-22	up
CG12567	1322.97	-0.330647	0.14294	-2.31319	0.0207122	0.0343515	down
CG12576	913.951	-0.373228	0.0881285	-4.23504	2.28513e-05	5.74304e-05	down
CG12581	319.444	2.51914	0.215128	11.7099	1.13377e-31	2.26456e-30	up
CG12589	0.10093	0.00462599	0.227622	0.0203231	0.983786	NA	nochange
CG12590	0.278381	0.0527799	0.242548	0.217606	0.827736	NA	nochange
CG12592	26.1787	-0.938245	0.382219	-2.45473	0.0140989	0.0241275	down
CG12594	0.0424033	0.00462599	0.227622	0.0203231	0.983786	NA	nochange
CG12605	4.23974	1.10521	0.552726	1.99955	0.0455484	0.0703684	nochange
CG12607	12.6573	1.41162	0.492165	2.86818	0.0041284	0.00770934	up
CG12608	550.442	1.1254	0.146991	7.65622	1.91488e-14	1.13066e-13	up
CG12609	0	NA	NA	NA	NA	NA	nochange
CG12617	0	NA	NA	NA	NA	NA	nochange
CG12620	0	NA	NA	NA	NA	NA	nochange
CG12637	0.0971261	0.0461839	0.227622	0.202897	0.839215	NA	nochange
CG12640	0	NA	NA	NA	NA	NA	nochange
CG12643	11.0254	2.44981	0.45352	5.40178	6.59818e-08	2.14749e-07	up
CG12645	0.225683	0.00470655	0.229505	0.0205074	0.983639	NA	nochange
CG1265	559.007	-3.04558	0.18536	-16.4307	1.15367e-60	1.34967e-58	down
CG12655	20.2625	3.37326	0.461942	7.30233	2.82817e-13	1.51605e-12	up
CG12659	124.004	-0.816147	0.162431	-5.02459	5.04508e-07	1.51809e-06	down
CG12661	1.78584	0.569596	0.552246	1.03142	0.302346	0.375542	nochange
CG12662	0.559695	-0.325087	0.45526	-0.714068	0.475185	0.549871	nochange
CG12672	0.0424033	0.00462599	0.227622	0.0203231	0.983786	NA	nochange
CG12674	0.0623576	0.00462599	0.227622	0.0203231	0.983786	NA	nochange
CG12679	0.0507187	0.00462599	0.227622	0.0203231	0.983786	NA	nochange
CG12680	0	NA	NA	NA	NA	NA	nochange
CG12682	0.129071	0.00462599	0.227622	0.0203231	0.983786	NA	nochange
CG12684	0	NA	NA	NA	NA	NA	nochange
CG12688	0.733942	-0.403707	0.451929	-0.893297	0.371698	0.446424	nochange
CG12689	0.181995	0.00462599	0.227622	0.0203231	0.983786	NA	nochange
CG12691	0	NA	NA	NA	NA	NA	nochange
CG12692	0.495793	0.115695	0.347807	0.332641	0.739405	0.788275	nochange
CG12693	0.0507187	0.00462599	0.227622	0.0203231	0.983786	NA	nochange
CG12698	1.73249	0.11772	0.548983	0.214432	0.83021	0.864995	nochange
CG12699	0.240818	0.00491802	0.234362	0.0209847	0.983258	NA	nochange
CG12702	207.129	-1.59531	0.152706	-10.4469	1.51359e-25	2.06852e-24	down
CG12708	497.963	-3.71471	0.246049	-15.0974	1.68403e-51	1.06716e-49	down
CG1271	110.246	0.282655	0.196405	1.43914	0.150111	0.203112	nochange
CG12713	149.736	-0.6992	0.176021	-3.97225	7.11972e-05	0.000169	down
CG12715	0.0507187	0.00462599	0.227622	0.0203231	0.983786	NA	nochange
CG12716	112.057	-0.351282	0.541486	-0.648736	0.516509	0.588858	nochange
CG12717	322.82	-1.066	0.150656	-7.0757	1.48701e-12	7.46381e-12	down
CG12721	266.87	0.607979	0.172701	3.52042	0.000430867	0.000927418	up
CG12723	0.532268	0.0126194	0.351458	0.035906	0.971357	0.980789	nochange
CG12725	0.744343	0.586991	0.424796	1.38182	0.167027	0.223697	nochange
CG12728	231.01	0.616685	0.156551	3.9392	8.17531e-05	0.000192853	up
CG12729	0	NA	NA	NA	NA	NA	nochange
CG1273	43.7531	2.89165	0.478186	6.04714	1.47444e-09	5.60603e-09	up
CG12730	41.505	2.31281	0.328212	7.04668	1.83238e-12	9.12846e-12	up
CG12744	476.454	2.24983	0.189561	11.8687	1.72207e-32	3.67399e-31	up
CG12746	204.159	-0.734611	0.115677	-6.35055	2.14543e-10	8.85626e-10	down
CG1275	552.209	0.024551	0.103585	0.237014	0.812646	0.849512	nochange
CG12766	3.35889	1.43361	0.549772	2.60764	0.00911701	0.0160961	up
CG12768	10.316	0.911606	0.435024	2.09553	0.0361238	0.0570415	nochange
CG12769	67.7422	-0.352977	0.247411	-1.42668	0.153672	0.207429	nochange
CG12772	187.83	-0.645801	0.165945	-3.89166	9.95626e-05	0.000232189	down
CG12773	923.973	-0.578013	0.0745449	-7.75388	8.91255e-15	5.4157e-14	down
CG12780	0.331362	0.197314	0.331577	0.595077	0.551792	NA	nochange
CG12782	1.39472	0.191697	0.509755	0.376057	0.706875	0.762992	nochange
CG12783	0.179158	0.0461839	0.227622	0.202897	0.839215	NA	nochange
CG12784	0	NA	NA	NA	NA	NA	nochange
CG12788	0	NA	NA	NA	NA	NA	nochange
CG12795	549.529	-0.946062	0.119031	-7.94801	1.89527e-15	1.20748e-14	down
CG12811	235.232	-0.760412	0.13698	-5.55125	2.83629e-08	9.54938e-08	down
CG12814	79.6937	2.13675	0.229907	9.29397	1.48642e-20	1.38811e-19	up
CG12817	0.0507187	0.00462599	0.227622	0.0203231	0.983786	NA	nochange
CG12818	95.6673	-0.0340226	0.194232	-0.175164	0.86095	0.893428	nochange
CG12822	169.725	-0.200798	0.148718	-1.3502	0.176953	0.235808	nochange
CG12824	0.767562	0.575067	0.384546	1.49544	0.134799	0.184723	nochange
CG12825	12.8585	2.04087	0.435408	4.68726	2.7688e-06	7.75294e-06	up
CG12826	0.214252	-0.0369319	0.227622	-0.162251	0.871108	NA	nochange
CG12828	0	NA	NA	NA	NA	NA	nochange
CG12831	0.0622957	0.0461839	0.227622	0.202897	0.839215	NA	nochange
CG12836	0.0535598	0.00462599	0.227622	0.0203231	0.983786	NA	nochange
CG12848	264.52	-0.182588	0.184673	-0.988706	0.322807	0.396059	nochange
CG12849	0	NA	NA	NA	NA	NA	nochange
CG12851	3.71914	0.910487	0.559094	1.6285	0.103418	0.14648	nochange
CG12853	0	NA	NA	NA	NA	NA	nochange
CG12857	0.448323	0.445835	0.40299	1.10632	0.268589	NA	nochange
CG12860	0.0424033	0.00462599	0.227622	0.0203231	0.983786	NA	nochange
CG12861	0	NA	NA	NA	NA	NA	nochange
CG12862	0	NA	NA	NA	NA	NA	nochange
CG12863	196.541	-0.0204549	0.139954	-0.146155	0.883799	0.914198	nochange
CG12866	0.11162	0.0461839	0.227622	0.202897	0.839215	NA	nochange
CG12868	90.3638	0.89806	0.227024	3.9558	7.62797e-05	0.000180581	up
CG12869	6.2738	1.36921	0.549535	2.49158	0.0127177	0.0219225	up
CG12877	561.194	-0.824456	0.134612	-6.12467	9.08738e-10	3.53468e-09	down
CG1288	0	NA	NA	NA	NA	NA	nochange
CG12880	84.4232	1.27051	0.302365	4.20192	2.64662e-05	6.61563e-05	up
CG12883	232.192	-0.630848	0.172463	-3.65787	0.000254316	0.000564875	down
CG12885	0	NA	NA	NA	NA	NA	nochange
CG12895	191.85	0.328942	0.14359	2.29084	0.0219727	0.0362556	up
CG12896	5.44973	-0.131859	0.52334	-0.251956	0.801075	0.839028	nochange
CG12898	0.519792	0.00989496	0.315944	0.0313187	0.975015	0.981376	nochange
CG12902	0	NA	NA	NA	NA	NA	nochange
CG12909	547.814	1.01646	0.126519	8.03407	9.42941e-16	6.17757e-15	up
CG1291	327.404	0.201893	0.118021	1.71065	0.0871451	0.126043	nochange
CG12910	21.0645	3.51911	0.457229	7.6966	1.39733e-14	8.3339e-14	up
CG12911	0.0507187	0.00462599	0.227622	0.0203231	0.983786	NA	nochange
CG12912	0	NA	NA	NA	NA	NA	nochange
CG12913	0.761599	0.375777	0.457024	0.822226	0.410948	0.487406	nochange
CG12914	0	NA	NA	NA	NA	NA	nochange
CG12917	0.568572	0.1487	0.382989	0.388262	0.697822	0.756057	nochange
CG12920	1.08765	-0.799597	0.489931	-1.63206	0.102667	0.145577	nochange
CG12923	0.489588	-0.115787	0.37889	-0.305594	0.759914	0.804899	nochange
CG12926	15.4631	2.38271	0.484048	4.92246	8.54635e-07	2.51338e-06	up
CG12929	73.0034	1.00485	0.246944	4.06915	4.71844e-05	0.000114477	up
CG12934	1.72377	0.564362	0.53383	1.0572	0.290422	0.363062	nochange
CG12935	182.387	0.016154	0.15434	0.104665	0.916642	0.942402	nochange
CG12942	625.547	-0.914658	0.101471	-9.01402	1.9863e-19	1.72763e-18	down
CG12945	636.521	-0.521538	0.091373	-5.70779	1.1445e-08	4.00141e-08	down
CG12947	69.9636	2.67803	0.257821	10.3871	2.83743e-25	3.79012e-24	up
CG12948	490.266	0.360912	0.119402	3.02266	0.0025056	0.00483674	up
CG12950	1.55824	0.203243	0.534141	0.380505	0.703571	0.760351	nochange
CG12951	0.0507187	0.00462599	0.227622	0.0203231	0.983786	NA	nochange
CG12963	1.92032	1.73353	0.543049	3.19221	0.00141188	0.00283067	up
CG12964	0.0980891	0.00462599	0.227622	0.0203231	0.983786	NA	nochange
CG12970	0.992538	0.633333	0.47926	1.32148	0.186341	0.246464	nochange
CG12971	8.22858	2.15525	0.517652	4.16351	3.13394e-05	7.77171e-05	up
CG12974	3.52348	1.40835	0.544835	2.58491	0.00974058	0.0171373	up
CG12975	242.849	0.887075	0.151659	5.84915	4.94093e-09	1.78976e-08	up
CG12983	0.0622957	0.0461839	0.227622	0.202897	0.839215	NA	nochange
CG12984	14.3655	2.28324	0.447267	5.10486	3.31036e-07	1.01572e-06	up
CG12985	0.568494	0.307808	0.431968	0.71257	0.476112	0.550825	nochange
CG12986	0	NA	NA	NA	NA	NA	nochange
CG1299	0.302937	0.0761371	0.287947	0.264414	0.791461	NA	nochange
CG12990	1.96509	0.501259	0.487116	1.02903	0.303463	0.376638	nochange
CG12991	128.443	0.874261	0.185029	4.72501	2.30106e-06	6.48415e-06	up
CG12992	3.90192	0.696451	0.545873	1.27585	0.202009	0.264851	nochange
CG12994	0.0424033	0.00462599	0.227622	0.0203231	0.983786	NA	nochange
CG12995	0.0623576	0.00462599	0.227622	0.0203231	0.983786	NA	nochange
CG12998	0.0507187	0.00462599	0.227622	0.0203231	0.983786	NA	nochange
CG13000	0.401735	0.11426	0.257973	0.442915	0.657827	NA	nochange
CG13001	120.335	-0.528657	0.195423	-2.70519	0.00682652	0.0122991	down
CG13002	0.0507187	0.00462599	0.227622	0.0203231	0.983786	NA	nochange
CG13003	32.7585	3.19778	0.428652	7.46008	8.64675e-14	4.8757e-13	up
CG13004	13.3395	2.10084	0.471682	4.45394	8.43082e-06	2.23326e-05	up
CG13005	340.401	-0.325386	0.105959	-3.07088	0.00213425	0.00415228	down
CG13008	0.0622957	0.0461839	0.227622	0.202897	0.839215	NA	nochange
CG13010	0.556868	0.0146136	0.375056	0.0389638	0.968919	0.980789	nochange
CG13012	3.79441	0.852028	0.542368	1.57094	0.116196	0.162318	nochange
CG13014	365.371	1.60033	0.160241	9.98701	1.73736e-23	2.01921e-22	up
CG13016	323.216	-0.362335	0.128574	-2.81811	0.00483074	0.00891455	down
CG13018	71.0668	0.864414	0.246676	3.50424	0.000457913	0.000981466	up
CG13021	0.256302	0.00493456	0.234736	0.0210217	0.983228	NA	nochange
CG13022	0	NA	NA	NA	NA	NA	nochange
CG13023	0.112113	0.0461839	0.227622	0.202897	0.839215	NA	nochange
CG13024	1.28396	0.535312	0.523591	1.02239	0.306598	0.379893	nochange
CG13025	682.984	-1.06738	0.130739	-8.16419	3.23588e-16	2.21254e-15	down
CG13026	0	NA	NA	NA	NA	NA	nochange
CG13028	1.51786	0.338942	0.515614	0.657356	0.510952	0.583522	nochange
CG13029	39.0376	3.36136	0.390691	8.60363	7.72365e-18	6.0818e-17	up
CG13031	0	NA	NA	NA	NA	NA	nochange
CG13032	6.19706	0.247391	0.543443	0.45523	0.648944	0.714835	nochange
CG13033	0.204614	-0.0369319	0.227622	-0.162251	0.871108	NA	nochange
CG13038	0.240171	0.00482697	0.232286	0.0207803	0.983421	NA	nochange
CG13039	0	NA	NA	NA	NA	NA	nochange
CG1304	0	NA	NA	NA	NA	NA	nochange
CG13040	0	NA	NA	NA	NA	NA	nochange
CG13041	0.257701	0.00462599	0.227622	0.0203231	0.983786	NA	nochange
CG13042	0	NA	NA	NA	NA	NA	nochange
CG13043	0	NA	NA	NA	NA	NA	nochange
CG13044	0.108595	0.00462599	0.227622	0.0203231	0.983786	NA	nochange
CG13045	1.35494	1.16862	0.534286	2.18725	0.0287242	0.0462769	up
CG13046	0.994902	0.589412	0.481572	1.22393	0.220977	0.286439	nochange
CG13047	0.657373	-0.22543	0.425887	-0.52932	0.596584	0.664911	nochange
CG13048	0.12275	0.00462599	0.227622	0.0203231	0.983786	NA	nochange
CG13049	0.0667133	0.00462599	0.227622	0.0203231	0.983786	NA	nochange
CG13050	0.0618646	0.00462599	0.227622	0.0203231	0.983786	NA	nochange
CG13051	0.185352	0.1293	0.227622	0.568046	0.570004	NA	nochange
CG13053	0	NA	NA	NA	NA	NA	nochange
CG13054	0.0618646	0.00462599	0.227622	0.0203231	0.983786	NA	nochange
CG13055	0.0661914	0.00462599	0.227622	0.0203231	0.983786	NA	nochange
CG13056	0	NA	NA	NA	NA	NA	nochange
CG13058	0.128056	0.00462599	0.227622	0.0203231	0.983786	NA	nochange
CG13059	0.063454	0.00462599	0.227622	0.0203231	0.983786	NA	nochange
CG13060	0	NA	NA	NA	NA	NA	nochange
CG13062	0.146682	0.00462599	0.227622	0.0203231	0.983786	NA	nochange
CG13063	0	NA	NA	NA	NA	NA	nochange
CG13064	0	NA	NA	NA	NA	NA	nochange
CG13065	0	NA	NA	NA	NA	NA	nochange
CG13066	0	NA	NA	NA	NA	NA	nochange
CG13067	26.7228	2.01501	0.405299	4.97167	6.63788e-07	1.97338e-06	up
CG13068	2.94798	0.8333	0.557826	1.49384	0.135219	0.185173	nochange
CG13069	0.124222	0.00462599	0.227622	0.0203231	0.983786	NA	nochange
CG1307	698.114	-0.0215231	0.128942	-0.166922	0.867432	0.899277	nochange
CG13070	0.190362	0.00462599	0.227622	0.0203231	0.983786	NA	nochange
CG13071	0	NA	NA	NA	NA	NA	nochange
CG13073	0.221475	0.00467228	0.228706	0.0204292	0.983701	NA	nochange
CG13074	0.0497556	0.0461839	0.227622	0.202897	0.839215	NA	nochange
CG13075	1.57855	0.736786	0.522208	1.41091	0.158272	0.213125	nochange
CG13077	2.05621	0.551279	0.548812	1.00449	0.315141	0.388399	nochange
CG13078	0	NA	NA	NA	NA	NA	nochange
CG13081	0	NA	NA	NA	NA	NA	nochange
CG13082	0.375216	0.00813146	0.296575	0.0274179	0.978126	NA	nochange
CG13083	3112.64	0.817576	0.309019	2.64571	0.008152	0.0145103	up
CG13084	2652.63	0.602059	0.425561	1.41474	0.157145	0.211714	nochange
CG13085	3.53905	1.6247	0.549988	2.95406	0.0031362	0.00597495	up
CG13086	3.05012	1.72604	0.555635	3.10643	0.00189364	0.00371539	up
CG13088	157.501	-0.32474	0.134944	-2.40648	0.0161072	0.0272445	down
CG1309	659.756	-0.304461	0.0797758	-3.81646	0.000135382	0.000311023	down
CG13091	4.38293	0.070489	0.55415	0.127202	0.89878	0.927442	nochange
CG13096	1741.36	0.519936	0.135141	3.84737	0.000119391	0.000276253	up
CG13097	590.093	-0.195825	0.135129	-1.44917	0.14729	0.199802	nochange
CG13101	68.1105	1.02749	0.331258	3.10178	0.00192363	0.00377007	up
CG13102	0.161869	0.0877417	0.227622	0.385472	0.699888	NA	nochange
CG13108	0.162948	0.00462599	0.227622	0.0203231	0.983786	NA	nochange
CG13110	0	NA	NA	NA	NA	NA	nochange
CG13113	327.222	1.26688	0.256716	4.93493	8.01794e-07	2.3632e-06	up
CG13114	2105.74	0.259879	0.485333	0.535466	0.592328	0.66086	nochange
CG13116	10.1194	1.86695	0.470574	3.96739	7.26629e-05	0.000172364	up
CG13117	190.229	2.12651	0.209753	10.1382	3.74038e-24	4.57177e-23	up
CG13123	67.6856	0.461885	0.203261	2.27237	0.0230643	0.0378807	up
CG13124	120.489	2.01805	0.252187	8.00219	1.22222e-15	7.90028e-15	up
CG13126	319.676	-0.432309	0.0997355	-4.33456	1.46055e-05	3.75579e-05	down
CG13127	0	NA	NA	NA	NA	NA	nochange
CG13131	0.616965	0.0175179	0.406017	0.0431458	0.965585	0.979105	nochange
CG13133	0.0622957	0.0461839	0.227622	0.202897	0.839215	NA	nochange
CG13135	0	NA	NA	NA	NA	NA	nochange
CG13137	0	NA	NA	NA	NA	NA	nochange
CG13138	87.0133	1.46188	0.253026	5.77758	7.57818e-09	2.69553e-08	up
CG1314	0	NA	NA	NA	NA	NA	nochange
CG13144	0.172689	0.00462599	0.227622	0.0203231	0.983786	NA	nochange
CG13148	15.8352	-3.31961	0.438478	-7.57074	3.71093e-14	2.1436e-13	down
CG1315	2.63136	1.02579	0.53356	1.92254	0.0545374	0.0829317	nochange
CG13151	62.4519	0.34746	0.203669	1.706	0.0880074	0.127093	nochange
CG13154	0.896365	0.359351	0.471572	0.762027	0.446044	0.522339	nochange
CG13155	0	NA	NA	NA	NA	NA	nochange
CG13157	0.69001	0.285352	0.360153	0.792307	0.428182	0.504585	nochange
CG13159	0.100623	-0.0784898	0.227622	-0.344825	0.730226	NA	nochange
CG1316	544.136	-0.166278	0.0934804	-1.77875	0.0752808	0.110681	nochange
CG13160	0.0622957	0.0461839	0.227622	0.202897	0.839215	NA	nochange
CG13164	0.545226	0.153492	0.388329	0.395264	0.692648	0.751305	nochange
CG13168	0.511559	0.366078	0.380691	0.961613	0.336244	0.409712	nochange
CG1317	656.91	-0.100093	0.0969208	-1.03273	0.301731	0.374909	nochange
CG13170	0	NA	NA	NA	NA	NA	nochange
CG13171	0	NA	NA	NA	NA	NA	nochange
CG13175	0	NA	NA	NA	NA	NA	nochange
CG13177	0.178151	0.0877417	0.227622	0.385472	0.699888	NA	nochange
CG13185	1880	1.08452	0.333983	3.24724	0.0011653	0.00236978	up
CG13186	0	NA	NA	NA	NA	NA	nochange
CG13192	374.599	0.460867	0.0907386	5.07907	3.79296e-07	1.15635e-06	up
CG13193	0	NA	NA	NA	NA	NA	nochange
CG13196	0.38469	0.205069	0.337315	0.607946	0.543223	NA	nochange
CG13197	321.533	-0.605209	0.10359	-5.84237	5.14634e-09	1.85974e-08	down
CG13198	3.36116	1.86465	0.55042	3.3877	0.000704824	0.00147465	up
CG13202	0.703254	-0.133256	0.444696	-0.299657	0.764439	0.808807	nochange
CG13203	0.0622957	0.0461839	0.227622	0.202897	0.839215	NA	nochange
CG13204	40.0372	-0.571619	0.24382	-2.34443	0.0190562	0.0317882	down
CG13215	0	NA	NA	NA	NA	NA	nochange
CG13216	0.0618646	0.00462599	0.227622	0.0203231	0.983786	NA	nochange
CG13217	0.0424033	0.00462599	0.227622	0.0203231	0.983786	NA	nochange
CG13218	5.33037	1.37331	0.543428	2.52713	0.0115	0.019995	up
CG13220	474.42	0.907185	0.12377	7.32959	2.30864e-13	1.24697e-12	up
CG13223	0.0622957	0.0461839	0.227622	0.202897	0.839215	NA	nochange
CG13226	0.500327	0.40264	0.388867	1.03542	0.300473	0.37374	nochange
CG13227	2.66497	1.47778	0.555213	2.66164	0.00777604	0.0138852	up
CG13228	0.216178	0.0877417	0.227622	0.385472	0.699888	NA	nochange
CG13229	5.87035	0.639362	0.533473	1.19849	0.230727	0.297123	nochange
CG13230	0.0424033	0.00462599	0.227622	0.0203231	0.983786	NA	nochange
CG13231	0	NA	NA	NA	NA	NA	nochange
CG13239	0	NA	NA	NA	NA	NA	nochange
CG1324	0	NA	NA	NA	NA	NA	nochange
CG13243	0.063454	0.00462599	0.227622	0.0203231	0.983786	NA	nochange
CG13244	0.457376	0.395536	0.386089	1.02447	0.305614	NA	nochange
CG13245	0	NA	NA	NA	NA	NA	nochange
CG13247	0.559582	0.0128692	0.356852	0.0360632	0.971232	0.980789	nochange
CG13248	2.08286	0.722674	0.543138	1.33055	0.183337	0.243003	nochange
CG13250	0.54501	0.414312	0.353782	1.17109	0.241561	0.309168	nochange
CG13251	0.831262	0.292636	0.388527	0.753193	0.451334	0.5272	nochange
CG13252	308.41	2.19277	0.161407	13.5854	4.8885e-42	1.86534e-40	up
CG13255	5.2394	0.963487	0.534618	1.8022	0.0715141	0.105889	nochange
CG13258	0.620757	-0.315456	0.420352	-0.750458	0.452979	0.528774	nochange
CG13272	0.0622957	0.0461839	0.227622	0.202897	0.839215	NA	nochange
CG13280	0.0802324	0.00462599	0.227622	0.0203231	0.983786	NA	nochange
CG13282	23.483	1.65232	0.383059	4.3135	1.60689e-05	4.10731e-05	up
CG13283	1.30419	-0.165084	0.512088	-0.322374	0.747169	0.794403	nochange
CG13284	9.22218	1.27283	0.504132	2.52479	0.0115768	0.0201186	up
CG13285	0.168153	0.0461839	0.227622	0.202897	0.839215	NA	nochange
CG13287	2.12713	1.7592	0.542612	3.2421	0.00118652	0.00240834	up
CG13288	0	NA	NA	NA	NA	NA	nochange
CG13293	0.822651	0.972099	0.472588	2.05697	0.0396894	0.0621556	nochange
CG13295	130.523	-0.607594	0.17034	-3.56696	0.000361153	0.000786909	down
CG13296	0	NA	NA	NA	NA	NA	nochange
CG13297	2.09726	1.37846	0.554028	2.48807	0.0128437	0.0221216	up
CG13299	1035.38	0.900158	0.235468	3.82285	0.00013192	0.000303396	up
CG13300	22.7953	2.41531	0.413824	5.83656	5.32894e-09	1.91986e-08	up
CG13305	0.136755	0.0461839	0.227622	0.202897	0.839215	NA	nochange
CG13306	0.599781	0.42313	0.357782	1.18265	0.236949	0.304032	nochange
CG13308	0.0970196	0.00462599	0.227622	0.0203231	0.983786	NA	nochange
CG13309	45.1286	1.65993	0.558791	2.97057	0.00297251	0.00568036	up
CG13310	0.0661914	0.00462599	0.227622	0.0203231	0.983786	NA	nochange
CG13311	3.09063	1.53288	0.54936	2.79031	0.00526582	0.00965385	up
CG13312	0	NA	NA	NA	NA	NA	nochange
CG13313	3.77347	0.657566	0.536443	1.22579	0.220278	0.285603	nochange
CG13314	9.17169	1.58964	0.521052	3.05083	0.0022821	0.00442616	up
CG13315	258.872	4.28072	0.332209	12.8856	5.4235e-38	1.66394e-36	up
CG13318	0.154517	0.0461839	0.227622	0.202897	0.839215	NA	nochange
CG13319	294.387	0.120022	0.120535	0.995744	0.319374	0.392753	nochange
CG13321	502.888	4.92021	0.374997	13.1207	2.50703e-39	8.4195e-38	up
CG13323	8.7558	2.40801	0.550616	4.3733	1.2238e-05	3.17847e-05	up
CG13324	0.643912	0.18372	0.326741	0.56228	0.573925	0.643023	nochange
CG13325	0.957959	0.380725	0.234	1.62703	0.103731	0.146851	nochange
CG13326	0.0529242	0.00462599	0.227622	0.0203231	0.983786	NA	nochange
CG13330	0.0661914	0.00462599	0.227622	0.0203231	0.983786	NA	nochange
CG13331	0.0661914	0.00462599	0.227622	0.0203231	0.983786	NA	nochange
CG13332	1.09798	0.432201	0.484698	0.891692	0.372558	0.447255	nochange
CG13334	0	NA	NA	NA	NA	NA	nochange
CG13337	0.346714	0.0106025	0.334396	0.0317063	0.974706	NA	nochange
CG13339	161.826	0.302337	0.204325	1.47968	0.138958	0.189806	nochange
CG13344	498.733	-1.00053	0.0845972	-11.827	2.83201e-32	5.94666e-31	down
CG13358	1.13718	0.657102	0.506521	1.29728	0.194534	0.256185	nochange
CG13359	0.301577	0.00462599	0.227622	0.0203231	0.983786	NA	nochange
CG13360	6.18334	1.01282	0.547515	1.84984	0.0643364	0.0962244	nochange
CG13361	0.301615	0.0756614	0.287114	0.263523	0.792147	NA	nochange
CG13362	1.79403	0.0439662	0.552728	0.0795442	0.9366	0.958662	nochange
CG13364	657.364	1.472	0.173065	8.50545	1.80886e-17	1.37452e-16	up
CG13365	117.082	1.01206	0.179054	5.65228	1.58333e-08	5.4586e-08	up
CG13366	2013	-1.52518	0.172679	-8.83241	1.02447e-18	8.54071e-18	down
CG13367	212.127	-0.237393	0.133375	-1.7799	0.0750928	0.11045	nochange
CG13369	263.641	0.299981	0.119521	2.50987	0.0120777	0.0209377	up
CG13373	335.54	-0.557521	0.161976	-3.442	0.000577432	0.00122141	down
CG13375	23.7016	0.491148	0.333125	1.47437	0.140382	0.191506	nochange
CG13376	0.0424033	0.00462599	0.227622	0.0203231	0.983786	NA	nochange
CG13377	149.169	1.47805	0.20599	7.17535	7.21233e-13	3.71828e-12	up
CG13380	0	NA	NA	NA	NA	NA	nochange
CG13384	1255.16	2.46472	0.198653	12.4072	2.38992e-35	6.25136e-34	up
CG13385	0	NA	NA	NA	NA	NA	nochange
CG13386	0.216508	0.00462678	0.22764	0.0203249	0.983784	NA	nochange
CG1339	5.06976	-1.62709	0.533376	-3.05056	0.00228419	0.00442941	down
CG13390	156.453	1.17796	0.169565	6.94692	3.7334e-12	1.80335e-11	up
CG13392	176.245	-0.548061	0.133392	-4.10866	3.97964e-05	9.72619e-05	down
CG13397	530.054	-0.867825	0.208619	-4.15986	3.18442e-05	7.8822e-05	down
CG13398	390.225	-0.585361	0.0961914	-6.08537	1.1622e-09	4.46349e-09	down
CG13403	3.04298	1.59865	0.555606	2.87731	0.00401083	0.00750822	up
CG13404	0	NA	NA	NA	NA	NA	nochange
CG13405	1.16895	0.011028	0.512394	0.0215224	0.982829	0.985622	nochange
CG13407	0.338525	0.157166	0.24973	0.629344	0.529124	NA	nochange
CG13408	0.125812	0.00462599	0.227622	0.0203231	0.983786	NA	nochange
CG13409	2.28402	0.553687	0.5555	0.996738	0.318892	0.392295	nochange
CG13423	0.311183	0.0540418	0.245278	0.220329	0.825615	NA	nochange
CG13426	0	NA	NA	NA	NA	NA	nochange
CG13427	0.403216	0.0084141	0.301254	0.0279302	0.977718	NA	nochange
CG13428	0.289669	0.153739	0.247142	0.622068	0.533897	NA	nochange
CG13430	0	NA	NA	NA	NA	NA	nochange
CG13436	4.61412	0.571523	0.53366	1.07095	0.284192	0.356026	nochange
CG13437	0	NA	NA	NA	NA	NA	nochange
CG13438	0.287116	0.100941	0.243313	0.414862	0.678243	NA	nochange
CG1344	801.09	-0.838852	0.0860603	-9.74726	1.89514e-22	2.05455e-21	down
CG13442	0.0507187	0.00462599	0.227622	0.0203231	0.983786	NA	nochange
CG13443	0	NA	NA	NA	NA	NA	nochange
CG13445	0	NA	NA	NA	NA	NA	nochange
CG13449	0.20421	0.1293	0.227622	0.568046	0.570004	NA	nochange
CG13454	0	NA	NA	NA	NA	NA	nochange
CG13455	1.04504	0.80476	0.469839	1.71284	0.0867418	0.125554	nochange
CG13457	1.48976	0.0411699	0.545575	0.0754615	0.939848	0.961289	nochange
CG13458	1.39249	0.422739	0.530191	0.797333	0.425258	0.501862	nochange
CG13460	0	NA	NA	NA	NA	NA	nochange
CG13461	0	NA	NA	NA	NA	NA	nochange
CG13465	1.53166	0.840491	0.525444	1.59958	0.109691	0.154325	nochange
CG13471	0	NA	NA	NA	NA	NA	nochange
CG13473	0.0661914	0.00462599	0.227622	0.0203231	0.983786	NA	nochange
CG13474	0	NA	NA	NA	NA	NA	nochange
CG13476	0	NA	NA	NA	NA	NA	nochange
CG13481	0	NA	NA	NA	NA	NA	nochange
CG13482	1.14996	0.814869	0.456824	1.78377	0.0744609	0.109596	nochange
CG13484	142.859	0.283113	0.157159	1.80144	0.0716333	0.10605	nochange
CG13488	0.0507187	0.00462599	0.227622	0.0203231	0.983786	NA	nochange
CG13492	0.774884	0.491065	0.332017	1.47904	0.13913	0.189968	nochange
CG13494	0	NA	NA	NA	NA	NA	nochange
CG13500	0.0507187	0.00462599	0.227622	0.0203231	0.983786	NA	nochange
CG13501	0.949332	-0.145692	0.495931	-0.293774	0.76893	0.812671	nochange
CG13502	0.0623576	0.00462599	0.227622	0.0203231	0.983786	NA	nochange
CG13506	80.3018	1.461	0.204849	7.1321	9.88456e-13	5.04221e-12	up
CG13510	0	NA	NA	NA	NA	NA	nochange
CG13511	0	NA	NA	NA	NA	NA	nochange
CG13516	71.6531	3.2881	0.337045	9.75568	1.74429e-22	1.89487e-21	up
CG13526	0.0622957	0.0461839	0.227622	0.202897	0.839215	NA	nochange
CG13527	0.0622957	0.0461839	0.227622	0.202897	0.839215	NA	nochange
CG13531	862.532	-1.37307	0.131639	-10.4306	1.79772e-25	2.43803e-24	down
CG13532	21.2024	-4.00374	0.540424	-7.40851	1.27724e-13	7.09679e-13	down
CG13538	0	NA	NA	NA	NA	NA	nochange
[truncated: 15,004 more rows]

## Sheet: shRNABCDIN3Dno3_vs_shRNAmcherry
Gene Identifiers	mean normalised counts, averaged over all samples from both conditions	Log2 fold change	standard error estimate for the log2 fold change estimate	Wald statistic	p value for the statistical significance of this change	p value adjusted for multiple testing with the Benjamini-Hochberg procedure which controls false discovery rate (FDR)	Differential expression
128up	978.516	0.324499	0.0853807	3.80061	0.00014434	0.000329409	up
14-3-3epsilon	6383.74	0.146798	0.0871832	1.68379	0.0922232	0.131109	nochange
14-3-3zeta	4585.22	1.19063	0.121664	9.78624	1.2901e-22	1.14641e-21	up
140up	124.616	-0.0326243	0.173672	-0.18785	0.850995	0.880341	nochange
18SrRNA:CR41548	0.42274	0.3431	0.3778	0.908153	0.363797	NA	nochange
18SrRNA:CR45838	0	NA	NA	NA	NA	NA	nochange
18SrRNA:CR45841	0	NA	NA	NA	NA	NA	nochange
18w	365.008	2.58478	0.193507	13.3575	1.07061e-40	2.46596e-39	up
26-29-p	6741.56	-1.26832	0.0938333	-13.5167	1.24653e-41	3.0184e-40	down
28SrRNA:CR45837	7.49451	1.20326	0.518582	2.32029	0.0203254	0.033777	up
28SrRNA:CR45844	11.0016	1.9936	0.471531	4.22792	2.35857e-05	5.8967e-05	up
2mit	0.0667133	0.0409253	0.227622	0.179795	0.857313	NA	nochange
2SrRNA:CR45836	0	NA	NA	NA	NA	NA	nochange
2SrRNA:CR45840	0	NA	NA	NA	NA	NA	nochange
2SrRNA:CR45843	0	NA	NA	NA	NA	NA	nochange
2SrRNA:CR45864	0	NA	NA	NA	NA	NA	nochange
312	143.233	-0.0860064	0.162457	-0.529411	0.59652	0.656425	nochange
4E-T	1938.18	-0.736531	0.104826	-7.02624	2.12177e-12	9.95076e-12	down
5-HT1A	0.432608	0.243377	0.377517	0.644678	0.519136	NA	nochange
5-HT1B	0.203924	-0.000632531	0.227622	-0.00277887	0.997783	NA	nochange
5-HT2A	2.7906	1.48466	0.556515	2.66777	0.00763557	0.0136779	up
5-HT2B	0.354583	-0.00147854	0.337334	-0.004383	0.996503	NA	nochange
5-HT7	1.61889	0.742352	0.524988	1.41404	0.157351	0.210287	nochange
5.8SrRNA:CR40454	0.129009	0.0409253	0.227622	0.179795	0.857313	NA	nochange
5.8SrRNA:CR45839	0	NA	NA	NA	NA	NA	nochange
5.8SrRNA:CR45842	0	NA	NA	NA	NA	NA	nochange
5.8SrRNA:CR45852	0	NA	NA	NA	NA	NA	nochange
5PtaseI	265.004	-0.672654	0.152929	-4.39847	1.09015e-05	2.83965e-05	down
7B2	12.3324	-3.97442	0.524743	-7.57404	3.61797e-14	1.94029e-13	down
7SLRNA:CR32864	0	NA	NA	NA	NA	NA	nochange
7SLRNA:CR42652	0	NA	NA	NA	NA	NA	nochange
825-Oak	0	NA	NA	NA	NA	NA	nochange
a	256.561	0.835961	0.179589	4.65486	3.24207e-06	8.90027e-06	up
a10	0.447158	-0.0769055	0.306869	-0.250614	0.802113	NA	nochange
A16	334.76	0.0758926	0.104652	0.725189	0.468336	0.537043	nochange
a5	0	NA	NA	NA	NA	NA	nochange
a6	206.139	-0.342054	0.174155	-1.96408	0.0495208	0.0752701	nochange
Aac11	1289.26	0.817873	0.0867109	9.43217	4.01674e-21	3.33807e-20	up
AANATL2	0.650979	0.174076	0.443938	0.392118	0.694971	0.748353	nochange
Aatf	343.476	0.591313	0.0988378	5.98266	2.19526e-09	8.03252e-09	up
aay	742.071	0.306702	0.0848062	3.61651	0.000298604	0.000655239	up
ab	8.37507	1.48968	0.476875	3.12385	0.00178504	0.00354483	up
ABCB7	318.283	-0.122664	0.10686	-1.14789	0.251013	0.314083	nochange
abd-A	43.7023	2.95387	0.347137	8.50923	1.75085e-17	1.17341e-16	up
Abd-B	3.42521	1.19655	0.556152	2.15149	0.0314377	0.0500038	nochange
Abi	704.71	-0.055489	0.0970548	-0.571729	0.567506	0.6297	nochange
Abl	891.031	-0.537627	0.166478	-3.22941	0.00124044	0.00250062	down
abo	183.401	-0.196655	0.176953	-1.11134	0.266421	0.330616	nochange
Abp1	716.888	-0.655098	0.126696	-5.17063	2.33308e-07	7.20666e-07	down
abs	240.482	0.807975	0.140407	5.75451	8.68914e-09	3.02287e-08	up
ac	0	NA	NA	NA	NA	NA	nochange
Ac13E	129.862	0.413493	0.193483	2.13711	0.0325894	0.051709	nochange
Ac3	4.2024	0.199174	0.539517	0.36917	0.712001	0.763367	nochange
Ac76E	23.4275	2.44875	0.366722	6.67742	2.43179e-11	1.05344e-10	up
Ac78C	11.1336	1.34599	0.465597	2.89089	0.00384157	0.00722546	up
acal	1.82591	0.573238	0.55514	1.0326	0.301791	0.368597	nochange
Acam	0	NA	NA	NA	NA	NA	nochange
ACC	1441.05	1.27444	0.214513	5.94107	2.83161e-09	1.02669e-08	up
AcCoAS	375.472	-0.404221	0.153418	-2.63477	0.00841941	0.0149762	down
Ace	27.3522	4.98743	0.430911	11.5741	5.57238e-31	7.97326e-30	up
Acer	1510.8	0.418882	0.390928	1.07151	0.283941	0.34985	nochange
Acf	1114.95	-1.70334	0.108018	-15.769	5.0861e-56	2.40157e-54	down
achi	78.745	-0.172648	0.209236	-0.825137	0.409294	0.47907	nochange
Achl	3.04858	-0.110772	0.559683	-0.19792	0.843108	0.873375	nochange
acj6	0.620741	0.147127	0.43499	0.33823	0.73519	0.782655	nochange
Ack	434.043	-0.554962	0.140882	-3.93919	8.17569e-05	0.000192714	down
Ack-like	750.326	-0.426336	0.145461	-2.93094	0.00337939	0.0064072	down
Acn	962.843	0.0776949	0.113819	0.682617	0.494849	0.561802	nochange
Acon	2840.58	-0.298375	0.129667	-2.30108	0.021387	0.0353941	down
Acox57D-d	282.096	-1.04993	0.139111	-7.54742	4.43959e-14	2.36869e-13	down
Acox57D-p	486.53	-1.77773	0.125567	-14.1576	1.67638e-45	4.74501e-44	down
Acp1	0.123386	-0.000632531	0.227622	-0.00277887	0.997783	NA	nochange
Acp24A4	0	NA	NA	NA	NA	NA	nochange
Acp26Aa	0.226349	-0.0429634	0.229603	-0.187121	0.851566	NA	nochange
Acp26Ab	0.080868	-0.000632531	0.227622	-0.00277887	0.997783	NA	nochange
Acp29AB	0	NA	NA	NA	NA	NA	nochange
Acp32CD	0	NA	NA	NA	NA	NA	nochange
Acp33A	0	NA	NA	NA	NA	NA	nochange
Acp36DE	0.426135	0.0948039	0.342841	0.276524	0.782145	NA	nochange
Acp53C14a	0	NA	NA	NA	NA	NA	nochange
Acp53C14b	0.0667133	0.0409253	0.227622	0.179795	0.857313	NA	nochange
Acp53C14c	0.0424033	0.0409253	0.227622	0.179795	0.857313	NA	nochange
Acp53Ea	0	NA	NA	NA	NA	NA	nochange
Acp54A1	0.164063	-0.000632531	0.227622	-0.00277887	0.997783	NA	nochange
Acp62F	0	NA	NA	NA	NA	NA	nochange
Acp63F	0.337024	0.091817	0.33123	0.2772	0.781626	NA	nochange
Acp65Aa	0.0497556	-0.000632531	0.227622	-0.00277887	0.997783	NA	nochange
Acp76A	0	NA	NA	NA	NA	NA	nochange
Acp95EF	0.0273081	-0.000632531	0.227622	-0.00277887	0.997783	NA	nochange
Acp98AB	0	NA	NA	NA	NA	NA	nochange
Acph-1	898.015	-0.576301	0.082942	-6.94824	3.69875e-12	1.70162e-11	down
Acsl	2512.74	0.469942	0.0831985	5.64844	1.61909e-08	5.51628e-08	up
Act42A	5084.76	1.61974	0.0951937	17.0152	6.33574e-65	4.60249e-63	up
Act57B	1327.03	1.89427	0.285296	6.63967	3.14386e-11	1.34674e-10	up
Act5C	24684.8	0.414208	0.0541708	7.64633	2.06795e-14	1.12353e-13	up
Act79B	1.28699	0.621465	0.465251	1.33576	0.181627	0.237924	nochange
Act87E	44.5241	1.76166	0.369836	4.76336	1.90398e-06	5.36731e-06	up
Act88F	0.104761	0.0824832	0.227622	0.36237	0.717076	NA	nochange
Actbeta	0.687369	0.841209	0.418373	2.01067	0.0443605	0.0680976	nochange
Actn	863.049	-0.223855	0.110399	-2.02769	0.0425923	0.0655576	nochange
Actn3	0.133427	0.0824832	0.227622	0.36237	0.717076	NA	nochange
ACXA	0	NA	NA	NA	NA	NA	nochange
ACXB	0	NA	NA	NA	NA	NA	nochange
ACXC	0	NA	NA	NA	NA	NA	nochange
ACXD	11.6112	1.59632	0.473387	3.37213	0.000745881	0.00155088	up
ACXE	0	NA	NA	NA	NA	NA	nochange
Acyp	0	NA	NA	NA	NA	NA	nochange
Acyp2	148.121	-0.121538	0.226178	-0.537355	0.591023	0.651488	nochange
Ada	97.5975	0.473162	0.176235	2.68484	0.0072565	0.0130529	up
Ada1-1	8.65545	-0.0505191	0.542363	-0.0931462	0.925787	0.943961	nochange
Ada1-2	48.0001	0.507395	0.263894	1.92272	0.054515	0.0821561	nochange
Ada2a	85.0143	-0.177722	0.180066	-0.986983	0.323651	0.391476	nochange
Ada2b	971.885	-1.01639	0.104912	-9.68805	3.38944e-22	2.94887e-21	down
Ada3	447.697	-0.638081	0.0951292	-6.70752	1.97953e-11	8.65826e-11	down
AdamTS-A	254.358	2.90692	0.183655	15.8282	1.98869e-56	9.47636e-55	up
Adar	380.555	-0.0331574	0.102725	-0.322778	0.746863	0.791998	nochange
Adat1	62.4274	1.54063	0.269474	5.71716	1.08317e-08	3.74441e-08	up
Adck	370.111	-0.906009	0.111469	-8.1279	4.36788e-16	2.67375e-15	down
ADD1	720.413	-1.71704	0.160105	-10.7245	7.81395e-27	8.88089e-26	down
ade2	1200.76	0.149506	0.114724	1.30318	0.192512	0.249884	nochange
ade3	1053.2	1.36367	0.137845	9.89278	4.47432e-23	4.0807e-22	up
ade5	1269.82	1.76896	0.15319	11.5475	7.59875e-31	1.08131e-29	up
AdenoK	954.513	0.307878	0.15083	2.04123	0.0412281	0.0636182	nochange
Adf1	541.463	-0.581171	0.089828	-6.46982	9.8121e-11	4.03516e-10	down
Adgf-A	444.945	4.90191	0.27705	17.6932	4.7313e-70	4.59335e-68	up
Adgf-A2	15.0879	3.7671	0.478066	7.87987	3.27714e-15	1.88186e-14	up
Adgf-B	0.2059	-0.0421904	0.227622	-0.185353	0.852952	NA	nochange
Adgf-C	1.08	0.14645	0.534516	0.273987	0.784095	0.82416	nochange
Adgf-D	2.65973	0.415377	0.553579	0.750348	0.453045	0.52245	nochange
Adgf-E	0	NA	NA	NA	NA	NA	nochange
Adh	4.63493	-1.04587	0.523215	-1.99893	0.0456155	0.0698178	nochange
Adhr	0	NA	NA	NA	NA	NA	nochange
Adi1	399.446	0.260682	0.171688	1.51835	0.128927	0.176315	nochange
AdipoR	1780.29	0.688788	0.0896222	7.68547	1.52441e-14	8.36976e-14	up
Adk1	112.499	-0.0615497	0.212209	-0.290043	0.771784	0.81369	nochange
Adk2	1607.48	0.221162	0.122216	1.8096	0.0703573	0.102925	nochange
Adk3	406.978	2.43992	0.186563	13.0783	4.38331e-39	9.40782e-38	up
AdoR	4.5629	1.98084	0.542478	3.65146	0.000260755	0.000576937	up
adp	345.012	-0.496745	0.0989043	-5.02248	5.1008e-07	1.52131e-06	down
ADPS	0.312195	-0.000739973	0.24525	-0.00301722	0.997593	NA	nochange
AdSL	958.261	0.272836	0.0776457	3.51386	0.000441643	0.000944573	up
AdSS	1641.43	-0.658585	0.104924	-6.27676	3.45704e-10	1.35516e-09	down
Aduk	247.954	-0.0631492	0.128281	-0.492272	0.622527	0.680431	nochange
Ady43A	482.014	-1.57388	0.228221	-6.89631	5.3372e-12	2.42532e-11	down
Aef1	1024.14	-0.867273	0.130266	-6.65772	2.78099e-11	1.19821e-10	down
aft	548.268	-0.374605	0.0976626	-3.83571	0.000125204	0.000287939	down
Afti	497.616	-1.01096	0.15354	-6.58437	4.56831e-11	1.93459e-10	down
Ag5r	0.403823	0.221521	0.263648	0.840214	0.400788	NA	nochange
Ag5r2	0.149267	-0.000632531	0.227622	-0.00277887	0.997783	NA	nochange
AGBE	1394.62	-1.98286	0.167077	-11.8679	1.73686e-32	2.69694e-31	down
ago	2831.66	-1.35523	0.0954032	-14.2053	8.49965e-46	2.45262e-44	down
AGO1	2039.7	-0.11968	0.118122	-1.01318	0.310973	0.377911	nochange
AGO2	1470.12	0.131049	0.114985	1.1397	0.254411	0.317685	nochange
AGO3	1187.78	-1.17447	0.147871	-7.94256	1.98056e-15	1.15649e-14	down
agt	112.868	-0.459498	0.224411	-2.04757	0.0406017	0.0627821	nochange
Ahcy	2466.38	-0.246988	0.116638	-2.11756	0.0342127	0.053996	nochange
AhcyL1	875.808	0.48104	0.113512	4.23778	2.25745e-05	5.66162e-05	up
AhcyL2	33.1179	3.81555	0.364161	10.4777	1.09418e-25	1.17179e-24	up
AIF	1248.89	-0.28541	0.0801744	-3.55987	0.000371041	0.000804504	down
AIMP1	374.143	-0.293302	0.10171	-2.88369	0.00393039	0.0073805	down
AIMP2	841.641	0.381943	0.136826	2.79145	0.00524725	0.00963728	up
AIMP3	298.8	0.303776	0.133333	2.27833	0.022707	0.0372992	up
Ak6	353.997	1.60927	0.213196	7.5483	4.40961e-14	2.35512e-13	up
Akap200	2965.15	0.548447	0.0828575	6.61916	3.61256e-11	1.538e-10	up
Akh	0.575245	0.478373	0.435721	1.09789	0.272253	NA	nochange
AkhR	3.12521	1.01371	0.558798	1.81409	0.0696635	0.102095	nochange
akirin	3028.78	-0.450624	0.0678933	-6.63724	3.1962e-11	1.36747e-10	down
Akt1	1479.35	0.00757642	0.0690384	0.109742	0.912614	0.93291	nochange
al	0.159835	0.0824832	0.227622	0.36237	0.717076	NA	nochange
AlaRS	2729.91	0.129749	0.0744381	1.74304	0.0813265	0.117173	nochange
AlaRS-m	390.811	-0.0293546	0.0965057	-0.304175	0.760995	0.803784	nochange
Alas	418.18	-0.106039	0.128325	-0.826327	0.408618	0.478387	nochange
alc	547.842	0.113578	0.0991956	1.14499	0.252212	0.315394	nochange
Ald	1610.41	-0.38168	0.0899265	-4.24435	2.19229e-05	5.51283e-05	down
Aldh	3187.49	0.173045	0.0902378	1.91766	0.0551542	0.083023	nochange
Aldh-III	610.796	-0.0112656	0.109704	-0.102691	0.918208	0.937153	nochange
Alg-2	770.881	0.870735	0.191285	4.55203	5.313e-06	1.42687e-05	up
Alg10	389.872	-0.177271	0.0955047	-1.85615	0.0634325	0.0939326	nochange
Alh	1059.65	-1.38802	0.133747	-10.378	3.12368e-25	3.26446e-24	down
alien	961.881	-0.0530671	0.107898	-0.491829	0.622841	0.68063	nochange
ALiX	1096.84	0.173338	0.0831554	2.0845	0.0371144	0.0579678	nochange
Alk	1.47996	1.42807	0.539429	2.64737	0.00811201	0.014464	up
AlkB	210.602	-1.26916	0.155114	-8.18212	2.78891e-16	1.73688e-15	down
Alp1	8.17286	2.5282	0.533544	4.73851	2.15299e-06	6.03324e-06	up
Alp2	11.941	0.594229	0.53202	1.11693	0.264025	0.328034	nochange
Alp4	615.167	0.741487	0.202324	3.66485	0.000247482	0.000548492	up
[truncated: 16,817 more rows]

## Sheet: shRNABCDIN3Dno4_vs_shRNAmcherry
Gene Identifiers	mean normalised counts, averaged over all samples from both conditions	Log2 fold change	standard error estimate for the log2 fold change estimate	Wald statistic	p value for the statistical significance of this change	p value adjusted for multiple testing with the Benjamini-Hochberg procedure which controls false discovery rate (FDR)	Differential expression
[truncated: 17,003 more rows]
